# Supplementary material for: Comparative Transcriptome Analysis Provides Molecular Insights into the Interaction of Beet necrotic yellow vein virus and Beet soil-borne mosaic virus with Their Host Sugar Beet
Source: Viruses. 2020 Jan 8;12(1):76. doi: 10.3390/v12010076 (PMC7019549; doi:10.3390/v12010076)
Supplement: Supplementary file 1 [file viruses-12-00076-s001.zip › Supplementary Table S1.xlsx]

## Sheet: S1
Supplementary Table S1. List of primers that were used for gene expression analysis by RT-qPCR.
Gene ID	Gene name	Forward (5'-3')	Reverse (5'-3')
104890125	G2/mitotic-specific cyclin S13-7	GAAGCAAGGCAGCTTGTGG	TCGATACTCGTCTTCTGCGA
104892665	Extensin-1-like	TTTCTAATGGTTTTGCTCTGTACC	AGGTTGTGAGAGAGACCCAA
104894898	Probable indole-3-acetic acid-amido synthetase GH3.1	TTGACTCGTAACTCGGTGCC	CCCCAACTCGGTACCTGTAT
104899840	Transcription factor E2FA	GGAGCAGAATCTGGGGTGAAT	CTGTCTGCTGAGTGCTGCTA
104904176	Expansin-like A3	GATATAGCCACGGTGGGTGC	TTAATGGGCCTGCTGGTACG
104904514	LOB domain-containing protein 33-like	TGCCCTTCAACAAGAGGTAGC	AGCAACCCCAATGCTCAAAT
104905512	Putative disease resistance protein RGA3	CCCAGGGCTTCCTTCAAGAG	ATCGTGCATTTGGTACCCGT
104905712	Probable LRR receptor-like serine/threonine-protein kinase	TCACGCGGATCAACATGACA	ACATCGCAACCATTGTGCAG
104908277	Heavy metal-associated isoprenylated plant protein 7	GGAGGGAAGGGTAATTGGGC	AGGACGACTTCTCTTGCATGG
104900138	Heat shock cognate 70 kDa protein 2	ACCAACACTGTTTTTGATGCCA	CATGTCACTTTGCACGGACG
104905712	Probable LRR receptor-like serine/threonine-protein kinase	CAGCTCCAGAGTATGGCCTTG	ATGGCTAAACCTCCTTCGAACA
104908459	TMV resistance protein N%2C transcript variant X1	GTGTCTTTCGTAATAAAAAGGCAAG	TCCTTCTCAGTTTTGTGCCA
104902529	Antiviral protein I	GGTGGGCAATAACAATGGTGG	AGTAAACAACACTCGACGGACT
104898953	Phytochrome A-associated F-box protein	AGTGATTGGCCTGGTTGTGT	TCTACTTCGATCCCCGTCGT
104893395	Root phototropism protein 2	TGCTGCCATACAGAGGGTTG	CGTCTAGGTTTGGATGAGCCTTT
104905898	Cellulose synthase-like protein E1%2C transcript variant X3	TGTTCAGCTCAGGGTTTCCG	TGTTCAGCTCAGGGTTTCCG
104901124	Gibberellin 2-beta-dioxygenase 8%2C transcript variant X1	ACTTCTCTCCCCTCAGTCCC	GCAGACGCCATCGGATTATGT
104887636	Expansin-A10	TCG ATT GCT GAC CTC CCA	TGGCCCATAATGGTTGGACC
104905421	LOB domain-containing protein 18	CCC TCC TCT TCA ACA CTT CGA TT	AAGGTACCC TTC TAAAGGAA CAG
104894637	LOB domain-containing protein 29	GAG GCT CAA GCT AGG CTC CA	TTGTGCTTGTA GTTAACAA CTG T
104894636	LOB domain-containing protein 16	TTG CAG CAA CAG GTG GCA TA	TGTTGTTGTTGTTGTCCATTGAT
10681261	Indole-3-acetic acid-amido synthetase GH3.1	TTGACTCGTAACTCGGTGCC	CCCCAACTCGGTACCTGTAT
10687120	Transcription factor E2FA	GGAGCAGAATCTGGGGTGAAT	CTGTCTGCTGAGTGCTGCTA
Reference gene	Elongation factor 2	AGCTGCGAAAATGGTGAAGT	AGCGTTGATTTCCCGTGATC
Reference gene	Glyceraldehyde-3-phosphate dehydrogenase	CACCACCGATTACATGACATACA	GGATCTCCTCTGGGTTCCTG
