# Supplementary material for: Comparative Transcriptome Analysis Provides Molecular Insights into the Interaction of Beet necrotic yellow vein virus and Beet soil-borne mosaic virus with Their Host Sugar Beet
Source: Viruses. 2020 Jan 8;12(1):76. doi: 10.3390/v12010076 (PMC7019549; doi:10.3390/v12010076)
Supplement: Supplementary file 1 [file viruses-12-00076-s001.zip › Supplementary Table S2.xlsx]

## Sheet: S2
Supplementary Table S2. Validation of RNA-Seq by RT-qPCR. Log2 fold change values were calculated relative to the healthy control.
Genotype	Virus	NCBI Gene ID	Gene name	log2 fold change RNA-Seq	log2 fold change RT-qPCR
Susceptible	BNYVV	104890125	G2/mitotic-specific cyclin S13-7	3.35	1.25
Susceptible	BNYVV	104894898	probable indole-3-acetic acid-amido synthetase GH3.1	-3.04	-0.93
Susceptible	BNYVV	104899840	transcription factor E2FA	2.4	0.78
Susceptible	BNYVV	104904514	LOB domain-containing protein 33-like	4.82	2.1
Susceptible	BNYVV	104905512	putative disease resistance protein RGA3	-0.16	-0.12
Susceptible	BNYVV	104905421	LOB domain-containing protein 18	2.3	0.73
Susceptible	BNYVV	104894637	LOB domain-containing protein 29	1.51	0.58
Susceptible	BNYVV	104894636	LOB domain-containing protein 16	0.63	0.22
Susceptible	BNYVV	104887636	expansin-A10	3.07	1.44
Susceptible	BNYVV	104890934	auxin-induced protein AUX28	0.45	0.08
Susceptible	BNYVV	104908277	heavy metal-associated isoprenylated plant protein 7	-2.05	-0.74
Susceptible	BNYVV	104904176	expansin-like A3	-6.57	-2.41
Susceptible	BSBMV	104890125	G2/mitotic-specific cyclin S13-7	2.78	1.03
Susceptible	BSBMV	104894898	probable indole-3-acetic acid-amido synthetase GH3.1	-5	-1.59
Susceptible	BSBMV	104899840	transcription factor E2FA	1.6	0.63
Susceptible	BSBMV	104904514	LOB domain-containing protein 33-like	0.57	0.35
Susceptible	BSBMV	104905512	putative disease resistance protein RGA3	-0.95	-0.49
Susceptible	BSBMV	104905421	LOB domain-containing protein 18	0.83	0.22
Susceptible	BSBMV	104894637	LOB domain-containing protein 29	0.68	0.36
Susceptible	BSBMV	104894636	LOB domain-containing protein 16	-1.47	-0.43
Susceptible	BSBMV	104887636	expansin-A10	3.65	1.57
Susceptible	BSBMV	104890934	auxin-induced protein AUX28	0.72	0.13
Susceptible	BSBMV	104908277	heavy metal-associated isoprenylated plant protein 7	-1.74	-0.52
Susceptible	BSBMV	104904176	expansin-like A3	-2.22	-2.24
