# Supplementary material for: Comparative Transcriptome Analysis Provides Molecular Insights into the Interaction of Beet necrotic yellow vein virus and Beet soil-borne mosaic virus with Their Host Sugar Beet
Source: Viruses. 2020 Jan 8;12(1):76. doi: 10.3390/v12010076 (PMC7019549; doi:10.3390/v12010076)
Supplement: Supplementary file 1 [file viruses-12-00076-s001.zip › Supplementary Table S3.xlsx]

## Sheet: S3
Supplementary Table S3. Log2 fold change of genes (p<0.05) identified in BNYVV infected plants.
NCBI Gene ID	Gene name	BNYVV log2 fold change	BNYVV p value
104908806	probable fructokinase-5	2.55717	0.0498948
104907547	C-Myc-binding protein homolog	0.483237	0.049894
104903325	syntaxin-124	2.56365	0.0496743
104883982	tetratricopeptide repeat protein 27 homolog%2C transcript variant X4	0.484956	0.0496355
104901708	vacuolar protein sorting-associated protein 27	-0.414305	0.0495994
104908325	protein SSUH2 homolog	-0.604461	0.0495278
104890779	sufE-like protein 1%2C chloroplastic/mitochondrial	-0.835647	0.049515
104884670	40S ribosomal protein S3-1	0.364869	0.049489
104883626	hydroxyethylthiazole kinase	0.788665	0.0494845
104900583	uncharacterized protein At4g18490	1.25757	0.0494315
104890740	putative pentatricopeptide repeat-containing protein At1g12700%2C mitochondrial%2C transcript variant X3	-1.12275	0.0494315
104894291	signal recognition particle receptor subunit beta%2C transcript variant X1	-0.643762	0.0494308
104892290	putative F-box protein At5g55150	2.14012	0.0493947
104889392	glycerol-3-phosphate dehydrogenase [NAD(+)] GPDHC1%2C cytosolic%2C transcript variant X2	1.22267	0.0493947
104886954	protein-tyrosine-phosphatase MKP1%2C transcript variant X1	-0.481568	0.0493947
104893169	aldo-keto reductase family 4 member C9	-0.858702	0.0493947
104904338	uncharacterized LOC104904338	-2.37873	0.0493947
104889041	protein GIGAS CELL1	0.521893	0.0493488
104894239	RNA-dependent RNA polymerase 2	-0.393545	0.0492819
104887993	transcription factor MYB39%2C transcript variant X2	1.26654	0.0492424
104884482	albumin-2-like	-0.338062	0.0492193
104900506	receptor-like protein 51	1.38094	0.0492019
104896069	probable ATP synthase 24 kDa subunit%2C mitochondrial	0.43237	0.0491812
104896365	potassium transporter 10-like%2C transcript variant X1	-0.423792	0.0491812
104903210	anaphase-promoting complex subunit 1	0.613166	0.0490363
104893330	dof zinc finger protein DOF3.5-like	2.26776	0.0489892
104890506	PHD finger protein MALE STERILITY 1%2C transcript variant X1	-2.07663	0.0489784
104906576	transcription factor bHLH120%2C transcript variant X1	0.629755	0.0489356
104883628	serine incorporator 3%2C transcript variant X2	0.843811	0.0488972
104886752	hypothetical protein	0.607061	0.0488933
104899159	lipoyl synthase%2C chloroplastic-like	0.667368	0.0488646
104892112	putative lipid-binding protein AIR1B	2.10372	0.0488444
104900923	hypothetical protein	-1.32964	0.0488078
104897085	MLO-like protein 13%2C transcript variant X1	0.840914	0.0487501
104904163	glycine-rich cell wall structural protein 2-like	-1.54595	0.048734
104884733	polygalacturonate 4-alpha-galacturonosyltransferase	0.555975	0.0487314
104892816	50S ribosomal protein L19%2C chloroplastic	0.658511	0.0487047
104892968	uncharacterized LOC104892968	-1.5752	0.0486722
104892547	ferritin%2C chloroplastic	1.30393	0.0486625
104895054	gamma carbonic anhydrase 1%2C mitochondrial	-0.455068	0.0486505
104892265	hypothetical protein%2C transcript variant X2	0.488667	0.0486488
104906641	hypothetical protein	-0.529222	0.0485375
104900226	LOB domain-containing protein 12	1.60923	0.048491
104893627	uncharacterized LOC104893627	-1.71036	0.048491
104904830	probable xyloglucan endotransglucosylase/hydrolase protein 10	1.13582	0.048464
104890995	purple acid phosphatase 3	1.00536	0.0484328
104896271	hypothetical protein	-0.768764	0.0482981
104906734	lipid phosphate phosphatase delta	-0.667186	0.0482937
109134590	uncharacterized LOC109134590	-2.22868	0.0482937
104900660	26.2 kDa heat shock protein%2C mitochondrial	2.572	0.0482808
104895834	uncharacterized protein At4g06598%2C transcript variant X3	-1.92058	0.048278
104901653	probable polygalacturonase	0.594176	0.048273
104900947	vacuolar iron transporter 1	1.07224	0.0482696
104900545	uncharacterized LOC104900545	1.49158	0.0481018
104894080	hypothetical protein	-0.695869	0.0480758
104893049	hypothetical protein	-0.732796	0.0480529
104896089	uncharacterized LOC104896089%2C transcript variant X2	0.681994	0.0480147
104904333	probable pinoresinol-lariciresinol reductase 3	0.777463	0.0480033
104902386	putative glucose-6-phosphate 1-epimerase	0.685848	0.0480033
104895642	dipeptidyl aminopeptidase BI%2C transcript variant X1	-0.66693	0.0479234
104908838	probable pectate lyase 12	1.78432	0.0478744
104902101	B3 domain-containing protein Os01g0234100%2C transcript variant X2	0.533717	0.0478744
104900353	serine/threonine-protein kinase D6PKL1%2C transcript variant X1	-0.557178	0.0478744
orf106c	NP_064114.1	-0.528469	0.0477678
104888212	importin subunit beta-1	-0.379428	0.0477463
104908706	XP_010696151.1	-0.410068	0.0477463
104896506	ethylene-responsive transcription factor ERF118%2C transcript variant X2	-0.479369	0.0477463
104897462	probable LRR receptor-like serine/threonine-protein kinase At1g51820	0.890134	0.047681
104882802	ubiquitin domain-containing protein 1	0.824591	0.0476269
104897738	mitochondrial phosphate carrier protein 3%2C mitochondrial	0.41944	0.0476155
104898130	sm-like protein LSM7	-0.409068	0.0475645
104896347	hypothetical protein	1.16344	0.0475364
104897275	ribose-phosphate pyrophosphokinase 3%2C mitochondrial	1.07984	0.0475026
104907030	hypothetical protein	1.72194	0.0474724
104901383	probable arabinosyltransferase ARAD1	0.70578	0.0474463
104888664	disease resistance protein RGA2-like	1.04125	0.0474241
104894891	isoflavone 2'-hydroxylase-like%2C transcript variant X2	0.471995	0.0474196
104899256	uncharacterized LOC104899256	-1.6574	0.0474003
104905195	uncharacterized LOC104905195	1.6694	0.0473285
104900313	repetitive proline-rich cell wall protein	1.39815	0.0473138
orf106c	NP_064114.1	-1.88047	0.0472784
104889173	hypothetical protein	0.957903	0.0472754
104892332	cytochrome P450 87A3	1.49834	0.0472616
104892191	rho GTPase-activating protein gacN%2C transcript variant X1	1.39047	0.0472248
104887421	beta-glucuronosyltransferase GlcAT14A-like	-0.371183	0.0471579
104902991	hypothetical protein	1.60782	0.0471264
104895966	probable galacturonosyltransferase-like 1	0.82266	0.0471264
104900773	glucose-induced degradation protein 8 homolog%2C transcript variant X2	0.612747	0.0471
104906953	alpha-1%2C4-glucan-protein synthase [UDP-forming] 2	1.58198	0.0470871
104904823	pathogenesis-related protein 1B	1.85613	0.0469439
104904655	probable sulfate transporter 3.4	0.852273	0.0469347
104898839	uncharacterized LOC104898839	-0.500762	0.0468822
104903145	RING-H2 finger protein ATL66	1.11214	0.0468563
104900895	U4/U6.U5 tri-snRNP-associated protein 2	-0.628463	0.0468486
104905768	protein IQ-DOMAIN 32	-0.620807	0.0468436
104901640	hypothetical protein%2C transcript variant X2	0.785531	0.0468191
104906268	protein ABHD17B	-0.549848	0.0467934
104895634	hypothetical protein	2.19625	0.0467932
104900283	probable serine/threonine-protein kinase WNK5%2C transcript variant X2	1.06031	0.04679
104894539	protein NETWORKED 1D%2C transcript variant X1	0.824331	0.0467865
104883163	probable plastid-lipid-associated protein 4%2C chloroplastic	1.52795	0.0467536
104902708	conserved oligomeric Golgi complex subunit 5	0.433917	0.0467536
104899637	disease resistance protein At4g27190-like%2C transcript variant X1	-0.746439	0.0467536
104894626	general transcription factor 3C polypeptide 3%2C transcript variant X2	1.73013	0.0467474
104899193	TBC1 domain family member 15	0.413185	0.0467378
104893619	wall-associated receptor kinase-like 20	1.84102	0.0467012
104903273	zinc finger CCCH domain-containing protein 29	1.50581	0.0466951
104890323	G-type lectin S-receptor-like serine/threonine-protein kinase At1g34300	-0.549984	0.0466591
104897573	uncharacterized LOC104897573	-0.59303	0.046626
104897721	uncharacterized LOC104897721%2C transcript variant X2	-1.5532	0.0465133
orf106c	NP_064114.1	-0.461841	0.0465083
104884031	chaperonin 60 subunit beta 2%2C chloroplastic-like	-1.12582	0.0464622
104888281	hypothetical protein%2C transcript variant X1	0.621748	0.0463389
104886699	227 kDa spindle- and centromere-associated protein%2C transcript variant X2	0.413372	0.0462997
104891813	heterogeneous nuclear ribonucleoprotein 1%2C transcript variant X3	-0.509172	0.0462627
104901050	uncharacterized LOC104901050%2C transcript variant X2	-2.01683	0.0462627
104907408	glyceraldehyde-3-phosphate dehydrogenase A%2C chloroplastic	-2.21853	0.0462614
104892455	hypothetical protein	2.52836	0.0462097
104882800	cytochrome P450 703A2	-2.60255	0.0461544
104905222	10 kDa chaperonin 1%2C chloroplastic	-0.84665	0.0461226
104899663	protein STRUBBELIG-RECEPTOR FAMILY 7	-0.583909	0.0460325
109136360	uncharacterized LOC109136360	-1.22693	0.0459992
104889836	hypothetical protein	-0.638031	0.0459966
104887792	auxin-binding protein ABP19a	0.884111	0.0459888
104887239	valine--tRNA ligase%2C chloroplastic/mitochondrial 2%2C transcript variant X1	-0.598786	0.0459704
104901395	transforming growth factor-beta receptor-associated protein 1%2C transcript variant X1	-0.538899	0.0459378
104897600	protein kish%2C transcript variant X4	-0.470067	0.0459184
104883396	hypothetical protein	-0.333212	0.0458408
104903813	ubiquitin domain-containing protein DSK2b	-0.558413	0.0457362
104899740	guanine nucleotide-binding protein subunit gamma 3-like%2C transcript variant X2	0.845227	0.0457332
104892225	reticulon-like protein B2	-0.608762	0.0457187
104892234	uncharacterized LOC104892234%2C transcript variant X1	-0.710983	0.0457187
104895852	ubiquitin-conjugating enzyme E2 2%2C transcript variant X2	-0.60717	0.0456831
104901985	calmodulin-like protein 7	1.4068	0.0455978
104908574	hypothetical protein isoform A%2C transcript variant X6	-0.597432	0.0455871
104885470	uncharacterized LOC104885470%2C transcript variant X4	2.30171	0.0455786
104889677	protein PHYTOCHROME KINASE SUBSTRATE 4	-0.917638	0.0455347
104888844	hypothetical protein%2C transcript variant X2	-0.58977	0.045511
104887788	ER membrane protein complex subunit 4	-0.481442	0.0454818
104893186	putative inactive cadmium/zinc-transporting ATPase HMA3	0.685318	0.0454513
104899540	RPM1-interacting protein 4	-0.687597	0.0454513
104889357	protein N-terminal glutamine amidohydrolase%2C transcript variant X2	-0.575273	0.0454012
104887285	probable LRR receptor-like serine/threonine-protein kinase At4g26540%2C transcript variant X1	1.66761	0.045356
104904751	uncharacterized LOC104904751	1.13901	0.0453113
104899068	alkylated DNA repair protein alkB homolog 8%2C transcript variant X1	-0.689609	0.0453113
104887062	exosome complex component RRP45B%2C transcript variant X1	-0.851327	0.0452895
104906957	hypothetical protein%2C transcript variant X2	0.536975	0.0452311
104884410	large proline-rich protein BAG6%2C transcript variant X4	0.341462	0.0452311
104895714	photosynthetic NDH subunit of lumenal location 4%2C chloroplastic	-2.27155	0.0451967
104888383	DUF21 domain-containing protein At4g14240%2C transcript variant X2	1.32119	0.0451525
104904753	homeobox-leucine zipper protein ATHB-15%2C transcript variant X1	-0.457188	0.0451525
104892785	eukaryotic translation initiation factor 2D	-0.615475	0.0451525
104898941	gamma-tubulin complex component 4%2C transcript variant X2	0.470293	0.0451466
104886796	serine/threonine-protein kinase HT1%2C transcript variant X1	-0.353336	0.0450974
104902105	hypothetical protein	-0.988886	0.0448959
104887861	cytochrome P450 71A1-like	1.67338	0.0448908
104892044	hypothetical protein	0.975164	0.044823
104894461	probable methyltransferase PMT10	-1.03448	0.0447216
109135814	uncharacterized LOC109135814	1.69145	0.0446645
104890693	hypothetical protein	2.37354	0.0446429
104890508	CCR4-NOT transcription complex subunit 11%2C transcript variant X1	-0.455021	0.0446407
104900196	hypothetical protein	-0.882198	0.0446407
104899430	hypothetical protein%2C transcript variant X4	-0.483284	0.0446287
104889913	G-type lectin S-receptor-like serine/threonine-protein kinase LECRK4	-1.20588	0.0445764
104886696	hypothetical protein%2C transcript variant X2	-0.589494	0.044538
104890222	hypothetical protein	0.788023	0.0445313
104891424	basic leucine zipper 34%2C transcript variant X1	0.751145	0.0445313
104888242	calcineurin B-like protein 7	-1.03435	0.0445028
104896348	protein MIZU-KUSSEI 1	-1.07786	0.0445028
104891328	uncharacterized LOC104891328%2C transcript variant X2	1.15586	0.044478
orf106c	NP_064114.1	1.05498	0.0444766
104889638	probable protein S-acyltransferase 4	-0.646535	0.0444634
104888356	hypothetical protein	-0.476244	0.0444323
104890412	hypothetical protein	1.41224	0.044418
104898485	hypothetical protein	-0.483563	0.044418
104899754	transcription factor bHLH47%2C transcript variant X1	-0.785349	0.044418
104887261	protein RIK%2C transcript variant X1	-0.37012	0.044381
104887155	uncharacterized LOC104887155	-1.75391	0.0443495
104888180	pentatricopeptide repeat-containing protein At2g13600-like	-1.06751	0.0443127
104902716	F-box protein At3g03040	-1.00596	0.0442885
104904080	hypothetical protein	0.918901	0.0442832
104895543	uncharacterized LOC104895543	-1.02089	0.0442783
104893940	methyl-CpG-binding domain-containing protein 9	-0.653082	0.0442627
104897913	protein NRT1/ PTR FAMILY 5.10-like	-0.756708	0.0442324
109134845	ribosomal protein S1%2C mitochondrial-like	0.419246	0.0442305
104904994	transcription factor MYC2	-1.87087	0.044228
104908363	calcium sensing receptor%2C chloroplastic%2C transcript variant X2	-0.844033	0.0442271
109135168	uncharacterized LOC109135168	1.76463	0.044126
104897499	L-type lectin-domain containing receptor kinase IV.2-like	-0.869955	0.044126
104895784	F-box/kelch-repeat protein At3g23880-like	-1.33414	0.0440566
104895228	regulation of nuclear pre-mRNA domain-containing protein 2%2C transcript variant X1	-0.56182	0.0440487
104884578	transmembrane ascorbate ferrireductase 1-like	1.34322	0.0439453
104894166	5-formyltetrahydrofolate cyclo-ligase%2C mitochondrial%2C transcript variant X1	0.558877	0.0437396
104889060	ankyrin repeat-containing protein At5g02620	-0.530219	0.0437107
104893397	hypothetical protein	-0.393628	0.0437064
104904885	stromal cell-derived factor 2-like protein	-0.547059	0.0437064
104888727	uncharacterized LOC104888727	0.682411	0.043646
104897828	15-cis-phytoene desaturase%2C chloroplastic/chromoplastic-like%2C transcript variant X3	2.28517	0.0436402
104893115	hypothetical protein	-0.807014	0.0435976
104903240	hypothetical protein isoform B%2C transcript variant X1	0.564772	0.04356
104897827	transducin beta-like protein 3	-0.767189	0.0435491
104898326	carbamoyl-phosphate synthase small chain%2C chloroplastic	0.505383	0.0435248
109136486	uncharacterized LOC109136486	1.95081	0.0434873
104898790	hypothetical protein	0.680639	0.043478
104899342	glutathione transferase GST 23	1.69323	0.0433274
104904804	hypothetical protein	-1.66056	0.0433145
104904097	AT-hook motif nuclear-localized protein 25-like	1.14257	0.043292
104903787	uncharacterized LOC104903787%2C transcript variant X3	-0.998822	0.043277
104891138	homeobox-leucine zipper protein ATHB-16	-1.00915	0.043277
104896479	uncharacterized LOC104896479	-1.79333	0.043277
104900616	auxin response factor 3%2C transcript variant X1	-0.636778	0.0432381
104906535	hypothetical protein	-0.909642	0.0432213
104907111	hypothetical protein	-0.700083	0.0431301
104892307	DEAD-box ATP-dependent RNA helicase 48	-1.11352	0.0431301
104906744	protein YLS3%2C transcript variant X2	1.69371	0.0430854
104891410	malate dehydrogenase%2C mitochondrial	0.409335	0.0430503
104893415	probable cyclic nucleotide-gated ion channel 5%2C transcript variant X2	-0.430258	0.0430503
104908077	protein DOG1-like 4	-2.63202	0.0429795
104906171	hypothetical protein isoform B%2C transcript variant X1	-0.478866	0.0428823
104898652	thylakoid lumenal 15.0 kDa protein 2%2C chloroplastic	0.960089	0.0428733
104887246	protein C2-DOMAIN ABA-RELATED 1-like	2.45143	0.0428342
104897892	3-ketoacyl-CoA synthase 11-like	-0.923846	0.0428324
104886732	protein CURVATURE THYLAKOID 1A%2C chloroplastic	-0.464053	0.0428027
104908258	uncharacterized LOC104908258%2C transcript variant X5	-0.730939	0.0427929
109135934	uncharacterized LOC109135934	-2.37144	0.0427775
104894586	tryptophan synthase alpha chain%2C transcript variant X2	0.491336	0.042699
104899543	hypothetical protein%2C transcript variant X5	-0.69763	0.0426931
104907935	protein DETOXIFICATION 43	0.827199	0.0426292
104886970	40S ribosomal protein S15a-1	0.705735	0.0425286
104901283	uncharacterized LOC104901283%2C transcript variant X4	-1.12075	0.0425286
104892266	probable protein phosphatase 2C 9	-0.760893	0.0425242
104898253	F-box protein At2g38590-like	1.99879	0.04248
104905408	glutathione S-transferase 2%2C transcript variant X2	-0.857835	0.0424298
104887207	dihydrolipoyllysine-residue acetyltransferase component 1 of pyruvate dehydrogenase complex%2C mitochondrial	0.437503	0.0424009
104892443	beta-amylase 8	-0.762309	0.0423787
104900812	uncharacterized LOC104900812	-2.64575	0.0423506
104906932	cyprosin	0.906202	0.0423492
104907835	hypothetical protein%2C transcript variant X1	-0.720834	0.0422938
104906878	hypothetical protein%2C transcript variant X4	-1.90419	0.0422781
104887726	probable 1-acylglycerol-3-phosphate O-acyltransferase%2C transcript variant X2	0.855957	0.0422448
104889712	protein MIZU-KUSSEI 1	-1.51921	0.0422361
104891707	adenylyltransferase and sulfurtransferase MOCS3%2C transcript variant X1	0.607183	0.0421909
104891793	E3 ubiquitin-protein ligase BRE1-like 2%2C transcript variant X1	-0.520724	0.0420948
104883251	interactor of constitutive active ROPs 3%2C transcript variant X1	0.448503	0.0420934
104883455	MOB kinase activator-like 1A	-0.987349	0.0420638
104907865	hypothetical protein	0.960968	0.0420319
104903954	methyltransferase-like protein 16%2C transcript variant X2	-0.520431	0.041999
104895944	BES1/BZR1 homolog protein 2	-0.632963	0.0419845
104903541	uncharacterized LOC104903541	-1.11546	0.041926
104894921	prostatic spermine-binding protein-like	1.03618	0.0418999
104888695	disease resistance protein RGA2-like	-0.879226	0.0417876
104894267	CASP-like protein 4A3	-0.751144	0.0417851
104895760	15-cis-phytoene desaturase%2C chloroplastic/chromoplastic-like%2C transcript variant X4	2.19044	0.0417791
104901882	U3 small nucleolar RNA-associated protein 4	-0.425494	0.0417791
104905972	true	-0.452029	0.0417791
104905289	actin-related protein 2/3 complex subunit 5A	0.652555	0.0417552
orf106c	NP_064114.1	-0.433854	0.0417373
104908220	oleosin 1	1.92883	0.0417185
104898618	uncharacterized LOC104898618%2C transcript variant X2	-1.16482	0.0417185
104886839	hypothetical protein	-0.722773	0.041708
104886899	proteinaceous RNase P 1%2C chloroplastic/mitochondrial	0.580175	0.0417074
104908459	TMV resistance protein N%2C transcript variant X1	-0.988284	0.041686
104890022	hypothetical protein	0.719993	0.0416486
104890341	60S ribosomal protein L19-3	0.429764	0.0416023
104902583	sacsin	-0.460463	0.0415518
104905141	uncharacterized LOC104905141	-0.858696	0.0415298
104894418	putative SOS response-associated peptidase YoqW%2C transcript variant X2	1.0891	0.0415269
104899739	hypothetical protein	0.871895	0.0414951
104888222	hypothetical protein%2C transcript variant X3	-0.470846	0.0414573
104899203	hypothetical protein	1.18158	0.04141
104899204	true	-0.555686	0.0413781
104889195	hypothetical protein isoform A	0.758369	0.0413682
104889231	transcription factor TGA2.1	-0.947217	0.0413682
104892142	GDSL esterase/lipase At4g10955%2C transcript variant X1	-1.00946	0.0413342
104886385	uncharacterized LOC104886385%2C transcript variant X1	-1.52582	0.0413342
104899729	transmembrane protein 87A	-0.481118	0.0413101
104897250	ABC transporter B family member 9	1.25246	0.041261
104884284	uncharacterized LOC104884284	-0.652988	0.0412492
104889498	hypothetical protein isoform A%2C transcript variant X1	-0.429764	0.0412487
104905720	cytochrome P450 78A3-like	1.95337	0.0412379
orf106c	NP_064114.1	2.14718	0.0412241
104895590	uncharacterized LOC104895590%2C transcript variant X8	0.691451	0.0412241
104889446	uncharacterized LOC104889446	0.662529	0.0412102
104894932	peroxidase 51	2	0.0412021
104892452	probable anion transporter 3%2C chloroplastic%2C transcript variant X3	0.811561	0.0411859
104896241	protein GIGANTEA%2C transcript variant X2	-1.40781	0.0411728
104907430	protein argonaute 2	-0.58064	0.0411344
104891949	40S ribosomal protein S6-1	0.543931	0.0411303
104884574	hypothetical protein isoform A	-1.50059	0.0411252
104883188	L-type lectin-domain containing receptor kinase S.6-like	-2.02125	0.0411125
104887587	probable choline kinase 2%2C transcript variant X4	1.47046	0.0411049
104892122	probable receptor-like protein kinase At1g11050	-1.6101	0.0411049
104883993	DNA-directed RNA polymerase I subunit 1	-0.540554	0.04105
104889134	solute carrier family 25 member 44%2C transcript variant X3	-1.561	0.0410046
104901965	probable glycosyltransferase At5g20260	1.4147	0.0410023
104900289	trans-cinnamate 4-monooxygenase	0.466274	0.0409834
104907094	formin-like protein 5	0.497772	0.0409597
104904409	peroxisomal membrane protein 11A	-0.900247	0.0409105
104904949	protein TIC 21%2C chloroplastic	0.554041	0.0408512
104883412	uncharacterized LOC104883412	-0.959671	0.0407821
104904572	hypothetical protein	1.23949	0.0407002
104908171	cinnamoyl-CoA reductase-like SNL6	-1.29175	0.0406903
104898518	cytochrome P450 76A2-like%2C transcript variant X1	1.74054	0.0406436
104903867	60S ribosomal protein L35a-3	0.520325	0.0405776
104899631	disease resistance protein At4g27190%2C transcript variant X3	-0.866526	0.0405767
104905698	laccase-14	1.80015	0.0405761
104907986	PTI1-like tyrosine-protein kinase 1%2C transcript variant X2	0.49294	0.040552
104892324	bifunctional UDP-glucose 4-epimerase and UDP-xylose 4-epimerase 1	0.971284	0.040484
104893058	plastidal glycolate/glycerate translocator 1%2C chloroplastic	0.850329	0.040484
104900171	transcription factor MYB59%2C transcript variant X1	0.758737	0.040484
104893910	transcription factor ICE1	-0.631563	0.040484
104894294	uncharacterized LOC104894294%2C transcript variant X2	0.692547	0.0404736
104897077	uncharacterized LOC104897077%2C transcript variant X5	-0.956714	0.0404736
orf106c	NP_064114.1	0.801868	0.0404301
104889364	meiotic recombination protein SPO11-2%2C transcript variant X1	-1.19426	0.0403807
104888789	hypothetical protein%2C transcript variant X3	-0.693951	0.0403681
104885006	cytochrome P450 71A26-like	1.23068	0.0403381
104884488	vesicle-associated protein 2-2%2C transcript variant X1	0.470407	0.0403302
104893222	ubinuclein-2%2C transcript variant X2	-0.703253	0.0402918
104882923	hypothetical protein	1.78528	0.0402744
104886662	protein YLS9	2.19186	0.04027
104891800	glycerophosphodiester phosphodiesterase GDPDL3%2C transcript variant X1	-1.11765	0.040263
104907423	exportin-7%2C transcript variant X1	-0.458623	0.0402508
104886538	hypothetical protein	-0.46373	0.0402148
104899374	30S ribosomal protein S9%2C chloroplastic	-0.373666	0.0402001
104889040	vesicle-associated protein 2-2	0.468531	0.0401931
104898925	late embryogenesis abundant protein Lea5	-1.1703	0.0401524
104889019	T-complex protein 1 subunit beta%2C transcript variant X1	0.531487	0.0401023
104884771	kinesin-like protein KIN-13A%2C transcript variant X2	0.436126	0.0400892
104887398	U-box domain-containing protein 33%2C transcript variant X3	1.88741	0.0400731
104899186	hypothetical protein	0.747565	0.0400412
104891118	peptide-N(4)-(N-acetyl-beta-glucosaminyl)asparagine amidase	-0.508244	0.0400405
104891675	tropinone reductase homolog At5g06060%2C transcript variant X2	-1.08356	0.0400221
104894625	transcription factor bHLH3	0.741222	0.0399996
104906614	proteasome subunit alpha type-5	0.529809	0.0399779
104905174	hypothetical protein	0.716766	0.039894
104883035	hypothetical protein	-1.50181	0.039894
104897815	phosphoenolpyruvate carboxykinase [ATP]	1.52362	0.0398375
104905891	4-coumarate--CoA ligase-like 5%2C transcript variant X2	-0.682207	0.039701
104903890	INO80 complex subunit C%2C transcript variant X2	-0.928035	0.039701
104885284	uncharacterized LOC104885284	-1.50009	0.0396824
104888300	lipoyl synthase 2%2C mitochondrial	-0.49991	0.039672
104899788	casein kinase 1-like protein 2	-0.379208	0.0396571
104904351	protein arv1 homolog%2C transcript variant X1	-0.484773	0.0395913
104898583	carotene epsilon-monooxygenase%2C chloroplastic%2C transcript variant X3	0.758918	0.0395621
104906510	oral cancer-overexpressed protein 1 homolog	0.98359	0.0395484
104885412	true	-2.50756	0.0394961
104897504	delta(3%2C5)-Delta(2%2C4)-dienoyl-CoA isomerase%2C peroxisomal%2C transcript variant X2	-0.475556	0.0394717
104908797	putative ER lumen protein-retaining receptor C28H8.4	0.664763	0.0394506
104894430	uncharacterized LOC104894430	0.925646	0.039437
104906404	DNA replication complex GINS protein PSF3%2C transcript variant X1	0.758507	0.039437
104902342	F-box/FBD/LRR-repeat protein At1g13570-like%2C transcript variant X9	-0.694492	0.039437
104890654	FACT complex subunit SPT16%2C transcript variant X1	0.364062	0.0394201
104898322	hypothetical protein	2.32868	0.0393817
104897249	pentatricopeptide repeat-containing protein At3g49240	-0.882662	0.0393655
104896047	putative clathrin assembly protein At4g40080	2.08488	0.0393303
104904099	protein FAR1-RELATED SEQUENCE 9%2C transcript variant X3	-0.803116	0.0393201
104908222	uncharacterized LOC104908222	1.87882	0.0392776
104898959	nuclear transcription factor Y subunit B-5	1.25645	0.0392776
109133778	uncharacterized LOC109133778	-2.68208	0.0392776
104905461	Golgi apparatus membrane protein TVP38-like	0.972532	0.039261
104895101	ribosomal RNA small subunit methyltransferase nep-1%2C transcript variant X3	0.457068	0.0392587
104899398	pre-mRNA-processing factor 39	-0.315793	0.0392552
104901570	protein trichome birefringence-like 5	1.02768	0.0392257
104904419	mitochondrial import receptor subunit TOM6 homolog	0.488455	0.0392257
104889353	hypothetical protein	0.711968	0.0392196
109134954	uncharacterized LOC109134954	-2.20592	0.0392196
109134759	50S ribosomal protein L16%2C chloroplastic%2C transcript variant X3	0.442372	0.0392193
104901728	uncharacterized LOC104901728	-0.994281	0.0392148
104901548	true	0.66981	0.0391681
104904719	dynamin-related protein 3A%2C transcript variant X2	-0.549445	0.0391681
orf106c	NP_064114.1	1.7142	0.0391121
104888284	hypothetical protein isoform B%2C transcript variant X2	-0.42814	0.0390563
104885327	hypothetical protein%2C transcript variant X2	-0.502326	0.0390563
104901822	uncharacterized LOC104901822%2C transcript variant X2	1.52487	0.0389799
104899520	E3 ubiquitin-protein ligase RNF34	0.754194	0.0389798
104890752	small nuclear ribonucleoprotein-associated protein B%2C transcript variant X4	-0.515494	0.0389714
104904504	lamin-like protein	2.06469	0.0388919
104904676	ATP-dependent DNA helicase DDX11	0.899778	0.0388479
104902727	triacylglycerol lipase 2%2C transcript variant X2	-1.4269	0.0387522
104900584	magnesium-chelatase subunit ChlI%2C chloroplastic%2C transcript variant X1	-0.678882	0.038734
104900151	hypothetical protein	0.503345	0.0387231
104901851	putative UPF0481 protein At3g02645	1.6986	0.0387173
104888587	probable WRKY transcription factor 53	1.65388	0.0387173
104905337	F-box protein At5g51380%2C transcript variant X2	0.609963	0.0386877
104897391	hypothetical protein	0.560574	0.0386575
104891445	true	-0.688889	0.038628
104897480	protein TIFY 9	1.29626	0.0386085
104898268	mediator of RNA polymerase II transcription subunit 4%2C transcript variant X1	-0.436619	0.0385866
104890929	PRA1 family protein E	-1.09951	0.0385697
104894451	rhodocoxin	0.437435	0.0385584
104905781	hypothetical protein	-0.824283	0.0385569
104889356	DTW domain-containing protein 2%2C transcript variant X2	0.847665	0.0384824
104897033	hypothetical protein%2C transcript variant X1	-0.866946	0.0384625
104897832	eukaryotic translation initiation factor 5A	-0.784011	0.0384445
104907802	nudix hydrolase 26%2C chloroplastic-like%2C transcript variant X2	0.72195	0.0384171
104906448	60S ribosomal protein L26-1-like	0.741008	0.0382778
104905426	kinesin-like protein KIN-UB	0.64613	0.038268
104905539	flavonol sulfotransferase-like	1.6998	0.0382525
104905536	putative disease resistance protein RGA3%2C transcript variant X4	0.859697	0.0382513
104893091	uncharacterized LOC104893091%2C transcript variant X1	1.06269	0.0382395
104902434	diacylglycerol kinase 7	-0.743745	0.0382245
109135722	protein NRT1/ PTR FAMILY 5.5-like	2.10051	0.0382082
104884768	hypothetical protein%2C transcript variant X2	-0.8349	0.0381891
109135568	uncharacterized LOC109135568	-2.69556	0.0381766
104893155	E3 ubiquitin-protein ligase PUB23	2.05909	0.0381369
104902196	uncharacterized LOC104902196	0.615453	0.0381369
109134542	uncharacterized LOC109134542	-2.50431	0.0381369
104904730	IAA-amino acid hydrolase ILR1-like 5	-0.714687	0.0381267
104892603	probable trehalose-phosphate phosphatase D	-0.808761	0.0381212
104893150	pentatricopeptide repeat-containing protein At4g19440%2C chloroplastic%2C transcript variant X2	0.615799	0.0380871
104902577	ATP-dependent Clp protease proteolytic subunit 2%2C mitochondrial	0.477066	0.0380797
104892468	hypothetical protein%2C transcript variant X1	1.06132	0.0380766
104895880	outer envelope pore protein 24A%2C chloroplastic	-0.549061	0.0380523
104884716	uncharacterized LOC104884716	-0.695941	0.0380523
104888272	putative RING-H2 finger protein ATL21B	-1.20748	0.0380429
104901425	uncharacterized LOC104901425	-0.918771	0.0379411
104886700	hypothetical protein isoform A%2C transcript variant X2	-1.04913	0.0379039
104899887	protein SPA%2C chloroplastic	1.89618	0.0378587
104897814	tRNA-dihydrouridine(20) synthase [NAD(P)+]-like%2C transcript variant X2	-0.48431	0.0378587
104893104	hypothetical protein	0.792082	0.0378383
104908644	hypothetical protein	2.20152	0.0377906
109136100	uncharacterized LOC109136100	-0.558401	0.0377791
104898071	true	2.68153	0.0377769
104904476	presequence protease 2%2C chloroplastic/mitochondrial%2C transcript variant X1	0.610106	0.0377539
104893066	replication protein A 70 kDa DNA-binding subunit A	-0.82989	0.0377526
104908402	hypothetical protein	1.21803	0.0377308
104888481	acyl-coenzyme A thioesterase 13	1.05693	0.0377308
104889130	putative germin-like protein 2-1	2.53196	0.0377284
104887651	probable sugar phosphate/phosphate translocator At2g25520	-1.13585	0.0377166
104888027	uncharacterized LOC104888027%2C transcript variant X1	0.614973	0.0377114
104904647	probable LRR receptor-like serine/threonine-protein kinase At4g20940	0.993848	0.0377026
104903036	protein THYLAKOID FORMATION1%2C chloroplastic	-0.573463	0.0376811
104889734	xyloglucan endotransglucosylase/hydrolase protein 24-like	1.04295	0.0376541
104907716	uncharacterized LOC104907716	-0.589115	0.0376404
104894253	protein DSS1 HOMOLOG ON CHROMOSOME V%2C transcript variant X1	-0.438639	0.0376214
104890107	heat stress transcription factor B-4-like%2C transcript variant X1	1.41112	0.037593
104902578	ENHANCER OF AG-4 protein 2%2C transcript variant X1	-0.689501	0.0375833
104904077	mitochondrial phosphate carrier protein 1%2C mitochondrial	1.26929	0.0375365
104895550	transcription repressor MYB6	0.599225	0.0375268
104893765	uncharacterized LOC104893765	1.93747	0.0375013
104884305	E3 ubiquitin-protein ligase UPL4%2C transcript variant X1	-0.399296	0.0374991
104907608	structural maintenance of chromosomes protein 5%2C transcript variant X1	0.719349	0.0374716
104890672	trafficking protein particle complex subunit 4	0.641105	0.0374534
104892594	probable serine/threonine-protein kinase WNK10%2C transcript variant X1	1.06652	0.0373484
104883064	UV-stimulated scaffold protein A homolog	-0.733013	0.0373484
104906713	hypothetical protein isoform A%2C transcript variant X1	0.774468	0.0373299
104905249	hypothetical protein	-0.84099	0.0373163
104900944	hypothetical protein	-1.94453	0.0373025
104895103	protein SHI RELATED SEQUENCE 1-like	1.58292	0.0372989
104908789	uncharacterized LOC104908789	-2.0768	0.0372936
104892407	zinc finger A20 and AN1 domain-containing stress-associated protein 7-like	-1.36842	0.0372647
104896815	putative clathrin assembly protein At2g01600%2C transcript variant X1	-0.385181	0.0372423
104887252	protein LONGIFOLIA 1	0.756936	0.0372297
104895375	protein SUPPRESSOR OF FRI 4	-0.524006	0.0371635
104906961	probable tRNA (guanine(26)-N(2))-dimethyltransferase 2%2C transcript variant X2	0.443459	0.0371532
104887413	probable xyloglucan endotransglucosylase/hydrolase protein 23	-0.988642	0.037107
109136395	uncharacterized LOC109136395	1.37033	0.0370771
104889032	high mobility group B protein 10	0.796109	0.0370771
104902615	hypothetical protein	-0.439601	0.0370612
104890106	uncharacterized LOC104890106	1.71686	0.0370435
104906095	CDP-diacylglycerol--glycerol-3-phosphate 3-phosphatidyltransferase 2	-0.531812	0.0370435
104903662	hypothetical protein	-0.81286	0.0370193
104901438	clathrin heavy chain 2-like	-1.19873	0.0369889
104894183	ABC transporter C family member 3	-1.2349	0.0369851
104904496	hypothetical protein%2C transcript variant X5	-0.570589	0.0369808
104888562	O-glucosyltransferase rumi homolog	-0.493184	0.0368901
104895196	naringenin%2C2-oxoglutarate 3-dioxygenase	-1.3067	0.0368892
104907227	cytochrome c-type biogenesis ccda-like chloroplastic protein%2C transcript variant X2	-0.600071	0.0368434
104887565	peptidyl-prolyl cis-trans isomerase CYP22	0.493225	0.0368432
104908169	uncharacterized LOC104908169%2C transcript variant X2	-1.36726	0.0368432
104883694	uncharacterized LOC104883694%2C transcript variant X1	-2.35115	0.0368389
104907471	proline-%2C glutamic acid- and leucine-rich protein 1%2C transcript variant X1	-0.900666	0.0368243
104895600	hypothetical protein isoform A%2C transcript variant X5	0.599751	0.036804
104888213	hypothetical protein	-2.23806	0.0367993
104903701	F-box/FBD/LRR-repeat protein At2g04230%2C transcript variant X3	-0.761853	0.0367689
104893965	40S ribosomal protein S19-1	-0.551931	0.0367339
104888947	protein SHI RELATED SEQUENCE 1-like	1.3861	0.0366429
104907900	hypothetical protein isoform B%2C transcript variant X1	2.7059	0.0366292
104893913	ADP-ribosylation factor GTPase-activating protein AGD3-like%2C transcript variant X3	0.837965	0.0366066
104896079	probable 20S rRNA accumulation protein 4	0.641689	0.0365811
104903130	omega-hydroxypalmitate O-feruloyl transferase	0.623672	0.0365727
109136514	uncharacterized LOC109136514	-1.9543	0.0365637
104897160	coilin	-0.545082	0.036493
109135019	uncharacterized LOC109135019	-0.940027	0.0364778
104901787	hypothetical protein	-0.63631	0.0364602
104908524	endonuclease 8-like 3%2C transcript variant X2	-2.06542	0.0364577
104899439	pantoate--beta-alanine ligase%2C transcript variant X2	0.650417	0.0364527
104883393	uncharacterized LOC104883393	2.41544	0.036407
104899831	bifunctional nitrilase/nitrile hydratase NIT4A	-0.71616	0.0363658
orf106c	NP_064114.1	2.51426	0.0363586
104883601	PHD finger protein ALFIN-LIKE 4-like	0.520988	0.0362154
104904854	nucleobase-ascorbate transporter 4	-0.769139	0.0362154
104898265	transcription repressor OFP6	-1.21186	0.0362101
104887925	hypothetical protein%2C transcript variant X2	-0.66371	0.0362004
orf106c	NP_064114.1	2.71212	0.0361806
104884147	uncharacterized LOC104884147	1.8533	0.0361806
104904685	cysteine-rich repeat secretory protein 60%2C transcript variant X2	1.10963	0.0361806
109135711	uncharacterized LOC109135711	0.936487	0.0361806
104900500	nucleobase-ascorbate transporter 2	0.532706	0.0361806
104900110	methyl-CpG-binding domain-containing protein 5	0.505929	0.0361806
104889716	30S ribosomal protein S1	0.853647	0.0361587
104900028	mitochondrial import inner membrane translocase subunit TIM10	0.594807	0.0361554
104900845	hypothetical protein	-0.581898	0.0361554
104888676	hypothetical protein	1.42649	0.0361531
104901578	beta-xylosidase/alpha-L-arabinofuranosidase 2	1.5982	0.0361319
104908562	leucine-rich repeat extensin-like protein 6	1.45726	0.0361319
104904978	cysteine proteinase RD21A	0.765474	0.0360955
104892027	cytochrome P450 CYP72A219-like	1.87799	0.0360472
104907278	uncharacterized LOC104907278%2C transcript variant X3	1.58193	0.0360006
104900475	rho GTPase-activating protein 1-like	1.16829	0.0359534
104899530	GPI transamidase component PIG-T	-0.498839	0.0359424
104900036	copper transporter 6-like	1.72966	0.0359398
104898904	putative GTP diphosphokinase RSH1%2C chloroplastic	-0.881802	0.0359142
104899899	arp2/3 complex-activating protein rickA	0.926175	0.0359105
109134994	uncharacterized mitochondrial protein AtMg00810-like	-0.757975	0.0358948
109135320	uncharacterized LOC109135320%2C transcript variant X3	2.70842	0.0358857
104887245	protein C2-DOMAIN ABA-RELATED 1-like	2.44774	0.0358857
109133663	BTB/POZ domain-containing protein At3g22104-like	2.70412	0.0358701
104884022	probable cinnamyl alcohol dehydrogenase 6	1.62152	0.0358528
104893915	protein MEI2-like 1	-0.39061	0.0358528
109136143	uncharacterized LOC109136143	1.11075	0.0358419
104892688	geraniol 8-hydroxylase-like	2.71512	0.0358116
104895066	uncharacterized LOC104895066%2C transcript variant X1	0.462414	0.0357813
104907040	uncharacterized LOC104907040%2C transcript variant X3	-0.514835	0.0357674
104905467	uracil phosphoribosyltransferase	0.681721	0.0357624
104908808	mitogen-activated protein kinase kinase kinase YODA	-0.550005	0.0357473
104890410	pentatricopeptide repeat-containing protein At3g22470%2C mitochondrial%2C transcript variant X2	-0.760789	0.035711
104889018	calcium sensing receptor%2C chloroplastic%2C transcript variant X2	-0.436403	0.0356062
104900625	hypothetical protein	2.72	0.0355895
104903537	ketol-acid reductoisomerase%2C chloroplastic	-0.609442	0.0355653
104903602	magnesium transporter MRS2-11%2C chloroplastic	1.58937	0.0354945
104896101	probable inactive receptor kinase At5g10020	-0.431397	0.0354906
104887677	uncharacterized LOC104887677	-1.3437	0.0354791
104889529	transcription factor PCL1	1.01997	0.0354472
104897522	photosynthetic NDH subunit of lumenal location 5%2C chloroplastic	0.560067	0.0353479
104888287	ATP-dependent zinc metalloprotease FTSH 11%2C chloroplastic/mitochondrial	-0.641508	0.035266
104902687	reticulon-like protein B8%2C transcript variant X2	0.593638	0.0352526
104890353	single-stranded DNA-binding protein%2C mitochondrial	0.550061	0.0352526
104883179	F-box protein At3g07870-like	-0.631787	0.0352526
104907411	hypothetical protein isoform A%2C transcript variant X2	-0.830261	0.0351265
104898654	hypothetical protein	-0.571983	0.0350978
104895591	serine/threonine-protein kinase SRK2I	-0.499323	0.0350961
104903489	trihelix transcription factor ASIL2	-1.12673	0.035007
104893201	putative F-box/FBD/LRR-repeat protein At1g78760	0.91321	0.0349886
104905412	AT-hook motif nuclear-localized protein 7-like%2C transcript variant X1	0.718908	0.0349303
104895756	sm-like protein LSM3A	0.684407	0.0349303
104887893	protein NRT1/ PTR FAMILY 5.2%2C transcript variant X1	2.17858	0.0348807
104893392	hypothetical protein	-0.52548	0.0348727
104902286	uncharacterized LOC104902286	-2.17073	0.0348727
104897426	hypothetical protein%2C transcript variant X2	-2.73521	0.0348544
104898179	protein DETOXIFICATION 53%2C transcript variant X2	1.23469	0.0348496
104906228	NAC domain-containing protein 92	-1.13835	0.0348496
104894745	transmembrane protein 205	-0.677487	0.0348313
104888666	probable carboxylesterase 5	1.1884	0.0348131
104887733	cyclin-A2-2%2C transcript variant X1	0.651965	0.0348031
104901939	triphosphate tunel metalloenzyme 3	0.585833	0.0348031
104895945	26S proteasome non-ATPase regulatory subunit 10	2.44678	0.0347269
104901005	cyclin-dependent kinase F-4-like	-0.633577	0.0347269
104901370	protein SHOOT GRAVITROPISM 5	0.882292	0.0346991
104898363	glucosamine 6-phosphate N-acetyltransferase	-0.555656	0.0346991
104883756	uncharacterized LOC104883756	-0.719815	0.0346991
104892792	deSI-like protein At4g17486%2C transcript variant X2	-0.637041	0.0346518
104894041	GDSL esterase/lipase At1g74460	1.37746	0.0346286
104894025	hypothetical protein	2.48843	0.0345806
104890839	cytosolic sulfotransferase 5-like	2.48632	0.0345227
104889925	beta-glucosidase 13	-1.51732	0.0344516
104889606	putative F-box/kelch-repeat protein At1g12870	2.37365	0.034451
104889475	serine/threonine-protein kinase OXI1	1.22852	0.0344313
104889528	calmodulin-interacting protein 111%2C transcript variant X1	-1.02907	0.0344244
104903413	probable glycerol-3-phosphate dehydrogenase [NAD(+)] 1%2C cytosolic	0.673716	0.0343801
104904726	ADP-glucose phosphorylase	0.847751	0.0343325
104893513	transcription factor GTE10%2C transcript variant X3	-0.592163	0.034329
104895704	hypothetical protein%2C transcript variant X2	1.30067	0.0343236
104899590	peptidyl-prolyl cis-trans isomerase FKBP62	-1.43369	0.0343024
104890450	ammonium transporter 1 member 2-like	-1.74471	0.0343024
104889710	MACPF domain-containing protein At1g14780	-0.657984	0.034285
104886671	putative glucose-6-phosphate 1-epimerase%2C transcript variant X2	1.10298	0.0342509
104897326	AIG2-like protein D	-0.538141	0.0342509
104897104	ethylene-responsive transcription factor LEP	1.9843	0.0342407
104883045	DAG protein%2C chloroplastic%2C transcript variant X2	-0.848261	0.0342312
104895980	BTB/POZ domain-containing protein At3g50780	-0.613969	0.0342157
104902462	pre-mRNA-splicing factor ATP-dependent RNA helicase DEAH1-like	2.0051	0.0341532
104888193	hypothetical protein%2C transcript variant X1	0.404471	0.0341532
104888113	hypothetical protein	1.45963	0.0341514
104895153	hypothetical protein	-0.677124	0.0341514
104887687	hypothetical protein	0.851195	0.0341448
104889842	importin-5	-0.318391	0.0341108
104902753	60S ribosomal protein L23A%2C transcript variant X1	0.584609	0.0341051
104902675	probable RNA polymerase II transcription factor B subunit 1-1%2C transcript variant X1	-0.432037	0.034092
109136269	uncharacterized LOC109136269%2C transcript variant X1	-1.54876	0.0339919
104906347	BRO1 domain-containing protein BROX	-0.545584	0.0339915
104898372	germin-like protein subfamily 3 member 2	1.75438	0.0339892
104899813	beta-galactosidase 17	-0.50747	0.033984
104894360	true	-0.836618	0.033983
104908572	probable galactinol--sucrose galactosyltransferase 2	0.715424	0.0339427
109135315	glutamate receptor 2.6-like	2.47954	0.0339385
104890045	hypothetical protein	0.472003	0.0339098
109136060	uncharacterized mitochondrial protein AtMg00810-like	1.69357	0.0338974
104896360	hypothetical protein	-0.685646	0.0338833
104883928	hypothetical protein	2.52561	0.0338782
104903539	ubiquitin-conjugating enzyme E2 36	0.569836	0.0338782
109134383	uncharacterized LOC109134383	-1.39446	0.0338782
104903512	hypothetical protein isoform A%2C transcript variant X1	1.1462	0.0338689
104894084	uncharacterized LOC104894084	-2.72904	0.0338624
104899664	methyltransferase-like protein 2%2C transcript variant X1	0.817085	0.0338255
109134493	uncharacterized LOC109134493	-2.21768	0.0338121
104900618	guanylate-binding protein 3	-0.596579	0.0337996
104893777	pentatricopeptide repeat-containing protein At3g61360%2C transcript variant X2	-0.484551	0.0336906
104887149	probable UDP-3-O-acyl-N-acetylglucosamine deacetylase 2%2C transcript variant X2	1.19789	0.0336759
104890919	hypothetical protein isoform C%2C transcript variant X5	1.11543	0.0336561
109134898	uncharacterized LOC109134898	-2.61805	0.0336561
orf106c	NP_064114.1	-2.19925	0.0336496
104894931	peroxidase 50%2C transcript variant X1	-1.39685	0.0336096
104889189	protein SRG1	1.64614	0.0335907
104892133	probable inactive ATP-dependent zinc metalloprotease FTSHI 1%2C chloroplastic	0.575681	0.0335753
104898219	lysM domain receptor-like kinase 3%2C transcript variant X1	-1.57047	0.0335196
104902280	hypothetical protein	-2.60017	0.0335117
104897935	probable ran guanine nucleotide release factor	-0.957907	0.0334859
orf106c	NP_064114.1	-2.74822	0.0334553
104907381	histone-lysine N-methyltransferase ASHR1%2C transcript variant X2	0.778242	0.0334418
104892489	uncharacterized LOC104892489	0.880369	0.0334217
104903128	arogenate dehydratase/prephenate dehydratase 2%2C chloroplastic-like	1.25586	0.0333336
104890804	sucrose nonfermenting 4-like protein	-0.574198	0.0333058
104899871	putative phosphatidylglycerol/phosphatidylinositol transfer protein DDB_G0282179	-0.827766	0.0333052
104887331	SKP1-like protein 21%2C transcript variant X5	-0.710351	0.0332709
104892576	probable trehalase	0.791772	0.0332616
104907888	pentatricopeptide repeat-containing protein At3g12770%2C transcript variant X4	-0.760546	0.0332585
104889220	putative F-box protein PP2-B12	1.401	0.0332335
104897526	glucose-6-phosphate 1-dehydrogenase%2C chloroplastic	-0.539494	0.0332335
104888882	wall-associated receptor kinase 2%2C transcript variant X2	0.792749	0.0331873
104902556	E3 ubiquitin ligase BIG BROTHER-related-like%2C transcript variant X1	-0.520907	0.0331808
104899652	hypothetical protein isoform A%2C transcript variant X1	-0.506315	0.033147
104892100	digalactosyldiacylglycerol synthase 1%2C chloroplastic	-0.880251	0.0331467
104899106	uncharacterized LOC104899106	-2.32169	0.0331319
104887704	3-ketoacyl-CoA synthase 11%2C transcript variant X2	1.62614	0.033098
104908570	protein-L-isoaspartate O-methyltransferase%2C transcript variant X1	-0.744846	0.033092
104894401	uncharacterized LOC104894401	1.73296	0.0330523
104888713	putative H/ACA ribonucleoprotein complex subunit 1-like protein 1	0.828478	0.0330523
104890503	hypothetical protein	0.559519	0.0330523
109136320	uncharacterized LOC109136320	-2.76383	0.0330379
104903816	protein LAZ1	-0.543909	0.033033
104906397	vicilin-like antimicrobial peptides 2-2	2.741	0.0330268
104890874	protein-tyrosine-phosphatase PTP1	0.965167	0.0329155
104884616	cyclin-T1-4%2C transcript variant X2	-0.701492	0.0329088
104907990	hypothetical protein isoform A%2C transcript variant X2	-0.710245	0.0329088
104899641	glutamyl-tRNA reductase-binding protein%2C chloroplastic	0.853149	0.032854
104902051	protein NRT1/ PTR FAMILY 6.2	2.25986	0.0328424
104889480	hypothetical protein	0.538096	0.0328294
104883124	zinc finger protein 3	-0.784138	0.0328294
104893837	protein DEK	0.597942	0.0328186
104883086	G-type lectin S-receptor-like serine/threonine-protein kinase B120	-1.01096	0.0328186
104895578	phosphoglycerate mutase-like protein 4	2.0278	0.0327984
104906413	protein HOTHEAD	-2.1012	0.0327933
104884270	CMP-sialic acid transporter 3	-0.585889	0.0327826
104890273	protein FAR1-RELATED SEQUENCE 5-like	-2.75513	0.0327269
104889938	uncharacterized LOC104889938	-0.669019	0.032726
104900794	protein C2-DOMAIN ABA-RELATED 11	0.89741	0.0326969
104889980	hypothetical protein isoform A	-1.14851	0.0326513
104901428	serine/threonine-protein kinase 24%2C transcript variant X1	2.51684	0.0326503
104906676	hypothetical protein%2C transcript variant X1	0.451071	0.0326498
104906366	glyceraldehyde-3-phosphate dehydrogenase GAPCP2%2C chloroplastic	0.414873	0.0326498
104892891	true	0.502166	0.0325607
104888100	meiotically up-regulated gene 105 protein%2C transcript variant X2	-0.662923	0.0324813
104904678	proline-rich receptor-like protein kinase PERK15	-0.586929	0.0324666
104901999	serine/threonine-protein phosphatase 1 regulatory subunit 10	-0.850494	0.0324666
104901176	ABC transporter C family member 2%2C transcript variant X2	-0.430665	0.0324278
104887212	protein ELC-like	-0.498459	0.0323958
104898505	hypothetical protein	0.556642	0.0323339
104908745	putative L-ascorbate peroxidase 6	-1.2749	0.0323212
104900176	UDP-galactose/UDP-glucose transporter 5	0.869426	0.0322757
104889551	ribosome biogenesis protein BMS1 homolog%2C transcript variant X2	0.626115	0.0321903
104892426	deoxyribodipyrimidine photo-lyase	1.90958	0.0321737
104890055	hypothetical protein	-0.724495	0.0321539
104907029	uncharacterized LOC104907029	1.84159	0.0321529
104890124	molybdopterin synthase catalytic subunit%2C transcript variant X1	0.709866	0.0321168
104902875	BEL1-like homeodomain protein 9	-0.913934	0.0320943
104883897	peroxisomal adenine nucleotide carrier 1	-0.478369	0.0320811
104883576	hypothetical protein isoform A%2C transcript variant X1	-0.630644	0.0320574
104889275	DNA-binding protein SMUBP-2	-0.599819	0.0320482
104907365	release factor glutamine methyltransferase%2C transcript variant X5	-0.574106	0.0319917
104900037	subtilisin-like protease SBT4.3	-2.02788	0.0319917
104890505	glutamate receptor 2.8-like%2C transcript variant X1	2.43446	0.0319911
104888766	hypothetical protein	0.850902	0.0319114
104891704	hypothetical protein	-0.484232	0.0319114
104895887	probable protein phosphatase 2C 80%2C transcript variant X1	0.545171	0.0319065
104889099	histone-lysine N-methyltransferase ASHH3%2C transcript variant X1	0.583706	0.0318477
104903833	glycerol-3-phosphate acyltransferase 3%2C transcript variant X4	-0.490867	0.0318407
104901375	uncharacterized LOC104901375	-0.524794	0.0317822
104886692	RNA-binding KH domain-containing protein PEPPER	-0.512771	0.0317574
104900735	mediator of RNA polymerase II transcription subunit 16%2C transcript variant X2	-0.390566	0.0316765
109136109	uncharacterized LOC109136109	-2.77555	0.0316655
104889376	zeatin O-glucosyltransferase	0.686678	0.031654
104883786	putative uncharacterized protein DDB_G0286901	-0.725925	0.0316031
104908604	WD repeat-containing protein 48 homolog	2.20078	0.0315741
104889421	glycosyltransferase-like At3g57200	1.58	0.0315032
104884475	mavicyanin	0.895074	0.0314875
104908217	uncharacterized LOC104908217	-1.07323	0.0314875
104902421	bifunctional dethiobiotin synthetase/7%2C8-diamino-pelargonic acid aminotransferase%2C mitochondrial	0.587312	0.0314609
104894192	uncharacterized LOC104894192	0.754257	0.0314442
104894149	monosaccharide-sensing protein 2%2C transcript variant X3	1.57225	0.0313966
104895199	transformation/transcription domain-associated protein-like	-0.799495	0.0313827
orf106c	NP_064114.1	2.21242	0.0313757
104905638	proteasome subunit alpha type-5	0.566078	0.0313644
104894065	glutathione S-transferase U10	1.17755	0.0313036
104908730	ruBisCO large subunit-binding protein subunit beta%2C chloroplastic	1.50346	0.0312985
104888708	dnaJ homolog subfamily C member 18	-0.597635	0.0312985
104892279	potassium/sodium hyperpolarization-activated cyclic nucleotide-gated channel 4	-0.686134	0.0312985
104899294	probable indole-3-pyruvate monooxygenase YUCCA10	-1.29057	0.0312985
104902402	transcription factor bHLH67%2C transcript variant X1	1.19141	0.0312646
104893856	mitochondrial import inner membrane translocase subunit TIM8	0.654752	0.0312646
104907024	uncharacterized LOC104907024	-0.870226	0.0312646
104897137	hypothetical protein%2C transcript variant X1	0.905307	0.0312317
104888122	40S ribosomal protein S5	0.348766	0.0311871
104899721	peroxisomal (S)-2-hydroxy-acid oxidase GLO4%2C transcript variant X2	-0.702607	0.0311834
104908294	pentatricopeptide repeat-containing protein At1g08070%2C chloroplastic	-1.35583	0.0311394
104884070	uncharacterized LOC104884070	-1.50198	0.0311394
104904019	calmodulin-binding transcription activator 2%2C transcript variant X1	-0.695294	0.0311375
104894624	transcription factor bHLH3	0.890951	0.0311086
104906550	E3 ubiquitin-protein ligase MARCH8	0.638935	0.0311086
104896831	mediator of RNA polymerase II transcription subunit 23	-0.512031	0.0311086
104892650	50S ribosomal protein L11%2C chloroplastic	0.832313	0.0311078
104906273	probable adenylate kinase 7%2C mitochondrial	-1.11409	0.0311076
104903920	uncharacterized LOC104903920	0.630078	0.0310884
104902610	delta(24)-sterol reductase	1.35968	0.0310666
104882910	protease Do-like 5%2C chloroplastic	0.846178	0.031045
104909020	protein MODIFIER OF SNC1 11	-0.451399	0.030984
104900242	ubiquitin-activating enzyme E1 1	-0.556391	0.030984
104904884	protein DA1-related 2%2C transcript variant X1	0.978213	0.0309814
104890858	probable RNA helicase SDE3	0.580263	0.0309814
104901873	RNA polymerase II C-terminal domain phosphatase-like 4	1.07188	0.0308935
104897014	probable glutathione peroxidase 8%2C transcript variant X6	-0.870495	0.0308935
104904762	ethylene-responsive transcription factor ERF039	-1.55337	0.0308935
104896233	uncharacterized LOC104896233	1.9385	0.0308796
104884627	hypothetical protein	1.25395	0.0308796
104886570	probable S-adenosylmethionine-dependent methyltransferase At5g38780	1.69794	0.030879
104901505	uncharacterized LOC104901505	-2.79484	0.0308515
104907051	U5 small nuclear ribonucleoprotein 40 kDa protein%2C transcript variant X2	-0.786059	0.0307841
104908267	peroxidase P7	-1.07562	0.0307223
104896328	hippocampus abundant transcript-like protein 1	0.921228	0.0307032
104908945	zinc finger protein CONSTANS-LIKE 13%2C transcript variant X1	-0.611345	0.0306899
104885388	carotenoid cleavage dioxygenase 8 homolog B%2C chloroplastic	-1.10097	0.0306476
104894915	hypothetical protein	-1.8582	0.0306387
104904615	boron transporter 4	1.80428	0.0306114
104883354	uncharacterized LOC104883354%2C transcript variant X1	-1.27533	0.0306015
104887682	replication protein A 14 kDa subunit B-like	0.801661	0.030586
104903612	AP-2 complex subunit alpha-1-like	-0.630606	0.030586
104893221	DNA-binding protein HEXBP%2C transcript variant X2	0.640692	0.0304961
104907382	uncharacterized LOC104907382%2C transcript variant X2	-0.864763	0.030496
104901698	probable pectinesterase/pectinesterase inhibitor 12	-1.71117	0.0304885
104904532	hypothetical protein	-0.544734	0.0304511
104893567	thioredoxin-like 2%2C chloroplastic%2C transcript variant X1	-0.650338	0.0304415
104888229	calcium-binding allergen Ole e 8	1.26544	0.0304363
104905351	hypothetical protein	-0.576519	0.0304047
104892707	uncharacterized LOC104892707	-0.384498	0.0303635
104905051	uncharacterized LOC104905051	2.6807	0.0302985
104893200	putative F-box/FBD/LRR-repeat protein At1g78760	2.14489	0.0302848
104889388	putative calcium-transporting ATPase 11%2C plasma membrane-type	0.816143	0.0302848
104907425	glycerol-3-phosphate dehydrogenase [NAD(+)]	1.37112	0.0302532
104891590	probable disease resistance protein At4g14610	1.41465	0.0302484
104884110	cytochrome b561 and DOMON domain-containing protein At3g61750%2C transcript variant X1	1.79709	0.0302334
104894735	hypothetical protein	2.79393	0.0301821
104884441	ankyrin-3	-1.59688	0.0300717
104894594	F-box/LRR-repeat protein 17	0.958462	0.0300353
109134901	serine/threonine-protein phosphatase 7 long form homolog	-2.6505	0.030019
104891620	CBS domain-containing protein CBSX5	1.40312	0.0300036
104884299	cytochrome P450 78A7	0.620696	0.0299647
104885703	hypothetical protein%2C transcript variant X2	-0.492516	0.0299387
104902636	hypothetical protein%2C transcript variant X1	0.782287	0.0299278
104902100	protein arginine N-methyltransferase PRMT10	-0.543215	0.0299142
104884047	serine/threonine-protein kinase OXI1	1.73375	0.0298939
104885955	oleosin 16 kDa	2.67962	0.0298408
104898647	uncharacterized LOC104898647%2C transcript variant X1	-0.68693	0.0298408
104896737	protein FAR-RED IMPAIRED RESPONSE 1-like	-1.1757	0.0298408
104883358	ubiquitin-60S ribosomal protein L40	0.726336	0.02984
104889190	hypothetical protein	-0.482571	0.0298392
104899102	uncharacterized LOC104899102	-2.22456	0.0298251
104897623	cyclin-dependent kinase G-2%2C transcript variant X4	-0.850441	0.0297857
104900626	triose phosphate/phosphate translocator%2C chloroplastic	1.25605	0.0297577
104902872	helicase protein MOM1%2C transcript variant X3	-0.707869	0.0297406
104899789	probable phospholipid-transporting ATPase 4	-0.407215	0.0297304
104906914	aminoacylase-1	-0.620029	0.0296864
104903923	hypothetical protein	-0.520729	0.0295899
104897905	ribonuclease 1	2.12245	0.0295784
104895005	uncharacterized LOC104895005	-0.999448	0.0295784
104902108	hypothetical protein	1.71249	0.0295316
104902521	XP_019107268.1	-0.629562	0.0295297
104899837	probable CCR4-associated factor 1 homolog 9	1.74416	0.0295088
104887178	calmodulin-binding receptor-like cytoplasmic kinase 2	-0.811499	0.0295088
104900485	pollen allergen Che a 1	-0.933111	0.0295088
104888585	bifunctional protein FolD 4%2C chloroplastic%2C transcript variant X1	0.814282	0.0295053
104907140	putative F-box protein At1g58310	-0.703385	0.029443
104888591	acidic endochitinase	2.27401	0.0294429
104896697	serine carboxypeptidase-like 50	-0.828213	0.0294257
104892999	ABC transporter B family member 2-like	1.02433	0.029387
104902144	E3 ubiquitin-protein ligase At1g63170	0.557863	0.0293235
104902735	probable lipid-A-disaccharide synthase%2C mitochondrial%2C transcript variant X3	-0.946829	0.0293235
104889806	stress response protein NST1	-0.420588	0.0293232
104889221	outer envelope pore protein 16-3%2C chloroplastic/mitochondrial	-0.463922	0.0293018
109136351	uncharacterized LOC109136351%2C transcript variant X1	0.977466	0.0292925
104883032	hypothetical protein%2C transcript variant X1	-0.480096	0.0291902
104903332	hypothetical protein	0.914445	0.0291892
104904526	PTI1-like tyrosine-protein kinase At3g15890	-0.620403	0.0291884
104899592	transmembrane protein 208	-0.701743	0.0291473
104904970	LRR receptor-like serine/threonine-protein kinase EFR	-1.1737	0.0291361
104905280	hypothetical protein%2C transcript variant X2	-0.571493	0.0291344
104896290	hypothetical protein	0.588653	0.0291336
104890595	E3 ubiquitin-protein ligase RGLG1%2C transcript variant X1	-0.536939	0.0291272
104904738	guanosine nucleotide diphosphate dissociation inhibitor At5g09550	1.83083	0.0291104
104893375	maf-like protein DDB_G0281937%2C transcript variant X4	0.692791	0.0291104
104893578	cysteine-rich receptor-like protein kinase 10%2C transcript variant X1	0.893685	0.0290977
104891391	purine permease 3-like	1.58155	0.0290785
104903912	heparan-alpha-glucosaminide N-acetyltransferase%2C transcript variant X2	1.13017	0.0290754
104904811	amino acid transporter ANT1	2.80113	0.0290681
104898678	cysteine-rich repeat secretory protein 38	2.32201	0.0290367
104904358	hypothetical protein isoform B%2C transcript variant X2	0.664814	0.0290367
104904665	hypothetical protein	-0.736042	0.0289957
104895686	hypothetical protein	1.32561	0.0289902
104898640	hypothetical protein	-0.574879	0.0289901
109134856	protein transport protein yos1-like	0.851861	0.0289897
104900029	probable serine/threonine-protein kinase At5g41260	-0.456855	0.028976
104902906	hypothetical protein isoform A%2C transcript variant X1	0.924008	0.0289597
104888118	hypothetical protein	0.789678	0.0289217
104889955	serine/threonine-protein kinase UCNL	0.855412	0.0289075
104884944	glutathione S-transferase T2-like	2.32444	0.0289026
104888299	plastid division protein PDV1	0.593931	0.0288667
104906402	hypothetical protein	-0.501261	0.0288667
104897450	uncharacterized protein At4g14100-like	1.61002	0.0288633
104883866	hypothetical protein	2.47573	0.0288299
104904840	protein YIPF1 homolog	-0.413677	0.0288024
104888703	uncharacterized LOC104888703	-1.27622	0.0287942
104892069	21 kDa protein	-1.22909	0.0287909
104887907	long-chain-alcohol oxidase FAO1	-1.3094	0.0287654
104902353	hypothetical protein%2C transcript variant X2	-0.520398	0.0287497
104886300	arp2/3 complex-activating protein rickA-like%2C transcript variant X2	-1.18957	0.0287497
104886317	chitinase domain-containing protein 1	0.759913	0.028718
104883551	hypothetical protein isoform A%2C transcript variant X2	-0.526933	0.0286874
104897967	hypothetical protein%2C transcript variant X1	-0.668118	0.0286874
104906322	dirigent protein 2	1.27489	0.0286245
104901724	AUGMIN subunit 8%2C transcript variant X3	1.27102	0.0285767
104905930	uncharacterized LOC104905930	-1.37906	0.0285676
104893662	uncharacterized LOC104893662%2C transcript variant X2	-1.25299	0.028563
104890954	disease resistance protein RPM1	1.45216	0.0285177
104882932	hypothetical protein%2C transcript variant X1	-0.807631	0.0285004
104903862	rop guanine nucleotide exchange factor 1	-0.771838	0.0284926
104904330	hypothetical protein%2C transcript variant X2	-1.10916	0.0284764
104905470	CRS2-associated factor 1%2C mitochondrial	-0.556228	0.0284747
104900134	uncharacterized LOC104900134%2C transcript variant X2	0.774121	0.028342
104899948	phosphoinositide phospholipase C 2-like%2C transcript variant X2	1.03076	0.0282975
104906580	3-ketoacyl-CoA synthase 5-like	2.80788	0.0282856
104895452	serine/threonine-protein kinase ATG1t%2C transcript variant X5	-0.680423	0.0282657
104892328	replication factor C subunit 2	-0.542284	0.0282643
104901671	hypothetical protein%2C transcript variant X3	1.71696	0.0282612
104897876	NAC transcription factor 29	1.7493	0.02817
109135563	uncharacterized LOC109135563	-2.67055	0.0281464
104901741	autophagy-related protein 11%2C transcript variant X1	-0.545211	0.0281412
104886898	RING-H2 finger protein ATL67	1.15438	0.0281201
104897572	65-kDa microtubule-associated protein 8	0.813733	0.0281123
104891752	indole-3-acetate O-methyltransferase 1-like%2C transcript variant X2	1.90774	0.0281098
104889737	putative disease resistance RPP13-like protein 1	1.47027	0.0281098
104892398	T-complex protein 1 subunit theta	0.718969	0.0281098
104892798	probable enoyl-CoA hydratase 2%2C mitochondrial	-0.684982	0.0281098
104883942	vacuolar protein sorting-associated protein 29%2C transcript variant X2	-0.486086	0.0280762
104905941	staphylococcal-like nuclease CAN2%2C transcript variant X2	-1.12382	0.0280762
104887595	cytosolic sulfotransferase 5-like	0.999689	0.0280523
104907942	uncharacterized LOC104907942	1.54979	0.0280191
104903733	acid phosphatase 1	0.781641	0.0280191
104897958	uncharacterized LOC104897958	2.65738	0.0279773
104906976	auxin-responsive protein IAA4	1.25264	0.0278831
104900697	serine/threonine-protein kinase HT1	-0.569571	0.027866
104886250	lachrymatory-factor synthase	-0.698412	0.0278577
104895820	uncharacterized LOC104895820%2C transcript variant X6	-1.14083	0.0278184
104890578	farnesylcysteine lyase	-0.579232	0.0278172
104889023	2-isopropylmalate synthase A%2C transcript variant X1	-0.530067	0.0277739
104903855	lysine histidine transporter-like 7	2.10325	0.0277678
104883378	UPF0505 protein%2C transcript variant X1	-0.431048	0.0277589
CENP-C	hypothetical protein isoform A%2C transcript variant X2	0.937101	0.0277266
104906475	hypothetical protein	-1.38001	0.0277266
104902612	pre-mRNA-processing protein 40C%2C transcript variant X3	-0.859713	0.0277161
104894998	ADP-ribosylation factor 1-like	1.33994	0.0277058
orf106c	NP_064114.1	-1.26285	0.0276524
104893907	phosphoribosylglycinamide formyltransferase%2C chloroplastic	-0.646763	0.0276505
104907569	uncharacterized LOC104907569	1.25988	0.0276479
104905352	uncharacterized LOC104905352%2C transcript variant X2	0.767927	0.0276479
104889763	dihydroorotase%2C mitochondrial%2C transcript variant X2	-0.630909	0.027585
104890974	serine/threonine-protein kinase EDR1%2C transcript variant X1	0.434807	0.0275667
104886961	ribulose bisphosphate carboxylase small chain 6%2C chloroplastic	2.36771	0.027526
104903169	uncharacterized LOC104903169	2.37836	0.0275143
104889863	uncharacterized abhydrolase domain-containing protein DDB_G0269086-like	-2.32242	0.0274061
104905469	lysophospholipid acyltransferase LPEAT2	0.774444	0.0273957
104898923	hypothetical protein	1.05158	0.0273384
104902057	caffeic acid 3-O-methyltransferase	0.81293	0.0273254
104898285	hypothetical protein	-0.632307	0.0273019
104902695	ankycorbin%2C transcript variant X2	-1.25419	0.0272832
104885724	uncharacterized LOC104885724%2C transcript variant X4	-0.709163	0.0272554
104905507	DNA-directed RNA polymerases II%2C IV and V subunit 6A	-0.670393	0.0272119
104895115	protein FMP32%2C mitochondrial	0.586969	0.0271997
104889066	glucose-induced degradation protein 8 homolog	0.56204	0.0271997
109136062	uncharacterized LOC109136062	1.45267	0.0271705
104901690	coiled-coil domain-containing protein 12	-0.834284	0.0271313
104887434	hypothetical protein%2C transcript variant X4	-0.53149	0.0271174
104889405	hypothetical protein%2C transcript variant X1	2.02623	0.0270548
104892801	histone-lysine N-methyltransferase%2C H3 lysine-9 specific SUVH6%2C transcript variant X2	1.19012	0.0270543
104894289	hypothetical protein	-0.706236	0.0270523
104897952	uncharacterized LOC104897952	1.97737	0.0270506
104893612	LEAF RUST 10 DISEASE-RESISTANCE LOCUS RECEPTOR-LIKE PROTEIN KINASE-like 1.2	-1.86892	0.0269974
109135802	uncharacterized LOC109135802	-1.87583	0.0269893
104904856	cysteine-rich and transmembrane domain-containing protein A	1.60638	0.0269882
109135384	uncharacterized LOC109135384	-2.18845	0.0269848
104891194	serine/threonine-protein kinase SRK2H	-0.564335	0.026933
104888509	inositol transporter 1%2C transcript variant X1	0.643068	0.0269302
104900106	eukaryotic translation initiation factor 5B%2C transcript variant X2	-0.643305	0.0268927
104888827	protein YIF1B	1.69087	0.0268638
104884726	protein DMR6-LIKE OXYGENASE 1-like	-0.928783	0.0268638
104900218	probable protein phosphatase 2C 26	-1.09024	0.0268631
109135018	uncharacterized LOC109135018	-1.24065	0.0268556
104886725	uncharacterized LOC104886725	2.687	0.0268174
104885307	uncharacterized LOC104885307	-0.980211	0.0268065
104896200	peroxidase 12	-0.765581	0.026806
104891261	pentatricopeptide repeat-containing protein At4g15720	1.9826	0.0267749
104890347	THO complex subunit 7A-like%2C transcript variant X2	-0.75284	0.0266907
104897854	hypothetical protein	-0.722569	0.0266605
104888042		1.58542	0.0266519
104907763	DNA excision repair protein ERCC-1	0.876681	0.0266489
104907139	F-box/LRR-repeat protein At4g14103-like	-2.44828	0.0266489
104883298	hypothetical protein	0.842123	0.0266168
104899819	mediator of RNA polymerase II transcription subunit 9	0.662651	0.0265663
104900797	omega-6 fatty acid desaturase%2C chloroplastic	-0.631019	0.0265135
104891070	protein DETOXIFICATION 16-like	2.83028	0.026513
104890548	hypothetical protein	-1.97966	0.026513
104899709	17.4 kDa class III heat shock protein	-1.38568	0.0265109
104894658	actin-depolymerizing factor	-0.547429	0.0264706
104897583	hypothetical protein	-0.933315	0.0264706
104894563	protein SPIRRIG	0.565339	0.0264089
104900293	4-hydroxy-tetrahydrodipicolinate synthase%2C chloroplastic%2C transcript variant X1	-0.55435	0.0263817
104900234	cinnamoyl-CoA reductase 1	-0.844193	0.0263238
104904622	uncharacterized LOC104904622	1.00984	0.0263229
104894470	UDP-glycosyltransferase 74G1	1.47656	0.0262743
104903840	cytokinin riboside 5'-monophosphate phosphoribohydrolase LOG5	1.27244	0.0262496
104906911	MLO-like protein 1%2C transcript variant X2	-0.573133	0.0262496
104903316	uncharacterized LOC104903316%2C transcript variant X3	-0.830117	0.0262196
104902369	phospholipase A2-alpha	1.36883	0.0262052
104895977	protein DA1-related 1%2C transcript variant X1	0.759725	0.0262052
104908509	hypothetical protein%2C transcript variant X2	-0.928311	0.0262052
104907711	hypothetical protein	-1.60916	0.0262016
104903906	probable L-type lectin-domain containing receptor kinase S.7	0.890404	0.0261936
104903684	RWD domain-containing protein 1%2C transcript variant X2	-0.707992	0.0261798
104888765	bet1-like SNARE 1-2	-0.649418	0.0261696
104892219	hypothetical protein%2C transcript variant X2	-0.711141	0.0261212
104896011	extra-large guanine nucleotide-binding protein 1	-0.618464	0.0261041
104906438	E3 ubiquitin ligase BIG BROTHER-related%2C transcript variant X5	-0.932263	0.0260698
109135601	uncharacterized LOC109135601	-0.906539	0.0260577
104887031	sphingoid long-chain bases kinase 2%2C mitochondrial%2C transcript variant X2	-0.515202	0.0260407
104899718	berberine bridge enzyme-like 4	0.605823	0.0260291
104906455	potassium channel KAT3%2C transcript variant X2	-2.41942	0.0259577
104901045	uncharacterized LOC104901045	2.36464	0.0259523
104892600	molybdate-anion transporter	0.844517	0.025919
104890056	DET1- and DDB1-associated protein 1	-0.640863	0.0258991
104899032	probable disease resistance protein At4g33300	-0.697148	0.025814
104895717	uncharacterized LOC104895717	-0.495213	0.0258132
104889074	inositol 1%2C3%2C4-trisphosphate 5/6-kinase 4%2C transcript variant X1	0.652998	0.0257945
104885443	uncharacterized LOC104885443	-0.99315	0.0257822
104902271	ethylene-responsive transcription factor ERF043	1.427	0.0257034
104884556	hypothetical protein	-0.787899	0.0256955
104899933	PHD finger-like domain-containing protein 5B	-1.01654	0.0256786
104889196	probable plastid-lipid-associated protein 13%2C chloroplastic%2C transcript variant X2	0.835786	0.0256737
104907920	ABC transporter B family member 25	0.872714	0.0256147
104888552	hypothetical protein	1.12699	0.025581
104890687	importin subunit alpha-4	-0.424406	0.0255708
104903996	5'-methylthioadenosine/S-adenosylhomocysteine nucleosidase 1	-0.47881	0.0255644
104888017	hypothetical protein	0.688915	0.0255336
104895802	hypothetical protein	1.16865	0.0255289
104893651	myb-related protein B%2C transcript variant X1	-0.674426	0.0255289
104901584	non-specific lipid-transfer protein-like protein At2g13820	1.54951	0.0254741
104908161	inositol-tetrakisphosphate 1-kinase 1	1.03892	0.0254698
104894590	protein OSB2%2C chloroplastic	0.609441	0.0254698
104900558	true	-0.900632	0.0254628
109133536	protein trichome birefringence-like 33	1.34888	0.025449
104893107	heat shock cognate 70 kDa protein-like	2.73018	0.0254462
104908059	staphylococcal-like nuclease CAN2%2C transcript variant X4	-0.543398	0.0254351
104889602	hypothetical protein	1.33874	0.0254324
104898782	hypothetical protein%2C transcript variant X1	-0.979244	0.0254295
104899139	uncharacterized LOC104899139	2.86466	0.0254174
104905987	transketolase%2C chloroplastic	0.466462	0.0254174
104890916	probable serine/threonine-protein kinase WNK9	-0.556341	0.0254174
104888961	cysteine protease RD19A	-0.60073	0.0254174
104904326	uncharacterized LOC104904326	0.970092	0.0254127
104907356	uncharacterized LOC104907356	2.26473	0.0253998
104891426	ubiquitin-conjugating enzyme E2 35	-0.559621	0.0253998
104883166	hypothetical protein%2C transcript variant X1	-0.955656	0.0253602
104896367	transcription factor TCP12	-1.88181	0.0253602
104907269	sodium-coupled neutral amino acid transporter 1-like%2C transcript variant X1	-1.94628	0.0253274
104888896	disease resistance protein At4g27190-like%2C transcript variant X1	-0.757498	0.0253018
104905387	phosphopantothenoylcysteine decarboxylase	0.806198	0.025295
104883732	dynamin-related protein 5A	0.373073	0.0252603
104892912	protein HAIKU1	-0.571764	0.0252408
104903877	hypothetical protein	2.85468	0.0252349
104899217	hypothetical protein	2.11224	0.0252236
104892614	XP_010676897.1	1.11044	0.0252236
104889351	constitutive photomorphogenesis protein 10%2C transcript variant X2	-0.556616	0.0252236
109135999	uncharacterized LOC109135999	-2.85113	0.0252236
104896859	THO complex subunit 2%2C transcript variant X1	-0.657458	0.0251959
104898894	E3 ubiquitin-protein ligase SP1%2C transcript variant X2	-0.663236	0.0251407
104898550	uncharacterized LOC104898550	1.00985	0.025131
104891470	E3 SUMO-protein ligase MMS21	0.947505	0.025131
104903229	serine/threonine-protein phosphatase 6 regulatory subunit 3	-0.761995	0.0251258
104903340	traB domain-containing protein	-0.501537	0.0251255
104883385	rab3 GTPase-activating protein catalytic subunit	-0.975278	0.0251192
104886762	protein FLOWERING LOCUS D%2C transcript variant X1	0.635716	0.0250833
104902996	hypothetical protein	0.972665	0.0250565
109136369	probable carboxylesterase 120	2.41398	0.0250471
104885120	cysteine-rich repeat secretory protein 1-like	2.38395	0.0249723
104907427	hypothetical protein	0.996443	0.0249723
104888895	B-box zinc finger protein 20	1.00344	0.0249649
104891447	RNA exonuclease 4	-0.572449	0.0249612
104895095	hypothetical protein%2C transcript variant X2	0.684735	0.0249446
104898101	probable U3 small nucleolar RNA-associated protein 11%2C transcript variant X2	-0.836595	0.0249446
104886734	hypothetical protein isoform A%2C transcript variant X2	-0.727123	0.0249372
104882849	hypothetical protein%2C transcript variant X2	-1.30911	0.0249191
104889753	uncharacterized LOC104889753	2.85854	0.0248228
104908393	2-phytyl-1%2C4-beta-naphthoquinone methyltransferase%2C chloroplastic	0.927306	0.0248228
104885282	uncharacterized LOC104885282	-1.11614	0.0247887
104889775	partner of Y14 and mago	-0.481728	0.0247879
orf106c	NP_064114.1	0.646008	0.0247809
104895989	uncharacterized LOC104895989	-1.3599	0.0247461
104894548	hypothetical protein%2C transcript variant X1	0.581436	0.0247096
104908595	lysosomal Pro-X carboxypeptidase	2.73093	0.0246918
104891529	transcription factor bHLH143	0.353244	0.0246587
104903827	isocitrate dehydrogenase [NAD] regulatory subunit 1%2C mitochondrial	1.69824	0.0246338
104892595	protein yippee-like At4g27745%2C transcript variant X1	-0.58806	0.0246338
104897678	transmembrane 9 superfamily member 1	0.766754	0.0246064
104900172	very-long-chain (3R)-3-hydroxyacyl-CoA dehydratase 2	1.20768	0.0245967
104906933	SWI/SNF-related matrix-associated actin-dependent regulator of chromatin subfamily A-like protein 1%2C transcript variant X1	0.695749	0.0245939
104884903	hypothetical protein	-1.54045	0.0245846
104905974	3-ketoacyl-CoA synthase 10	1.33205	0.0245574
104891672	pentatricopeptide repeat-containing protein At1g71460%2C chloroplastic	-1.23407	0.0245205
104900650	dof zinc finger protein DOF1.4	-0.645451	0.0245188
104890521	calcium-binding protein 39	-0.875969	0.024506
104887146	eukaryotic translation initiation factor 2 subunit beta%2C transcript variant X2	0.621703	0.0244862
104895250	hypothetical protein	1.16451	0.024456
104903131	uncharacterized LOC104903131	2.86436	0.0244523
104896832	histone-lysine N-methyltransferase setd3	-0.728362	0.0244353
104908468	uncharacterized WD repeat-containing protein all2124	-1.17721	0.0244163
104898392	hypothetical protein isoform A%2C transcript variant X1	0.596735	0.0244143
104908022	hypothetical protein%2C transcript variant X2	0.57499	0.0243614
104907682	probable low-specificity L-threonine aldolase 1%2C transcript variant X3	-2.01542	0.0243548
104893937	synapse-associated protein 1	0.773204	0.0243242
104899832	hypothetical protein	-0.591628	0.0243242
104902090	ephrin type-A receptor 3	-1.07462	0.0243242
104894454	DEAD-box ATP-dependent RNA helicase 42%2C transcript variant X1	-0.641665	0.0243001
104885324	hypothetical protein	2.20856	0.0242437
104901549	hypothetical protein	-0.784383	0.0242429
104892042	7-deoxyloganetin glucosyltransferase	2.23375	0.0242207
104889451	lycopene beta cyclase%2C chloroplastic	-0.532241	0.024199
104904937	methylthioribose kinase	0.594603	0.0241771
104906419	zinc finger CCCH domain-containing protein 48	-0.494382	0.024134
104901581	dnaJ homolog subfamily C GRV2%2C transcript variant X1	-0.589849	0.0240527
104898946	hypothetical protein	-0.521883	0.024019
104886330	clathrin interactor EPSIN 1%2C transcript variant X2	0.493693	0.0240175
104888857	hypothetical protein isoform B%2C transcript variant X1	-0.819215	0.0240124
104894187	zinc finger CCCH domain-containing protein 13	-0.730422	0.0240086
104890360	kinesin-like protein KIN-14I	1.7303	0.0239839
104883248	hypothetical protein isoform B%2C transcript variant X2	0.479695	0.0239814
104906024	hypothetical protein isoform A%2C transcript variant X1	-0.585526	0.02397
104907578	uncharacterized LOC104907578%2C transcript variant X1	-2.90589	0.0239639
104905691	hypothetical protein	1.12679	0.0239342
104902183	uncharacterized LOC104902183	1.74555	0.0239243
104902264	ninja-family protein mc410	-0.577173	0.0239096
104900414	uncharacterized LOC104900414	-2.59254	0.0239082
104890977	protein FAM133	-0.838796	0.0238717
104903175	probable zinc metalloprotease EGY2%2C chloroplastic	-0.595544	0.0238697
104905770	BRASSINOSTEROID INSENSITIVE 1-associated receptor kinase 1	-0.836841	0.0238552
104904698	cleavage and polyadenylation specificity factor subunit 3-I	0.589839	0.0238548
104890235	uncharacterized LOC104890235	0.875227	0.0238168
104898862	vacuolar-sorting receptor 7	0.707526	0.0238168
104892537	ubiquitin-activating enzyme E1 1	-0.455819	0.0237483
104894324	tryptophan aminotransferase-related protein 2	-0.681804	0.023748
104883572	uncharacterized LOC104883572	2.15832	0.0237382
104899456	hypothetical protein	-0.882367	0.0236923
104900022	cytosolic enolase 3	0.535438	0.0236921
104897042	uncharacterized LOC104897042	1.53633	0.023687
104897015	GPN-loop GTPase 3	-0.859151	0.0236083
104904712	peroxisome biogenesis protein 2	-0.650159	0.0235932
104882888	uncharacterized LOC104882888	2.1579	0.0235822
104882954	tyrosyl-DNA phosphodiesterase 1%2C transcript variant X3	-0.450195	0.0235704
104897821	transcription factor bHLH25-like	1.4171	0.023504
104908424	uncharacterized LOC104908424	1.07993	0.023504
104889270	disease resistance protein RGA2-like	1.0604	0.023504
104892512	chlorophyll synthase%2C chloroplastic	-0.544936	0.023504
104895830	thiamine biosynthetic bifunctional enzyme TH1%2C chloroplastic%2C transcript variant X1	-0.68572	0.023504
104900831	heterogeneous nuclear ribonucleoprotein 1	-0.773102	0.023504
104895576	CDPK-related kinase 5	0.830434	0.0234986
104893843	uncharacterized LOC104893843	-1.36019	0.0234986
104895512	protein NETWORKED 2D	1.56827	0.0234897
104893902	coiled-coil domain-containing protein SCD2	-0.614199	0.023464
104904561	thylakoid lumenal 15 kDa protein 1%2C chloroplastic%2C transcript variant X3	-0.838174	0.0234488
104887445	uncharacterized LOC104887445	-0.621679	0.0234256
109133617	uncharacterized LOC109133617	-1.4948	0.0234256
104907038	microtubule-associated protein TORTIFOLIA1	0.604122	0.0233578
104897625	hypothetical protein%2C transcript variant X1	1.15237	0.0233409
104891910	hypothetical protein	2.88311	0.0232594
104884653	uncharacterized LOC104884653	-2.24093	0.0232594
104895881	splicing factor 3B subunit 4	-0.693411	0.0232347
104892394	glutathione S-transferase T2-like	2.473	0.0232017
104890428	probable UDP-N-acetylglucosamine--peptide N-acetylglucosaminyltransferase SEC	-0.656466	0.0231995
104889507	transcription factor bHLH110-like	1.3182	0.0231643
109133626	uncharacterized LOC109133626	2.89445	0.0231483
104900330	beta-1%2C6-galactosyltransferase GALT29A	0.687946	0.0231432
104887114	patatin-like protein 6%2C transcript variant X3	-0.74279	0.0231351
104891653	hypothetical protein	-0.780717	0.0231243
104884999	probable leucine-rich repeat receptor-like protein kinase At1g35710	1.66656	0.023085
104899144	uncharacterized LOC104899144	-0.871833	0.023081
104908474	metalloendoproteinase 1-like	2.7543	0.0230664
104888440	uncharacterized LOC104888440	1.05205	0.0230311
104907403	uncharacterized LOC104907403	1.62885	0.0230146
104894545	putative nuclease HARBI1%2C transcript variant X3	-0.641986	0.0230077
104903002	alpha-1%2C6-mannosyl-glycoprotein 2-beta-N-acetylglucosaminyltransferase-like	-0.593647	0.0229814
104894458	uncharacterized LOC104894458%2C transcript variant X2	-0.609172	0.0229641
104883769	B3 domain-containing protein Os01g0234100-like%2C transcript variant X3	1.52972	0.0229524
104894222	cytochrome c1-2%2C heme protein%2C mitochondrial	0.482843	0.0229332
104888008	cellulose synthase-like protein D3	0.447177	0.0229332
104896634	protein DETOXIFICATION 14	0.551765	0.0229224
104886781	hypothetical protein	2.59944	0.0229193
104884920	petal death protein	1.24657	0.0229193
104908291	coenzyme Q-binding protein COQ10 homolog%2C mitochondrial	-0.574604	0.0229116
104891444	uncharacterized LOC104891444%2C transcript variant X2	-0.538938	0.0228905
104900362	U2 small nuclear ribonucleoprotein B''%2C transcript variant X2	0.668027	0.0228874
104890038	glucan endo-1%2C3-beta-glucosidase	1.85535	0.0228638
104904329	glucose-1-phosphate adenylyltransferase large subunit 1	1.4489	0.0228638
109136311	uncharacterized LOC109136311%2C transcript variant X1	-2.92658	0.0228125
104904361	BTB/POZ domain-containing protein At3g05675-like	-0.710168	0.0228053
104886981	heavy metal-associated isoprenylated plant protein 39	-0.930505	0.0228053
104905374	pentatricopeptide repeat-containing protein At5g12100%2C mitochondrial%2C transcript variant X2	-0.579825	0.0227876
104899876	protein STRICTOSIDINE SYNTHASE-LIKE 3	-1.19902	0.0227876
104889787	30S ribosomal protein 2%2C chloroplastic	0.945939	0.0227579
104908274	peroxidase 52-like%2C transcript variant X2	-1.26262	0.0227579
104887295	UDP-glycosyltransferase 708C2-like	1.84158	0.0227427
104902263	E3 ubiquitin-protein ligase ATL42	1.2856	0.0227395
104894567	protein SPIRRIG%2C transcript variant X1	1.24506	0.0227112
104893161	auxilin-related protein 1	-0.444461	0.02268
104890451	hypothetical protein	-0.922238	0.0226431
104890314	F-actin-capping protein subunit alpha	1.19102	0.0226251
104908977	prohibitin-1%2C mitochondrial	0.428605	0.0226243
104899536	UBX domain-containing protein 1%2C transcript variant X1	0.872094	0.0225674
104886547	hypothetical protein%2C transcript variant X2	-0.967113	0.0225566
104888394	probable mediator of RNA polymerase II transcription subunit 36b	0.737296	0.0225456
104883951	DNA replication ATP-dependent helicase/nuclease DNA2%2C transcript variant X1	0.585981	0.0225444
104900978	5'-adenylylsulfate reductase 1%2C chloroplastic	1.40498	0.0225338
104897157	serine/threonine-protein kinase AFC2-like%2C transcript variant X1	-0.545115	0.0225335
104893816	translocon at the outer membrane of chloroplasts 64%2C transcript variant X2	-0.599659	0.0225232
104886777	inactive poly [ADP-ribose] polymerase RCD1%2C transcript variant X1	-0.55013	0.0225096
104895638	nuclear pore complex protein NUP58	0.790393	0.0224691
104889144	E3 ubiquitin-protein ligase UPL6	-0.486495	0.0224612
104894258	putative F-box protein PP2-B12	-0.534236	0.0224542
104908733	telomere length regulation protein TEL2 homolog	1.06208	0.0224391
104894103	nuclear ribonuclease Z	-0.493803	0.0224173
orf106c	NP_064114.1	-0.580648	0.0224166
104904093	expansin-A16	1.2626	0.0224004
104900565	U-box domain-containing protein 4	1.14013	0.0224004
104891841	two pore potassium channel a%2C transcript variant X2	-1.05217	0.0223932
104889933	linoleate 13S-lipoxygenase 2-1%2C chloroplastic	-2.57809	0.0223775
104884356	187-kDa microtubule-associated protein AIR9-like	-0.698066	0.0223748
104905981	60S ribosomal protein L7-2	0.59307	0.0223694
104887583	cytochrome c oxidase assembly protein COX15	-0.643296	0.0223419
104904444	uncharacterized LOC104904444	1.89527	0.022314
104894834	S-adenosylmethionine synthase 2	0.659306	0.0223016
104898594	UDP-glycosyltransferase 73C3	-1.24075	0.0222828
104891192	defensin-like protein 1%2C transcript variant X2	1.43446	0.0222496
orf106c	NP_064114.1	2.07842	0.0222415
104898655	conserved oligomeric Golgi complex subunit 4	-0.772089	0.0222235
104906032	U2 small nuclear ribonucleoprotein A'	0.683132	0.0221872
104900157	pentatricopeptide repeat-containing protein At2g41080%2C transcript variant X1	-0.848958	0.0221872
109134850	putative lipid-binding protein AIR1	2.92733	0.0221673
104895239	ABC transporter I family member 11%2C chloroplastic%2C transcript variant X1	1.0898	0.0221673
109134605	60S ribosomal protein L6%2C mitochondrial-like	0.548229	0.0221519
104883915	tobamovirus multiplication protein 1	-0.716686	0.0221206
109133528	uncharacterized LOC109133528%2C transcript variant X3	-0.717094	0.0221206
104899184	hypothetical protein	-1.89078	0.022106
104897127	uncharacterized LOC104897127	0.898715	0.0220976
104904690	uncharacterized LOC104904690%2C transcript variant X6	1.18518	0.0220928
104899962	vacuolar cation/proton exchanger 3%2C transcript variant X2	-0.838816	0.0220893
104904078	calcium-dependent protein kinase 26	-0.730752	0.0220567
104907783	pentatricopeptide repeat-containing protein At4g19191%2C mitochondrial	-0.933844	0.0220448
104892294	probable LRR receptor-like serine/threonine-protein kinase At1g63430%2C transcript variant X2	0.831588	0.0220448
104900566	uncharacterized protein YNL011C%2C transcript variant X1	1.71979	0.0220237
104892312	thaumatin-like protein 1	1.7096	0.0220237
104906974	allene oxide synthase 1%2C chloroplastic	1.09189	0.0220017
104907980	BTB/POZ and MATH domain-containing protein 2	0.499291	0.0219892
104886999	uncharacterized LOC104886999	-1.15917	0.0219892
104900865	60S ribosome subunit biogenesis protein NIP7 homolog%2C transcript variant X2	0.721931	0.0219888
104900911	cytosolic sulfotransferase 5	1.02649	0.0219851
orf106c	NP_064114.1	-0.490388	0.0219825
104906907	protein COBRA	-1.33176	0.0219825
104898521	protein FIZZY-RELATED 3-like%2C transcript variant X5	-1.11401	0.0219725
104888928	S-type anion channel SLAH1-like	1.4516	0.021952
104890686	rhodanese-like domain-containing protein 6	-0.58661	0.0219424
104904677	hypothetical protein	0.48072	0.0219243
104902618	organic cation/carnitine transporter 2-like	2.90659	0.0218876
104893644	vacuolar protein sorting-associated protein 18 homolog%2C transcript variant X3	-0.359846	0.0218868
104908811	ethylene-responsive transcription factor-like protein At4g13040%2C transcript variant X2	1.757	0.0218246
104893617	probable serine/threonine-protein kinase NAK%2C transcript variant X1	-0.690298	0.0218217
104889262	benzyl alcohol O-benzoyltransferase	1.97898	0.0218204
104903972	hypothetical protein	-0.615639	0.0217305
104891739	upstream activation factor subunit UAF30%2C transcript variant X2	0.659715	0.0217203
104892148	uncharacterized LOC104892148	0.590813	0.0216644
104894500	NKAP-like protein	-0.697928	0.0216359
104908508	proteasome subunit alpha type-4	0.849273	0.0215842
104890965	22.0 kDa class IV heat shock protein	-1.95081	0.0215448
104897532	probable WRKY transcription factor 13	1.47707	0.0214914
104900726	splicing factor U2af large subunit B-like%2C transcript variant X1	-0.507332	0.021471
104904592	polyadenylate-binding protein-interacting protein 3%2C transcript variant X1	-0.412261	0.0214691
109136308	glutamate receptor 2.2-like	2.75705	0.0214594
104892115	putative lipid-binding protein AIR1	1.84516	0.0214569
104893125	heat shock 70 kDa protein 18-like	2.04993	0.0214523
104884530	probable WRKY transcription factor 40	1.37816	0.0214083
104892094	hypothetical protein isoform A	1.95808	0.0213946
104893833	60S acidic ribosomal protein P1-like	-0.721158	0.0213946
109135017	uncharacterized LOC109135017	-0.858108	0.0213897
109135265	uncharacterized LOC109135265	2.37093	0.0213787
104890444	hypothetical protein	-0.452581	0.0213787
104903592	hypothetical protein%2C transcript variant X2	-1.06679	0.0213787
104901467	transcription factor bHLH84	2.22495	0.021306
109135031	G-type lectin S-receptor-like serine/threonine-protein kinase At4g03230%2C transcript variant X2	-1.11148	0.0212899
104895205	hypothetical protein%2C transcript variant X1	-0.764084	0.021273
104884156	calcium-dependent protein kinase 8	0.820955	0.0212539
104899835	true	1.25045	0.021246
104895948	glycine-rich cell wall structural protein 1.8	-2.1103	0.0212458
104907878	PLASMODESMATA CALLOSE-BINDING PROTEIN 3	-0.545572	0.0212372
104894190	cellulose synthase A catalytic subunit 2 [UDP-forming]	-0.590091	0.0212348
104893119	ubiquinol oxidase 2%2C mitochondrial-like	-1.65293	0.0212334
104888867	pentatricopeptide repeat-containing protein At3g46870-like	0.834757	0.0212085
104887863	probable polygalacturonase	-0.700754	0.0212085
104900742	hypothetical protein	1.65289	0.0211929
104884722	serine/threonine-protein phosphatase 7 long form homolog	-1.46518	0.0211729
104908839	small heat shock protein%2C chloroplastic-like	1.29962	0.021171
104907189	sucrose-phosphatase 2%2C transcript variant X4	-0.483347	0.0211235
104905573	glycosyltransferase family 92 protein At1g27200	1.95044	0.0211125
104887945	probable inorganic phosphate transporter 1-4	1.12519	0.0211072
104906929	signal recognition particle 19 kDa protein	0.679429	0.0210326
104901252	hypothetical protein	-1.54132	0.0209857
104908175	hypothetical protein%2C transcript variant X3	-0.491899	0.0209819
104896904	phenylalanine--tRNA ligase beta subunit%2C cytoplasmic	-0.669157	0.0209763
104888144	serine/threonine-protein phosphatase 6 regulatory ankyrin repeat subunit B%2C transcript variant X2	-0.755627	0.0209425
104884416	E3 ubiquitin ligase BIG BROTHER-related	0.9589	0.0209244
104900639	protein yippee-like At5g53940	-0.688636	0.0209017
orf106c	NP_064114.1	-0.78553	0.0209017
104891213	uncharacterized LOC104891213	-1.53716	0.0209017
104887958	hypothetical protein	2.35633	0.0208651
104904384	phosphatidylinositol 4-kinase alpha 2	-0.651594	0.0208651
104900775	hypothetical protein	1.53831	0.0208481
104902611	tricalbin-3	0.747757	0.020836
104905189	ribosomal RNA-processing protein 14-C%2C transcript variant X2	-0.580467	0.020836
104894642	1-aminocyclopropane-1-carboxylate oxidase homolog 1	-2.79441	0.0208184
104891873	ribosomal RNA small subunit methyltransferase B%2C transcript variant X3	0.868778	0.0208072
104902406	afadin- and alpha-actinin-binding protein%2C transcript variant X2	0.997206	0.0208031
104899674	E3 ubiquitin-protein ligase RNF170	0.595475	0.0208028
104908400	uncharacterized LOC104908400%2C transcript variant X7	-0.942215	0.0207963
orf106c	NP_064114.1	1.51384	0.0207891
104888169	actin-7%2C transcript variant X1	0.390833	0.0207851
104906365	DCN1-like protein 1	-0.505962	0.0207659
104908526	potassium transporter 2	-0.904179	0.0207659
109136250	uncharacterized LOC109136250	2.39454	0.0207529
104892589	pentatricopeptide repeat-containing protein At1g26460%2C mitochondrial%2C transcript variant X7	-1.09721	0.0207109
104889430	hypothetical protein	-0.760977	0.0206974
104895166	L-ascorbate peroxidase 3%2C peroxisomal	1.29869	0.0206924
104887665	putative UPF0481 protein At3g02645	2.56863	0.0206808
104891188	uncharacterized LOC104891188%2C transcript variant X1	1.05925	0.0206583
104898769	ABC transporter G family member 20	-1.24846	0.0206531
104898274	IAA-amino acid hydrolase ILR1-like 3	0.733407	0.0206474
104884787	putative disease resistance protein RGA4	2.18976	0.0206393
104903626	pentatricopeptide repeat-containing protein At3g14730%2C transcript variant X3	0.860065	0.0206385
104891201	proteasome assembly chaperone 4	-0.683289	0.0206291
104897833	mitotic checkpoint protein BUB3.3	1.04554	0.0206239
104906309	uncharacterized LOC104906309	-2.87011	0.0206239
104888059	uncharacterized LOC104888059	-1.22631	0.0205481
104887568	mediator of RNA polymerase II transcription subunit 7a-like	-0.858949	0.0205158
104904756	nuclear pore complex protein NUP35	0.695024	0.0204302
104888326	pyruvate kinase isozyme G%2C chloroplastic	0.903288	0.0204194
104901788	probable E3 ubiquitin-protein ligase XBOS32%2C transcript variant X2	-0.723495	0.0203633
104884549	hypothetical protein	0.683329	0.0203611
104908837	phospholipase D alpha 1	0.910399	0.0203157
104893001	sm-like protein LSM7	-0.476554	0.020304
104896501	hypothetical protein	-0.540187	0.020304
104898243	hypothetical protein	0.765397	0.0202898
104902366	uncharacterized LOC104902366	-0.845887	0.0202898
104883612	vacuolar protein sorting-associated protein 2 homolog 1	-0.442771	0.0202772
104892365	agamous-like MADS-box protein AGL19	-1.25576	0.0202772
104890100	endoglucanase 8	2.07547	0.0202705
104902023	CBL-interacting serine/threonine-protein kinase 24	-0.553667	0.0202474
104890786	uncharacterized LOC104890786	-0.698162	0.0202242
104888091	mitogen-activated protein kinase kinase kinase 1%2C transcript variant X2	-0.463096	0.0202093
104889244	hypothetical protein	-0.874179	0.0201891
104884355	ABC transporter A family member 2-like%2C transcript variant X1	2.95067	0.0201849
104900981	arogenate dehydratase/prephenate dehydratase 1%2C chloroplastic	1.29556	0.020181
104889649	cytochrome P450 98A2-like	1.97039	0.0201683
104897974	probable inactive purple acid phosphatase 16	1.20039	0.0201683
104886977	actin-depolymerizing factor 4	0.692393	0.0201683
104895697	hypothetical protein	0.987822	0.0201403
104900003	AT-rich interactive domain-containing protein 2%2C transcript variant X1	0.739993	0.0201403
104902295	putative ABC transporter B family member 8	0.982309	0.0201356
104904704	calcineurin subunit B%2C transcript variant X2	-0.865621	0.0201023
104899490	glycine-rich protein 5	1.84564	0.0200918
104892424	hypothetical protein	-0.710298	0.0200918
104887570	cilia- and flagella-associated protein 20	-0.723116	0.0200917
104891440	TPR repeat-containing thioredoxin TTL1	0.707751	0.0200732
104896044	protein MIZU-KUSSEI 1	1.5035	0.020018
104893051	extra-large guanine nucleotide-binding protein 3%2C transcript variant X5	-0.453712	0.020018
104907581	serine/threonine-protein kinase WAG1	1.01713	0.0199542
104887864	pumilio homolog 24	0.71938	0.0199542
104886817	serine/threonine-protein kinase AGC1-7%2C transcript variant X2	2.62002	0.0199491
104890352	eukaryotic translation initiation factor 3 subunit A%2C transcript variant X1	-0.683273	0.0199491
104887957	serine hydroxymethyltransferase 2%2C mitochondrial	0.703026	0.0199439
104902512	uncharacterized LOC104902512%2C transcript variant X1	-0.850467	0.0199301
104888290	bidirectional sugar transporter SWEET3	1.79638	0.01993
104902517	phytochrome-associated serine/threonine-protein phosphatase	-0.442157	0.0198923
104895506	very-long-chain (3R)-3-hydroxyacyl-CoA dehydratase PASTICCINO 2%2C transcript variant X2	0.856206	0.0198749
104890110	probable LRR receptor-like serine/threonine-protein kinase RKF3	-0.649524	0.0198749
104883625	1%2C2-dihydroxy-3-keto-5-methylthiopentene dioxygenase 1	-1.03136	0.0198749
104883285	hypothetical protein	0.508593	0.0198657
104898383	probable purple acid phosphatase 20	2.83704	0.0198242
104883389	GDSL esterase/lipase At5g55050-like%2C transcript variant X2	2.49484	0.0198242
104891835	DNA-dependent metalloprotease WSS1	1.16031	0.019809
109136411	uncharacterized LOC109136411	-1.22461	0.0197978
109133885	uncharacterized LOC109133885	-2.36312	0.0197688
104896498	uncharacterized LOC104896498%2C transcript variant X1	1.01458	0.0197593
104905489	zinc finger CCCH domain-containing protein 48	-0.603954	0.0197593
104904527	pre-mRNA-processing-splicing factor 8A	-0.532272	0.0197374
104895843	tubulin alpha-2 chain	1.02059	0.0196884
109133558	uncharacterized LOC109133558	1.8652	0.0196819
104891859	inactive beta-amylase 4%2C chloroplastic%2C transcript variant X1	0.950081	0.0196819
104884264	alkaline/neutral invertase A%2C mitochondrial	0.653641	0.0196819
104899997	RNA polymerase sigma factor sigB%2C transcript variant X1	0.949298	0.0196386
104909068	60S ribosomal protein L18a-like protein	0.866961	0.0196386
104895920	hypothetical protein	-0.692354	0.0196386
104891106	uncharacterized LOC104891106	-0.937396	0.0196386
104883639	CASP-like protein 5B2	-0.517365	0.0196292
104894433	uncharacterized LOC104894433	-0.757605	0.0195199
104892966	peroxidase 20	2.20587	0.0195166
104887253	transcription initiation factor TFIID subunit 8	0.923533	0.0195109
104890167	acetolactate synthase small subunit 1%2C chloroplastic	-0.644136	0.0195025
104906320	zinc finger A20 and AN1 domain-containing stress-associated protein 12-like	2.4189	0.0194688
104908852	splicing factor 3A subunit 2	-0.583091	0.0194688
104906002	zinc finger protein CONSTANS-LIKE 4	-2.03558	0.0194688
104891667	polyadenylate-binding protein RBP45	-0.727209	0.0194422
104889127	inactive glucose-1-phosphate adenylyltransferase small subunit 2%2C chloroplastic	2.23231	0.0194336
104890497	uncharacterized LOC104890497	-2.98143	0.0194265
104883219	RING-H2 finger protein ATL57	-1.91506	0.0193961
104899283	hypothetical protein	1.11932	0.0193834
104907077	dephospho-CoA kinase	-0.849345	0.0193376
104900275	LOB domain-containing protein 15	1.2156	0.0193345
104906097	protein NRT1/ PTR FAMILY 2.3-like	-1.75505	0.0193324
104890959	delta-aminolevulinic acid dehydratase%2C chloroplastic	0.533015	0.0193247
104905334	hypothetical protein	-0.708898	0.0193169
104888328	hypothetical protein	2.46674	0.0193004
104890612	glutamic acid-rich protein%2C transcript variant X1	-1.17582	0.0192992
104909009	protein PHOSPHATE STARVATION RESPONSE 1%2C transcript variant X3	-0.635671	0.0192964
104902323	ankyrin-1	-0.7899	0.0192853
104893970	zinc finger RNA-binding protein%2C transcript variant X3	0.71755	0.0192821
104894286	triose phosphate/phosphate translocator%2C non-green plastid%2C chloroplastic	0.884112	0.0192727
104907046	auxin transport protein BIG	-0.461189	0.019272
104893484	cytochrome P450 94B3	1.51186	0.0192334
104891484	hypothetical protein	0.58302	0.0192256
104886563	hypothetical protein	1.09114	0.0192201
104889092	cell division cycle 20.1%2C cofactor of APC complex	2.24564	0.0191907
104893065	hypothetical protein%2C transcript variant X1	-0.647258	0.0191852
104892227	probable membrane-associated kinase regulator 2	0.969099	0.0191611
104886909	SAC3 family protein A%2C transcript variant X1	-0.612541	0.0191611
109136397	uncharacterized LOC109136397%2C transcript variant X1	-2.07223	0.0191536
104891977	cellulose synthase-like protein E1	1.54735	0.0191493
104884283	probable RNA-binding protein ARP1%2C transcript variant X2	1.33694	0.0191485
104892282	short-chain dehydrogenase TIC 32%2C chloroplastic	0.761902	0.0191485
104904736	magnesium-dependent phosphatase 1	-0.633277	0.0191132
104899157	protein TIC 40%2C chloroplastic	-0.611127	0.0191008
104893900	F-box protein CPR30%2C transcript variant X7	-0.929769	0.0190593
104908477	probable lysine-specific demethylase ELF6	-0.984823	0.0190403
104900396	probable sesquiterpene synthase	2.9757	0.0190243
104907504	protein CIA1%2C transcript variant X1	-0.793707	0.0190014
104901675	sucrose synthase%2C transcript variant X1	-1.13279	0.0189932
104892134	E3 ubiquitin-protein ligase SINAT5	-0.600602	0.0189882
104891933	14-3-3-like protein	0.554637	0.0189731
104885287	cuticle collagen 1	-1.28868	0.0189524
104899343	glycine-rich cell wall structural protein 1	-1.50864	0.0189427
104904723	KH domain-containing protein HEN4	-0.621692	0.018875
104906615	putative glycerol-3-phosphate transporter 1	-1.39554	0.0188681
104901687	hypothetical protein	2.11974	0.018853
104901173	glucan endo-1%2C3-beta-glucosidase 12%2C transcript variant X1	1.10883	0.018853
104891562	protein DETOXIFICATION 27	-1.11799	0.0188413
104894766	probable glutamyl endopeptidase%2C chloroplastic	0.797302	0.0187969
104908564	hypothetical protein	1.55489	0.0187737
104898964	protein SRC2	1.50828	0.0187615
104887105	hypothetical protein%2C transcript variant X2	-0.643866	0.0187485
104886932	probable WRKY transcription factor 71	2.25753	0.0187396
104892229	uncharacterized LOC104892229	2.55075	0.0187299
104892002	hypothetical protein	2.71355	0.0187193
109136013	uncharacterized LOC109136013	-1.42477	0.0187174
104884193	uncharacterized LOC104884193%2C transcript variant X2	-2.99642	0.0187167
104895568	patatin-like protein 1	2.48948	0.0187083
104905331	probable plastid-lipid-associated protein 11%2C transcript variant X1	0.985862	0.0187083
104890140	dr1-associated corepressor	0.798364	0.0187083
104904896	uncharacterized protein At2g39795%2C mitochondrial%2C transcript variant X3	0.753591	0.0187083
104905332	hypothetical protein	0.437102	0.0187083
104903254	WD repeat-containing protein 20%2C transcript variant X1	-0.490644	0.0187083
104886609	probable magnesium transporter NIPA9	-0.450491	0.0186805
104893137	LRR receptor-like serine/threonine-protein kinase FEI 2%2C transcript variant X1	-0.55015	0.0186805
104900540	probable carboxylesterase 2	2.20011	0.01868
104887606	probable protein arginine N-methyltransferase 3	0.704624	0.0186605
104898144	probable WRKY transcription factor 62	2.24258	0.0186424
104889733	xyloglucan endotransglucosylase/hydrolase 2-like	2.15367	0.0186367
104893178	ankyrin-3	1.36007	0.018591
104883941	XP_010666817.1	-0.474592	0.0185844
104903705	hypothetical protein	2.48857	0.018552
104905172	xylulose 5-phosphate/phosphate translocator%2C chloroplastic	0.881995	0.0185343
orf106c	NP_064114.1	2.97384	0.0185226
109135338	tetraspanin-2-like	0.901541	0.0185099
104908428	myb family transcription factor EFM	-1.14348	0.0184988
104885348	probable glycosyltransferase At3g07620	1.9827	0.0184775
104891266	sucrose synthase 7%2C transcript variant X1	0.951067	0.0184755
104908287	uncharacterized LOC104908287	-0.564715	0.0184422
104893138	uncharacterized LOC104893138%2C transcript variant X2	0.574215	0.0184402
109133732	uncharacterized LOC109133732	2.62689	0.018433
104907340	organic cation/carnitine transporter 1	1.43387	0.0184197
104904774	MADS-box transcription factor 23	2.09304	0.0183711
104899760	hypothetical protein%2C transcript variant X3	2.02262	0.0183501
104900328	protein FAR1-RELATED SEQUENCE 4%2C transcript variant X3	-0.630043	0.0183357
109134794	extensin-like	-1.78205	0.0183357
104901696	AP2-like ethylene-responsive transcription factor ANT	1.53623	0.0183215
104892485	protein N-methyltransferase NNT1	-0.544945	0.0183073
104890370	uncharacterized LOC104890370	-1.70641	0.0183017
104887440	RNA-dependent RNA polymerase 1%2C transcript variant X2	0.89844	0.0182907
104909070	eukaryotic translation initiation factor 3 subunit D	-0.639674	0.0182906
104892465	superoxide dismutase [Fe]%2C chloroplastic-like	-1.18254	0.0182906
104899322	U6 snRNA phosphodiesterase	0.727282	0.0182383
104904213	dirigent protein 22	1.73566	0.0182209
104904607	tropinone reductase homolog At5g06060%2C transcript variant X2	-0.634286	0.0182209
104898582	caffeic acid 3-O-methyltransferase	-1.13474	0.0181986
104908141	probable starch synthase 4%2C chloroplastic/amyloplastic%2C transcript variant X3	-0.674953	0.0181918
104892516	FH protein interacting protein FIP2%2C transcript variant X1	-0.707387	0.0181886
104903580	ubiquinone biosynthesis O-methyltransferase%2C mitochondrial%2C transcript variant X1	0.774067	0.0181257
104901319	calcium-transporting ATPase 3%2C endoplasmic reticulum-type	-0.411289	0.0181209
104903184	alpha N-terminal protein methyltransferase 1	-0.549634	0.018092
104894499	hypothetical protein	0.655886	0.0180917
104907813	hypothetical protein	-0.725766	0.0180917
104906876	probable aquaporin NIP7-1%2C transcript variant X2	-2.7896	0.0180917
104901392	lipoyl synthase%2C chloroplastic%2C transcript variant X1	0.568676	0.0180788
104896951	non-lysosomal glucosylceramidase%2C transcript variant X5	0.459322	0.0180231
104907651	hypothetical protein	-2.8141	0.0179246
104882938	probable LRR receptor-like serine/threonine-protein kinase At1g07650%2C transcript variant X5	-0.888015	0.0178961
104892218	GDT1-like protein 1%2C chloroplastic%2C transcript variant X2	-1.1126	0.0178961
104899843	NDR1/HIN1-like protein 12	0.647203	0.0178886
104888371	40S ribosomal protein S10-1	0.655155	0.0178855
104900829	short-chain dehydrogenase/reductase family 42E member 1	-0.673108	0.0178732
104907214	protein ABHD17C	0.591796	0.0178494
104898171	hypothetical protein	0.644624	0.0178062
104908242	WAT1-related protein At3g18200	2.40916	0.017769
104905309	histone-lysine N-methyltransferase ASHR2	0.858419	0.0177663
104906568	carboxylesterase 1	1.91955	0.0177564
104887115	chorismate synthase 1%2C chloroplastic	0.595048	0.0177172
104895555	methyltransferase-like protein 23%2C transcript variant X1	-0.774151	0.0176985
104902095	pre-mRNA-splicing factor 18	-0.548899	0.0176859
104889266	protein GrpE	-1.30089	0.0176771
104897611	ankyrin-3	-0.972777	0.0176525
104897266	uncharacterized LOC104897266	1.60616	0.0176414
104903709	transcription factor bHLH87%2C transcript variant X1	1.65328	0.0176143
104909032	rab escort protein 1	-0.616697	0.0175548
104908795	putative ER lumen protein-retaining receptor C28H8.4	-0.750447	0.0175475
104896633	protein DETOXIFICATION 12	-1.45497	0.01754
104889499	cyclin-T1-3	-0.586013	0.0175197
orf106c	NP_064114.1	2.27182	0.0175145
104907906	mitochondrial import receptor subunit TOM5 homolog	0.741766	0.0175075
104908523	uncharacterized LOC104908523%2C transcript variant X2	-1.10484	0.0174656
104897507	serine/threonine-protein kinase PBS1	-0.724325	0.0174545
104892609	hypothetical protein	-1.53882	0.0174463
104908552	AT-rich interactive domain-containing protein 3-like	-0.53505	0.0174308
104900377	protein ROOT HAIR DEFECTIVE 3	1.22849	0.0174194
104888569	(+)-neomenthol dehydrogenase	1.424	0.0174189
104886920	U4/U6 small nuclear ribonucleoprotein Prp3%2C transcript variant X2	-0.940216	0.0174112
104904952	F-box protein SKIP23-like%2C transcript variant X2	-0.90268	0.0173711
104887250	putative methylesterase 11%2C chloroplastic	-1.13557	0.0173601
104887674	peptidyl-prolyl cis-trans isomerase CYP95%2C transcript variant X4	-0.579619	0.0173252
104889054	uridine-cytidine kinase C%2C transcript variant X1	-0.511783	0.0172904
104904938	uncharacterized LOC104904938%2C transcript variant X6	-1.18757	0.0172893
104893903	serine carboxypeptidase-like 45	1.37406	0.0172846
104901536	transcription factor bHLH84	2.52781	0.0172402
104892913	abscisic acid receptor PYR1	1.34897	0.0172402
109136562	uncharacterized LOC109136562	2.06132	0.0172317
109134795	uncharacterized LOC109134795	1.47813	0.0172317
104903645	histone deacetylase HDT2	0.865674	0.0172304
orf106c	NP_064114.1	1.13522	0.0172283
104892164	probable polygalacturonase%2C transcript variant X1	-1.33392	0.0172137
104900685	ethylene-responsive transcription factor 1B	2.4102	0.0172048
104883211	protein trichome birefringence-like 42	2.35712	0.0171955
104892626	transcription factor bHLH14-like%2C transcript variant X2	-1.67261	0.0171955
104907412	pentatricopeptide repeat-containing protein At1g11290%2C chloroplastic	-1.18179	0.0171809
104892418	serine/arginine-rich splicing factor SC35%2C transcript variant X2	-0.817691	0.0171727
104893661	ATP-dependent DNA helicase SRS2-like protein At4g25120%2C transcript variant X1	0.667545	0.0171631
104904362	probable receptor-like serine/threonine-protein kinase At4g34500	1.63995	0.0171567
104890165	2-alkenal reductase (NADP(+)-dependent)	-0.661167	0.0171267
104894848	hypothetical protein	2.62405	0.0171202
104907670	6%2C7-dimethyl-8-ribityllumazine synthase%2C chloroplastic	1.27571	0.0171196
104896363	protein YIPF5 homolog	-0.851945	0.0170932
104892162	ethylene-responsive transcription factor ERF061	2.17571	0.0170592
104903423	hypothetical protein	-0.86415	0.0170482
104895231	omega-hydroxypalmitate O-feruloyl transferase	1.55364	0.0170429
104900928	hypothetical protein	-0.793107	0.0170395
104898764	hypothetical protein	0.494098	0.0170394
104891017	trafficking protein particle complex subunit 6B	-0.661156	0.0170238
104884504	endoribonuclease Dicer homolog 3%2C transcript variant X6	-0.484162	0.0170211
104882996	mavicyanin	1.29175	0.0170043
104902984	pheophorbide a oxygenase%2C chloroplastic	1.08557	0.0170029
104884569	apoptosis-inducing factor 2%2C transcript variant X2	-0.572571	0.0170029
104890496	serine/threonine-protein phosphatase 7 long form homolog%2C transcript variant X2	-3.03629	0.0169896
104888404	calmodulin-binding transcription activator 6%2C transcript variant X2	-0.432094	0.0169853
104898378	tyrosine--tRNA ligase%2C chloroplastic/mitochondrial%2C transcript variant X5	-0.760985	0.0169853
104888321	probable LRR receptor-like serine/threonine-protein kinase At1g29720%2C transcript variant X2	0.985982	0.01697
104888567	pentatricopeptide repeat-containing protein At1g55630%2C transcript variant X9	-0.63947	0.0169617
104883148	protein FAR1-RELATED SEQUENCE 5-like	-1.22259	0.0169572
104901995	topless-related protein 4%2C transcript variant X2	-0.563823	0.0169529
104908341	uncharacterized LOC104908341	-1.47407	0.0169359
104889380	zeatin O-glucosyltransferase	1.61578	0.0169104
104888164	pathogenesis-related protein 5	1.39127	0.0169057
104896988	hypothetical protein isoform B%2C transcript variant X3	-0.625407	0.0169057
104892270	serine/arginine-rich splicing factor SR45a-like	-0.583337	0.0169048
104897232	hypothetical protein	1.74804	0.0168793
104898348	signal recognition particle 54 kDa protein%2C chloroplastic	-0.837663	0.0168778
104892843	tRNA (guanine-N(7)-)-methyltransferase	0.664259	0.0168241
104888128	hypothetical protein isoform A%2C transcript variant X2	-0.91817	0.0168241
104898237	protein MOS2%2C transcript variant X6	-0.803133	0.0167905
104888660	chloride conductance regulatory protein ICln	-0.795586	0.0167877
104887116	uncharacterized LOC104887116%2C transcript variant X6	-0.918679	0.0167694
104895111	bidirectional sugar transporter SWEET1	1.50768	0.0167529
104898673	phenylalanine ammonia-lyase	-0.736528	0.0167125
104907304	J domain-containing protein required for chloroplast accumulation response 1%2C transcript variant X1	1.38401	0.016709
104904909	protein NRT1/ PTR FAMILY 5.6	0.905036	0.0166848
104901672	probable xyloglucan glycosyltransferase 9	0.689483	0.0166692
109134800	uncharacterized LOC109134800	-1.50401	0.0166654
104898377	CEN-like protein 4	-2.2605	0.0166611
109134734	small ubiquitin-related modifier 1-like	2.71139	0.0166535
104889283	G-type lectin S-receptor-like serine/threonine-protein kinase SD3-1	-0.623796	0.0166418
104904575	hypothetical protein	-1.20706	0.0166418
104899340	glutathione transferase GST 23	-1.29782	0.0166418
orf106c	NP_064114.1	-1.42267	0.016617
104892228	respiratory burst oxidase homolog protein A	0.52871	0.016612
104903919	probable BOI-related E3 ubiquitin-protein ligase 2	1.212	0.0166068
104903922	WD-40 repeat-containing protein MSI2	0.920062	0.0165939
104894447	putative receptor-like protein kinase At4g00960	2.1441	0.0165891
104895376	choline-phosphate cytidylyltransferase 2	0.633972	0.0165821
104906466	membrane steroid-binding protein 2	-0.597555	0.0165718
104882918	protein SRG1-like	0.738572	0.0165684
104905413	proteasome subunit beta type-1	0.603103	0.0165602
104884219	abscisic acid receptor PYL2	2.37044	0.0165441
104887101	thiosulfate/3-mercaptopyruvate sulfurtransferase 1%2C mitochondrial%2C transcript variant X1	-0.445324	0.0165345
104889456	mitochondrial fission 1 protein A	-0.89165	0.0165338
104901733	RNA-binding protein 1	0.715792	0.0165223
104895993	uncharacterized LOC104895993	-1.21882	0.0165223
104894702	uncharacterized LOC104894702	-2.32353	0.0164275
104884696	hypothetical protein	-1.12011	0.0163928
109136279	uncharacterized LOC109136279	1.30296	0.016373
104894099	protein IQ-DOMAIN 31%2C transcript variant X3	-0.605799	0.0163467
104900544	external alternative NAD(P)H-ubiquinone oxidoreductase B2%2C mitochondrial	1.97075	0.0163299
104908571	28 kDa ribonucleoprotein%2C chloroplastic	-0.810754	0.0163297
104906034	hypothetical protein%2C transcript variant X1	-1.03353	0.0163297
104906307	nudix hydrolase 16%2C mitochondrial%2C transcript variant X2	0.901874	0.0163206
104890532	aldehyde dehydrogenase family 3 member H1%2C transcript variant X2	-0.702199	0.0163141
104887024	50S ribosomal protein L5%2C chloroplastic	-0.873203	0.0162599
104882962	uncharacterized LOC104882962	-2.70418	0.016245
104886621	tubulin gamma-2 chain	0.860265	0.016234
104893491	hypothetical protein	-0.455476	0.016234
104894437	factor of DNA methylation 1-like	-0.949647	0.0162018
104904049	protein EXORDIUM-like 2	1.1802	0.0161972
104892974	putative late blight resistance protein homolog R1B-17	-1.30366	0.0161963
104899425	hypothetical protein%2C transcript variant X2	-0.526096	0.0161606
104895216	uncharacterized LOC104895216	1.31867	0.0161472
104895987	uncharacterized LOC104895987	2.86276	0.0161319
104884115	glycine--tRNA ligase%2C mitochondrial 1-like	-0.571845	0.016131
104904621	hypothetical protein	2.12781	0.0161217
104895542	dynamin-related protein 3B	0.645089	0.0160747
104884621	cytochrome P450 734A6%2C transcript variant X2	-0.998205	0.0160327
104883425	transcription factor MYB23	-1.4233	0.0160228
104908546	hypothetical protein	-0.610139	0.0160101
104898525	hypothetical protein%2C transcript variant X1	-0.799152	0.0159984
109134945	uncharacterized LOC109134945	-1.08853	0.0159431
104895032	epoxide hydrolase 4	1.4868	0.0159391
104906441	probable E3 ubiquitin-protein ligase ARI8%2C transcript variant X1	1.50369	0.0158964
104900103	factor of DNA methylation 4	2.30447	0.0158871
104895065	heavy metal-associated isoprenylated plant protein 2	0.912006	0.0158754
104892674	basic 7S globulin 2	-1.71756	0.0158745
104905962	DEAD-box ATP-dependent RNA helicase 18%2C transcript variant X1	-0.562851	0.0158727
104883271	protein NRT1/ PTR FAMILY 2.3-like	1.43708	0.0158199
104901710	hypothetical protein	-0.684481	0.0158147
104900486	dof zinc finger protein DOF1.5%2C transcript variant X2	-0.856761	0.0157674
104890058	amino acid permease 1	2.47872	0.0157383
104906981	50S ribosomal protein L18%2C chloroplastic	0.765063	0.0157383
104892933	ruvB-like protein 1	-0.652149	0.0157131
104900533	putative PAP-specific phosphatase%2C mitochondrial%2C transcript variant X2	0.939885	0.0156932
104893145	hypothetical protein	1.48121	0.0156441
104897657	LRR receptor-like serine/threonine-protein kinase RPK2%2C transcript variant X2	-0.688446	0.0156268
104884137	3-isopropylmalate dehydratase small subunit 3	-1.38606	0.0156268
104908062	uncharacterized LOC104908062	-3.07336	0.0156103
104889095	F-box/kelch-repeat protein At2g44130	1.26204	0.0155765
104898251	hypothetical protein	3.06622	0.0155668
104888850	flowering time control protein FPA	-0.491967	0.0155668
104884585	putative F-box protein At3g58860	1.07098	0.0155519
104888228	protein ABIL3%2C transcript variant X1	1.39597	0.0155516
109133802	uncharacterized LOC109133802	2.68122	0.015532
104890847	cyclin-P3-1	1.66656	0.0155249
109136110	uncharacterized LOC109136110	-2.17034	0.0155249
104905368	cysteine-rich repeat secretory protein 15	1.37307	0.0155219
104887739	RNA polymerase sigma factor sigA	0.835285	0.0155189
104902717	F-box/kelch-repeat protein At3g23880%2C transcript variant X1	-0.979955	0.0155182
104899188	uncharacterized LOC104899188	2.95896	0.015506
104890453	MDIS1-interacting receptor like kinase 1	2.12769	0.0154969
104901659	hypothetical protein%2C transcript variant X1	-0.682777	0.0154969
104888868	peptidyl-prolyl cis-trans isomerase FKBP16-3%2C chloroplastic%2C transcript variant X1	0.982812	0.0154538
104901806	protein RTF2 homolog	-0.870149	0.0154436
104886493	serine hydroxymethyltransferase 3%2C chloroplastic	0.881066	0.015377
104888986	54S ribosomal protein L51%2C mitochondrial	1.03048	0.0153733
104894440	homeobox protein HAT3.1%2C transcript variant X2	-0.599529	0.0153732
104883502	probable 1-deoxy-D-xylulose-5-phosphate synthase%2C chloroplastic	0.67726	0.0153659
104904512	molybdenum cofactor sulfurase%2C transcript variant X1	1.09423	0.015344
104894473	acyl-coenzyme A thioesterase 9%2C mitochondrial	0.810302	0.0153299
104889256	hypothetical protein%2C transcript variant X3	-0.751269	0.0153227
104904813	proline iminopeptidase%2C transcript variant X2	-0.477645	0.0152944
104905574	putative F-box/FBD/LRR-repeat protein At4g13965	-0.75689	0.0152927
104886837	40S ribosomal protein S13	0.596246	0.0152703
104902197	nucleolar GTP-binding protein 1	-0.875577	0.0152668
104902087	protein kinase PINOID 2	-1.8123	0.015256
104889340	protein FAR1-RELATED SEQUENCE 5-like	-1.13558	0.0151621
104891797	wiskott-Aldrich syndrome protein homolog 1	-0.732519	0.0151335
104899440	protein SULFUR DEFICIENCY-INDUCED 1	2.00841	0.0151174
104889859	glucan endo-1%2C3-beta-glucosidase 4	0.799175	0.0151131
104902869	DEAD-box ATP-dependent RNA helicase 47A%2C transcript variant X1	-0.782978	0.0150802
104908770	ankyrin-2-like	2.7252	0.015043
104889632	transcription factor IIIA	-0.770492	0.015033
104902238	hypothetical protein	-0.818107	0.0150279
104907240	vesicle-associated protein 4-1	-1.60852	0.0150116
104900139	inner membrane protein PPF-1%2C chloroplastic	-0.768254	0.0149772
104887695	potassium channel AKT1	1.70536	0.0149731
104886757	hypothetical protein%2C transcript variant X2	-0.737785	0.0149731
104889800	probable methionine--tRNA ligase	-0.884667	0.0149639
104883785	NADH--cytochrome b5 reductase 1	1.46143	0.0149632
104896153	heat shock protein 90-5%2C chloroplastic%2C transcript variant X2	-1.54871	0.0149618
104907615	hypothetical protein	0.744495	0.0149172
104901648	ethylene-responsive transcription factor ERF017	3.09434	0.0148817
104895178	alpha-mannosidase%2C transcript variant X2	-1.66783	0.0148817
104893017	hypothetical protein%2C transcript variant X1	-0.767123	0.0148715
104897233	uncharacterized LOC104897233%2C transcript variant X2	-0.820783	0.0148611
104902831	ADP%2CATP carrier protein	1.14114	0.0148489
104891940	serine/threonine-protein kinase SAPK2	-0.593599	0.0148489
104888110	putative disease resistance protein RGA3	-1.07353	0.0148489
104905437	auxin-responsive protein SAUR32	1.25849	0.0148447
104896292	uridine-cytidine kinase C%2C transcript variant X3	1.63448	0.0148378
104903829	probable flavin-containing monooxygenase 1	1.34495	0.0148378
104891688	28 kDa ribonucleoprotein%2C chloroplastic%2C transcript variant X1	-0.972165	0.0147889
104895269	30S ribosomal protein S16-2%2C chloroplastic/mitochondrial	0.807443	0.0147714
104883836	heavy metal-associated isoprenylated plant protein 33	0.990236	0.0147637
104894287	probable BOI-related E3 ubiquitin-protein ligase 2%2C transcript variant X1	1.22025	0.0147405
104898026	formin-like protein 4	0.63424	0.0147405
104907026	hypothetical protein	-2.27797	0.0147405
104906115	uncharacterized LOC104906115	-0.786146	0.0147401
104897899	protein HOTHEAD%2C transcript variant X1	1.49312	0.0147401
104901437	beta-galactosidase 3%2C transcript variant X6	1.31904	0.0147244
104897443	protein LSM12 homolog A	-0.773505	0.0147244
104905973	true	1.82261	0.0147243
104889845	hypothetical protein%2C transcript variant X1	0.870547	0.0147243
104886830	protein ABIL1	0.804001	0.0147243
104884601	ATP sulfurylase 1%2C chloroplastic	0.555076	0.0147216
104888063	protein trichome birefringence-like 4	1.30069	0.0147023
104895333	cytochrome P450 89A2	0.784641	0.0146828
104891581	hypothetical protein%2C transcript variant X4	-0.819536	0.0146711
104908637	SPX domain-containing protein 1	-1.03767	0.014669
104888760	hypothetical protein%2C transcript variant X2	-0.721389	0.0146555
104889668	hypothetical protein	1.6863	0.0146129
104898567	peptidyl-prolyl cis-trans isomerase FKBP16-4%2C chloroplastic%2C transcript variant X2	-1.06387	0.0146128
104891054	39S ribosomal protein L45%2C mitochondrial%2C transcript variant X3	-0.986826	0.014606
104899972	zinc finger CCCH domain-containing protein 25	-0.86475	0.0146027
104894806	tRNA:m(4)X modification enzyme TRM13 homolog	0.823439	0.0146008
104904876	probable WRKY transcription factor 40%2C transcript variant X1	-1.39113	0.0145877
104903351	protein EARLY FLOWERING 4-like	2.04214	0.0145788
104904466	armadillo repeat-containing protein 6	1.29498	0.0145784
104905545	pentatricopeptide repeat-containing protein At3g29230	-0.696267	0.0145784
104903681	geranylgeranyl transferase type-2 subunit beta 1%2C transcript variant X2	0.469026	0.0145782
104884420	uncharacterized LOC104884420	2.76162	0.0145692
104894807	hypothetical protein%2C transcript variant X2	-2.90415	0.0145382
104894643	WAT1-related protein At1g43650	-1.20942	0.0145225
104892383	transcription factor bHLH126	1.26408	0.0145077
104888520	sec-independent protein translocase protein TATB%2C chloroplastic	0.74669	0.0144822
104905485	uncharacterized LOC104905485%2C transcript variant X1	-0.8845	0.0144822
109135686	pentatricopeptide repeat-containing protein At2g33760	-0.942643	0.0144805
104889217	G patch domain-containing protein 11%2C transcript variant X1	-0.952341	0.0144151
104895808	hypothetical protein	2.58771	0.0143949
104894869	soyasapogenol B glucuronide galactosyltransferase	2.29115	0.0143658
109134317	uncharacterized LOC109134317	-2.74815	0.0143372
104889402	hypothetical protein%2C transcript variant X2	-0.814214	0.0143306
104899898	hypothetical protein isoform A	0.56127	0.0142464
104893019	hypothetical protein	-0.890104	0.0142382
104897656	pentatricopeptide repeat-containing protein At2g27800%2C mitochondrial	-0.616799	0.014235
104893214	tetraspanin-7%2C transcript variant X2	2.71257	0.014221
104892344	BAG family molecular chaperone regulator 1-like	-1.54488	0.0142192
104894887	putative oxidoreductase TDA3	-1.13594	0.0142174
104887588	40S ribosomal protein S30	0.434953	0.0142141
104904844	probable zinc metallopeptidase EGY3%2C chloroplastic%2C transcript variant X1	-1.59237	0.0142086
104884304	nuclear transcription factor Y subunit B-10	-0.707779	0.0141987
104888764	ethylene receptor 2	-0.91559	0.0141987
104892345	uncharacterized LOC104892345	-1.54518	0.0141987
104889444	probable methyltransferase PMT7	0.545138	0.0141829
104905878	uncharacterized LOC104905878%2C transcript variant X1	1.12029	0.0141808
104884052	ras-related protein RABA5e	0.653069	0.0141689
104899594	epsin	0.675809	0.014158
104891779	uncharacterized LOC104891779	2.12751	0.0141129
104900267	putative tRNA pseudouridine synthase	1.20948	0.0141096
104893944	hypothetical protein isoform B%2C transcript variant X1	1.23279	0.0140935
104894448	serine carboxypeptidase-like 20	1.0312	0.0140843
104890575	small heat shock protein%2C chloroplastic	1.48432	0.0140706
109133540	F-box/LRR-repeat protein At3g26922-like%2C transcript variant X2	1.54816	0.0140702
104904656	protein SYS1 homolog%2C transcript variant X1	-0.62968	0.01406
104897156	hypothetical protein	-0.653555	0.0140522
104898834	transcription termination factor MTERF6%2C chloroplastic/mitochondrial	-0.954982	0.0140494
104891664	uncharacterized LOC104891664%2C transcript variant X3	-1.34049	0.0140485
104893759	4-alpha-glucanotransferase DPE2-like	1.61794	0.014032
104887561	chloride channel protein CLC-b%2C transcript variant X2	1.63896	0.0140158
104895109	MDIS1-interacting receptor like kinase 2	1.80162	0.0140119
104886697	uncharacterized LOC104886697	-1.82774	0.0139766
104896276	dehydrogenase/reductase SDR family member 12	1.21384	0.0139605
104904544	probably inactive leucine-rich repeat receptor-like protein kinase At3g28040%2C transcript variant X1	-1.2545	0.0139575
104891003	probable serine/threonine-protein kinase At1g54610	0.529189	0.01395
104908326	peroxidase P7	2.02978	0.013941
104900776	GATA zinc finger domain-containing protein 10	1.13664	0.0139406
104888654	hypersensitive-induced response protein 4	-0.605574	0.0139323
104899645	calcium uniporter protein 6%2C mitochondrial-like%2C transcript variant X2	0.773102	0.0139216
104902659	rRNA-processing protein CGR1	-0.685295	0.0139216
104898276	splicing factor U2af small subunit A	-0.698012	0.0139097
104884409	L-ascorbate oxidase homolog	1.4282	0.0139063
104899866	hypothetical protein	0.77609	0.0138998
104886964	hypothetical protein%2C transcript variant X4	1.23704	0.013887
104907419	hypothetical protein isoform A%2C transcript variant X2	-1.1818	0.0138824
104887990	hypothetical protein isoform B%2C transcript variant X3	1.07995	0.0138817
104906949	uncharacterized LOC104906949	-1.54216	0.0138817
104897734	uncharacterized LOC104897734%2C transcript variant X1	-1.36865	0.0138572
104907720	uncharacterized LOC104907720	1.11168	0.0138368
104908725	hypothetical protein	0.799848	0.0138168
104900994	ATP synthase gamma chain%2C chloroplastic	-2.92681	0.0138129
104888422	transmembrane protein 50 homolog%2C transcript variant X1	-0.705965	0.0138108
104884131	hypothetical protein	-1.51604	0.0137971
104906205	putative NAC domain-containing protein 94	1.30687	0.0137905
104902593	germin-like protein subfamily 1 member 17	1.55582	0.0137805
104906683	hypothetical protein isoform A	1.5082	0.0137789
104891892	pre-mRNA-splicing factor SLU7-like	-1.19591	0.0137538
104902178	FRIGIDA-like protein 4a	-0.729614	0.0137495
104894226	protease Do-like 9%2C transcript variant X3	-0.661897	0.0137455
109135047	uncharacterized LOC109135047	2.52934	0.0137225
104899998	leucine-rich repeat-containing protein 49%2C transcript variant X2	-0.867404	0.0137163
104901645	20 kDa chaperonin%2C chloroplastic%2C transcript variant X2	-1.00574	0.0137148
104907841	protein transport protein SEC16B homolog%2C transcript variant X1	-0.458928	0.0137139
109135208	uncharacterized LOC109135208	-2.68623	0.0136984
104888528	SKP1-like protein 21	-0.796783	0.0136953
104895041	U-box domain-containing protein 5%2C transcript variant X2	-0.7336	0.0136534
104906458	ABC transporter B family member 28%2C transcript variant X2	-0.822404	0.013647
104895082	peroxidase 72	1.32651	0.0136213
104887209	MLP-like protein 34	-1.72337	0.0136184
104908004	malate dehydrogenase%2C chloroplastic-like%2C transcript variant X2	-0.762403	0.0136124
104894955	hypothetical protein%2C transcript variant X1	1.23424	0.0135952
104884198	uncharacterized LOC104884198%2C transcript variant X12	-0.854518	0.0135876
104904306	protein CHROMATIN REMODELING 35	-0.573708	0.0135603
104904411	hypothetical protein	1.48501	0.0135537
104894498	tetratricopeptide repeat protein 33	-0.652995	0.0135537
104896432	hypothetical protein	1.18046	0.0135503
104906089	hypothetical protein	0.595191	0.0135461
104899426	hypothetical protein%2C transcript variant X1	-0.801364	0.0135461
104894924	APO protein 1%2C chloroplastic%2C transcript variant X2	-0.787903	0.0135384
104886793	lupeol synthase	2.23114	0.0135359
104906495	pre-mRNA-splicing factor CWC22 homolog	-1.96928	0.0135039
104894227	uncharacterized LOC104894227	-3.09494	0.0134891
104903368	protein EARLY FLOWERING 4	2.10401	0.0134798
104906802	UPF0613 protein PB24D3.06c	-0.684698	0.0134722
104887077	mechanosensitive ion channel protein 1%2C mitochondrial%2C transcript variant X2	-1.00625	0.0134551
104900971	peroxisomal membrane protein PMP22	-0.532516	0.0134324
104897460	ADP-ribosylation factor GTPase-activating protein AGD3	-0.483268	0.0134298
104908723	hypothetical protein	0.923869	0.0133692
104890644	probable receptor-like protein kinase At5g18500	0.48075	0.0133582
104888860	hypothetical protein isoform C%2C transcript variant X3	-0.847623	0.0133314
104902559	threonine--tRNA ligase%2C mitochondrial 1	-0.645534	0.0133314
orf106c	NP_064114.1	0.813144	0.0133183
104904901	plasma membrane ATPase%2C transcript variant X1	2.96131	0.0132782
104906913	uncharacterized LOC104906913	1.63327	0.0132782
104900112	glucan endo-1%2C3-beta-glucosidase	-0.522463	0.0132767
104897549	hypothetical protein	-0.586024	0.0132508
104901489	uncharacterized LOC104901489	3.09185	0.0132396
104892610	hypothetical protein	-0.527841	0.0132316
104890780	hypothetical protein	-0.681335	0.0132277
104907719	cytochrome c oxidase copper chaperone 1%2C transcript variant X3	-1.04901	0.0132277
104897985	hypothetical protein	0.870337	0.0132005
104890572	small heat shock protein%2C chloroplastic	1.14221	0.0131461
104900074	pumilio homolog 2%2C transcript variant X2	-0.582869	0.0131435
orf106c	NP_064114.1	-2.89837	0.0131069
104907837	putative serine/threonine-protein kinase%2C transcript variant X1	1.79645	0.013083
104906643	ceramide kinase%2C transcript variant X1	-0.548377	0.0130799
104902232	isoflavone 3'-hydroxylase-like	-1.14492	0.0130745
104894108	hypothetical protein	1.32149	0.0130507
104908178	protein TORNADO 2	1.87932	0.0130465
104886173	uncharacterized LOC104886173	-2.00836	0.0130465
104884306	probable DNA helicase MCM8%2C transcript variant X1	-0.53594	0.0130403
104893174	uncharacterized LOC104893174	-2.19253	0.0130365
104900836	protein LOL2	1.16291	0.0130309
104894335	uncharacterized LOC104894335	-1.81376	0.0130187
104902357	60S ribosomal protein L5	0.657886	0.0129822
104888598	LRR receptor-like serine/threonine-protein kinase GSO1	-1.44822	0.0129822
104890003	hypothetical protein	1.26024	0.0129399
104895750	branchpoint-bridging protein	-0.749008	0.0129399
104899803	protein STABILIZED1%2C transcript variant X2	-0.927055	0.0129221
104901816	glycerophosphodiester phosphodiesterase GDPDL7%2C transcript variant X3	-2.30379	0.0129221
104905069	rho GTPase-activating protein 3	0.630981	0.0129112
104895142	hypothetical protein%2C transcript variant X2	-0.693249	0.0129109
104899639	UDP-glycosyltransferase 73C1	0.908688	0.0128962
104907623	protein SAD1/UNC-84 domain protein 1	0.592085	0.012878
orf106c	NP_064114.1	-2.66778	0.0128658
104897141	uncharacterized LOC104897141	1.98251	0.0128561
104907174	hypothetical protein	1.08955	0.0128344
104900932	plastid-lipid-associated protein%2C chloroplastic	-1.0439	0.0128291
104895308	zinc finger CCCH domain-containing protein 44%2C transcript variant X2	-0.794088	0.012828
104894414	uncharacterized LOC104894414%2C transcript variant X2	2.0255	0.0128079
104884519	hypothetical protein	0.627964	0.0128079
104882877	protein bfr2%2C transcript variant X2	0.477716	0.0127948
104903793	pentatricopeptide repeat-containing protein At5g09450%2C mitochondrial	-0.657136	0.0127839
104883650	uncharacterized LOC104883650	-1.41912	0.0127749
104897088	acetyl-coenzyme A synthetase%2C chloroplastic/glyoxysomal	0.870131	0.012773
104908743	hypothetical protein	-1.06026	0.012763
104902461	probable carbohydrate esterase At4g34215	1.18698	0.0127538
104895056	cytochrome P450 71D8-like	1.3096	0.0127229
104908309	tyrosine decarboxylase 1	3.11423	0.0127213
104906036	probable xyloglucan endotransglucosylase/hydrolase protein 5	1.27175	0.0126992
104901108	cysteine-rich receptor-like protein kinase 10	2.03021	0.0126992
104891757	hypothetical protein	-0.683498	0.0126795
104896091	uncharacterized LOC104896091%2C transcript variant X3	-0.773945	0.0126764
104901226	protein POLLENLESS 3	2.20346	0.0126714
104890178	chromatin assembly factor 1 subunit FAS1%2C transcript variant X1	0.813056	0.0126714
104888659	probable calcium-binding protein CML13	0.599238	0.012657
104901674	hypothetical protein isoform A	-1.40347	0.012657
104896058	ATP-dependent 6-phosphofructokinase 5%2C chloroplastic	0.6595	0.0126247
104895268	hypothetical protein	0.710743	0.0126217
104895077	hypothetical protein%2C transcript variant X1	0.806359	0.0126134
104887933	galactokinase	-0.597645	0.0126134
104887734	probable galacturonosyltransferase-like 1	0.880149	0.0125837
104896730	glutathione S-transferase T2-like	2.62103	0.0125814
104908550	uncharacterized LOC104908550	1.59381	0.0125641
104904855	codeine O-demethylase	-1.25877	0.0125641
104896217	hypothetical protein	-0.608666	0.0125641
104884428	cleavage stimulating factor 64%2C transcript variant X2	0.641393	0.0125446
104890172	beta-glucosidase 42%2C transcript variant X2	-1.13124	0.0125368
104883459	uncharacterized LOC104883459	-2.24454	0.0125368
104897961	probable LRR receptor-like serine/threonine-protein kinase At1g14390	1.04898	0.0125254
104903507	uncharacterized LOC104903507	1.57808	0.0125037
104902405	replication protein A 32 kDa subunit B	1.16239	0.0125037
104905506	COP9 signalosome complex subunit 1%2C transcript variant X1	0.467737	0.0125037
104889176	thioredoxin-like 3-1%2C chloroplastic	-0.799815	0.0125037
104893315	uncharacterized LOC104893315	-3.17212	0.0125037
104904348	uncharacterized LOC104904348	3.13357	0.0124482
104886900	glutathione S-transferase L3%2C transcript variant X2	0.635849	0.0124418
104895265	hypothetical protein%2C transcript variant X2	-0.906257	0.0124418
104890053	magnesium-chelatase subunit ChlD%2C chloroplastic	-0.918668	0.012434
104904771	protein FLOURY 1-like%2C transcript variant X2	1.10482	0.012426
104888275	thiamine-repressible mitochondrial transport protein THI74	-0.620955	0.012426
104895787	ATP-dependent RNA helicase DEAH13%2C transcript variant X3	-0.686423	0.0124235
104905852	BRI1 kinase inhibitor 1	1.47001	0.0124179
104897280	copper methylamine oxidase-like	-0.851779	0.0123842
104894995	1-aminocyclopropane-1-carboxylate synthase 3	2.37937	0.012362
104907099	cytochrome P450 CYP736A12-like	2.13134	0.0123594
104908626	germin-like protein subfamily 2 member 4	1.56076	0.0123594
104891811	hypothetical protein%2C transcript variant X1	1.00179	0.0123594
104889412	omega-amidase%2C chloroplastic%2C transcript variant X4	-0.900503	0.0123582
104900496	CBL-interacting serine/threonine-protein kinase 12	1.1653	0.0123376
104903686	60S ribosomal protein L28-1	0.468069	0.0123376
104908012	eukaryotic translation initiation factor 3 subunit B	-0.537865	0.0123236
104883567	hypothetical protein isoform B%2C transcript variant X2	0.921265	0.0123208
104898570	uncharacterized LOC104898570	-1.05427	0.0123186
104906793	TVP38/TMEM64 family membrane protein slr0305%2C transcript variant X3	-0.548781	0.0122906
104884780	glycine dehydrogenase (decarboxylating)%2C mitochondrial	0.825652	0.0122641
104896358	probable transmembrane ascorbate ferrireductase 4	1.5823	0.0122577
104901794	hypothetical protein	-0.760241	0.0122357
104893660	hypothetical protein	1.95741	0.0122
104883838	carboxyl-terminal-processing peptidase 1%2C chloroplastic%2C transcript variant X1	-1.0349	0.012188
104905322	hypothetical protein	1.36225	0.0121855
104908135	alpha-soluble NSF attachment protein 2	-0.500749	0.012152
104903026	hypothetical protein%2C transcript variant X2	-0.464609	0.012116
104891663	monothiol glutaredoxin-S6	-2.00904	0.012116
104893232	acetyltransferase At1g77540	-2.16373	0.0120953
104883460	hypothetical protein	0.953704	0.0120844
104888468	probable prefoldin subunit 3	-0.753402	0.0120662
104903638	hypothetical protein	0.808596	0.0120575
104900825	scarecrow-like protein 21	-1.07026	0.0120358
104890108	F-box protein At2g32560	0.903791	0.0120228
104883506	uncharacterized LOC104883506%2C transcript variant X2	-0.696602	0.0120066
104907348	cationic amino acid transporter 8%2C vacuolar	1.57877	0.0119771
104891879	E3 ubiquitin-protein ligase UPL1-like%2C transcript variant X2	-0.670827	0.0119745
104890565	uncharacterized LOC104890565	-1.79788	0.0119742
104884265	uncharacterized LOC104884265	3.04011	0.0119541
104892190	crooked neck-like protein 1%2C transcript variant X3	0.776179	0.0119541
104904082	uncharacterized LOC104904082%2C transcript variant X1	0.691905	0.0119451
104905451	dihydrolipoyllysine-residue acetyltransferase component 2 of pyruvate dehydrogenase complex%2C mitochondrial%2C transcript variant X2	0.46885	0.0119415
104885003	hypothetical protein	-0.602429	0.0119222
104900669	cellulose synthase A catalytic subunit 8 [UDP-forming]	0.634058	0.0119185
104902537	S-type anion channel SLAH1	1.74045	0.0118638
104904433	serine/threonine-protein kinase SMG1-like	0.468547	0.0118638
104909026	cytokinin dehydrogenase 3	-2.08951	0.0118638
104888472	flowering time control protein FCA	-0.695412	0.0118634
104902693	NDR1/HIN1-like protein 12	1.68512	0.0118532
104907985	probable leucine-rich repeat receptor-like serine/threonine-protein kinase At3g14840%2C transcript variant X7	-0.855455	0.0118532
104906650	putative kinase-like protein TMKL1	1.59622	0.0118495
104888541	zerumbone synthase	-3.19646	0.0118381
104906836	uncharacterized LOC104906836%2C transcript variant X1	-0.638763	0.0118328
104893004	hypothetical protein	-1.48051	0.0118328
104892370	GDSL esterase/lipase 7-like	2.11726	0.0118269
104894611	fructokinase-1	0.558846	0.0117972
104904976	leucine-rich repeat extensin-like protein 3	-0.769642	0.0117972
104904284	non-specific lipid-transfer protein	-1.2495	0.0117972
104895795	uncharacterized hydrolase YugF-like	2.04486	0.0117836
104896906	protein FAM192A%2C transcript variant X2	-0.691998	0.0117784
104901387	DNA-binding protein RHL1%2C transcript variant X1	0.953031	0.0117728
104900402	berberine bridge enzyme-like 8	3.14126	0.0117413
104897805	hypothetical protein	-0.725388	0.0117167
104901121	uncharacterized LOC104901121%2C transcript variant X1	0.736667	0.0117162
104897258	uncharacterized LOC104897258	-1.00506	0.0116967
104892910	phosphatidylinositol 4-phosphate 5-kinase 4%2C transcript variant X2	-0.780657	0.0116874
104893211	O-methyltransferase MdmC%2C transcript variant X2	-0.669082	0.0116831
104902732	centromere/kinetochore protein zw10 homolog	-0.535767	0.0116592
104886653	ubiquitin-conjugating enzyme E2 28	-0.641105	0.0116334
104908714	hypothetical protein	1.7228	0.0116325
104906264	chloroplastic group IIA intron splicing facilitator CRS1%2C chloroplastic	1.14541	0.0116288
104908110	type IV inositol polyphosphate 5-phosphatase 7	1.01362	0.0116286
orf106c	NP_064114.1	-0.722376	0.0116265
104908165	wall-associated receptor kinase-like 6	2.8206	0.0116145
104888434	albumin-2	-2.93209	0.0116145
104891844	hypothetical protein	-0.79391	0.0115979
104896009	hypothetical protein%2C transcript variant X2	0.559586	0.0115596
104902002	A-kinase anchor protein 17B%2C transcript variant X1	-0.754604	0.0115433
104907826	hypothetical protein	-0.666609	0.0115411
104890846	hypothetical protein	-0.788733	0.0115403
104908026	CBS domain-containing protein CBSCBSPB1%2C transcript variant X1	1.17649	0.0114897
104898569	cactin%2C transcript variant X2	-0.689647	0.0114755
104900472	peroxidase 58-like	2.82623	0.0114639
104884332	peptidyl-prolyl cis-trans isomerase FKBP17-2%2C chloroplastic	1.02899	0.0114639
104902154	uncharacterized LOC104902154%2C transcript variant X2	-0.959198	0.0114587
104903259	gamma-soluble NSF attachment protein	-0.541707	0.0114543
104890823	acyl-CoA-binding domain-containing protein 4%2C transcript variant X2	-0.545586	0.0114455
104902876	hypothetical protein	-0.874569	0.0114405
104893948	ribosomal RNA small subunit methyltransferase nep-1-like	-1.05665	0.0114308
104908609	probable L-type lectin-domain containing receptor kinase S.5	-1.45697	0.0113966
104904983	scopoletin glucosyltransferase-like	2.3423	0.0113827
104891060	uncharacterized LOC104891060%2C transcript variant X6	-0.840319	0.0113694
104907724	polyamine oxidase 1	-1.11423	0.0113652
104891171	probable ubiquitin-like-specific protease 2B	-0.62571	0.0113462
104898374	hypothetical protein	0.727958	0.0113349
104901401	RNA-binding protein with multiple splicing 2%2C transcript variant X1	-0.614117	0.0113024
104899759	serine/threonine-protein kinase GRIK2	-0.461936	0.0112915
104903889	dnaJ homolog subfamily C member 17	-0.730059	0.0112915
104908710	hypothetical protein	0.70975	0.011273
104909017	hypothetical protein isoform C%2C transcript variant X1	-0.527039	0.011273
104890109	uncharacterized LOC104890109	0.863617	0.0112638
104897966	single-stranded DNA-binding protein WHY1%2C chloroplastic	0.834129	0.0112619
104898010	regulator of nonsense transcripts UPF3%2C transcript variant X1	-0.543949	0.0112586
104884663	hypothetical protein	-0.585857	0.0112487
104906124	dirigent protein 24-like	1.21	0.0112285
104897979	probable receptor-like protein kinase At5g15080%2C transcript variant X2	-0.561218	0.0112285
104902470	metal tolerance protein 1%2C transcript variant X1	-0.610147	0.0112285
104908758	serine/threonine-protein phosphatase 6 regulatory ankyrin repeat subunit B-like	2.067	0.011225
104896876	putative 1-phosphatidylinositol-3-phosphate 5-kinase FAB1C	-0.528549	0.011225
orf106c	NP_064114.1	-1.3832	0.011225
104906284	peptide methionine sulfoxide reductase	1.77541	0.0112229
104903242	hypothetical protein	0.577211	0.0112184
104893407	nucleolar MIF4G domain-containing protein 1	-1.06043	0.0112107
104897864	fructose-bisphosphate aldolase-lysine N-methyltransferase%2C chloroplastic	0.617432	0.0112102
104903682	coronatine-insensitive protein 1	-0.564622	0.0112059
104898682	hypothetical protein	-1.00028	0.0112059
104901875	pentatricopeptide repeat-containing protein At4g30825%2C chloroplastic	-1.09859	0.0111917
104890210	probable protein phosphatase 2C 33%2C transcript variant X2	-0.597591	0.0111898
104882819	CRIB domain-containing protein RIC10%2C transcript variant X1	-1.08395	0.0111889
104908177	31 kDa ribonucleoprotein%2C chloroplastic	1.30264	0.0111698
104899949	phosphoinositide phospholipase C 2	1.38158	0.0111568
104897529	putative mediator of RNA polymerase II transcription subunit 29	-0.856535	0.0111389
104890188	putative metallophosphoesterase At3g03305	-0.679451	0.0111062
104891129	mechanosensitive ion channel protein 10	2.0719	0.0111003
104905017	true	1.0663	0.0110755
104890304	uncharacterized LOC104890304%2C transcript variant X2	-1.03823	0.0110556
104890197	carbamoyl-phosphate synthase small chain%2C chloroplastic	0.586823	0.0110434
104893994	hypothetical protein	2.4775	0.0110402
104898961	hypothetical protein isoform C%2C transcript variant X1	-0.5563	0.0110402
104904414	plastid division protein PDV2	-1.38765	0.0110402
104883143	NADP-dependent malic enzyme	-0.590602	0.0110349
104885456	uncharacterized LOC104885456	1.4089	0.011
104890119	blue copper protein	-1.20156	0.011
104882899	hypothetical protein	1.72804	0.0109908
104894923	hypothetical protein%2C transcript variant X1	-1.20311	0.0109628
104897442	protein ALTERED XYLOGLUCAN 4	0.914396	0.0109625
104905525	long chain acyl-CoA synthetase 9%2C chloroplastic%2C transcript variant X2	0.594488	0.0109519
104898780	hypothetical protein	-0.724322	0.0109353
104900505	hypothetical protein	-0.726409	0.0109327
104891927	hypothetical protein	2.00687	0.0109322
104904400	4-hydroxy-3-methylbut-2-enyl diphosphate reductase%2C chloroplastic	-0.981699	0.0109322
104907958	chlorophyllase-2%2C chloroplastic	-1.37618	0.0109296
[truncated: 6,006 more rows]
