# Supplementary material for: Comparative Transcriptome Analysis Provides Molecular Insights into the Interaction of Beet necrotic yellow vein virus and Beet soil-borne mosaic virus with Their Host Sugar Beet
Source: Viruses. 2020 Jan 8;12(1):76. doi: 10.3390/v12010076 (PMC7019549; doi:10.3390/v12010076)
Supplement: Supplementary file 1 [file viruses-12-00076-s001.zip › Supplementary Table S4.xlsx]

## Sheet: S4
Supplementary Table S4. Log2 fold change of genes (p<0.05) identified in BSBMV infected plants.
NCBI Gene ID	Gene name	BNYVV log2 fold change	BNYVV p value
104904530	hypothetical protein	1.78408	0.0499888
104887148	probable kinetochore protein NDC80%2C transcript variant X2	1.18547	0.0499691
104883980	probable protein phosphatase 2C 62%2C transcript variant X1	-0.625302	0.0499661
104907720	uncharacterized LOC104907720	0.929462	0.0499661
104899406	pentatricopeptide repeat-containing protein DOT4%2C chloroplastic%2C transcript variant X8	-0.540964	0.0499504
104888194	hypothetical protein	-0.724706	0.0499341
104903834	uncharacterized LOC104903834	-0.710998	0.0498867
104884498	amino acid permease 6	1.43424	0.0498767
104894463	ubiquitin-like-conjugating enzyme ATG10%2C transcript variant X1	0.888697	0.0498367
104882909	probable phytol kinase 1%2C chloroplastic%2C transcript variant X2	1.15442	0.0497385
109135044	uncharacterized LOC109135044	1.45743	0.0497385
104892874	DNA-binding protein SMUBP-2	-0.882017	0.0496868
104894719	hypothetical protein%2C transcript variant X2	0.506971	0.0496868
104894611	fructokinase-1	0.561217	0.0496833
104899987	cytochrome P450 86A1	1.34025	0.0496224
104894324	tryptophan aminotransferase-related protein 2	-0.696919	0.049562
104901613	probable protein phosphatase 2C 63	-0.982463	0.0495383
104891620	CBS domain-containing protein CBSX5	1.29257	0.0495128
104892222	potassium transporter 7	1.12945	0.0494749
104900488	uncharacterized LOC104900488	0.75367	0.0494538
104905874	hypothetical protein%2C transcript variant X2	0.664955	0.049405
104898822	THO complex subunit 1%2C transcript variant X1	-0.597256	0.049405
104893006	hypothetical protein	1.04327	0.049405
104903862	rop guanine nucleotide exchange factor 1	-0.686091	0.049405
104907826	hypothetical protein	-0.608421	0.0493891
104895301	mitogen-activated protein kinase homolog NTF3-like	1.72125	0.0493891
104901745	protein TSS%2C transcript variant X1	-1.6371	0.0493173
104904414	plastid division protein PDV2	-1.13304	0.0493093
104904704	calcineurin subunit B%2C transcript variant X2	-0.542844	0.0492996
104895306	glycine-rich cell wall structural protein-like	0.970763	0.0492932
104905400	hypothetical protein%2C transcript variant X2	-1.2352	0.0492929
104897863	hypothetical protein	0.677739	0.0491851
104904008	receptor protein kinase TMK1	-0.852932	0.0491799
104887769	early nodulin-like protein 3	2.18835	0.0491653
104902337	putative dual specificity protein phosphatase DSP8	0.966295	0.0491484
104908828	dual specificity phosphatase Cdc25	-0.591316	0.0491109
104884254	glycerol-3-phosphate dehydrogenase SDP6%2C mitochondrial	-0.494686	0.0491088
104905615	hypothetical protein	-0.504311	0.0491088
104890109	uncharacterized LOC104890109	0.880178	0.0490841
104886777	inactive poly [ADP-ribose] polymerase RCD1%2C transcript variant X1	-0.596994	0.0490318
104908343	carbonyl reductase [NADPH] 1%2C transcript variant X1	0.809507	0.0489984
104892394	glutathione S-transferase T2-like	2.21361	0.0489984
104895330	probable potassium transporter 17	1.22829	0.0489984
104891182	MADS-box protein JOINTLESS	-1.17403	0.0489498
104883540	ruBisCO large subunit-binding protein subunit beta-2-like	-1.63835	0.0488084
104894895	F-box-like/WD repeat-containing protein TBL1Y	-0.623544	0.0487879
104894503	hypothetical protein%2C transcript variant X2	0.673315	0.0487879
109133526	organic cation/carnitine transporter 2-like	-0.948792	0.0484616
104901232	WPP domain-associated protein%2C transcript variant X1	-0.653384	0.0484616
104887539	aspartyl protease AED3	0.897182	0.0484616
104906489	formimidoyltransferase-cyclodeaminase%2C transcript variant X2	0.962499	0.048412
104903426	GTP-binding protein TypA/BipA homolog	-0.878984	0.0483715
109134850	putative lipid-binding protein AIR1	2.3246	0.0483058
104890468	cleft lip and palate transmembrane protein 1 homolog	-0.898431	0.0482608
104891515	proton pump-interactor 1-like	-0.717627	0.0481965
104892597	oligopeptide transporter 7%2C transcript variant X1	1.37015	0.048185
104896701	pentatricopeptide repeat-containing protein At1g73400%2C mitochondrial%2C transcript variant X4	-0.58367	0.048185
104898853	cyclin-P3-1	-0.44932	0.0481786
104907986	PTI1-like tyrosine-protein kinase 1%2C transcript variant X2	0.600731	0.0481641
104895660	transcription factor VIP1	-0.880297	0.0481641
104891617	lanC-like protein GCR2	-0.702755	0.0481641
104901890	true	0.882072	0.0481641
104906137	zinc finger CCCH domain-containing protein 37	-0.592343	0.0480445
104898469	UPF0481 protein At3g47200	-1.02123	0.0480445
104904766	VHS domain-containing protein At3g16270	-0.578908	0.0480272
104900989	probable beta-1%2C3-galactosyltransferase 3	0.788167	0.0480253
104894265	E3 ubiquitin-protein ligase SIS3	-0.527355	0.0480174
104888162	probable rhamnogalacturonate lyase B%2C transcript variant X1	1.20471	0.0479864
104897602	proteasome subunit beta type-5	0.763175	0.0479726
104900483	putative lipase YOR059C%2C transcript variant X1	0.760652	0.0479718
104890221	hypothetical protein%2C transcript variant X1	1.631	0.0479718
104887976	putative uncharacterized protein DDB_G0268364	0.704568	0.0479715
104888860	hypothetical protein isoform C%2C transcript variant X3	-0.772092	0.0479354
109136269	uncharacterized LOC109136269%2C transcript variant X1	-1.80473	0.0478425
104899342	glutathione transferase GST 23	1.43513	0.0478199
104905223	hypothetical protein isoform B	1.18122	0.0477986
104883749	uncharacterized LOC104883749	2.22904	0.0477611
104888789	hypothetical protein%2C transcript variant X3	-0.726332	0.0477345
104904099	protein FAR1-RELATED SEQUENCE 9%2C transcript variant X3	-0.830037	0.0477266
104890118	proteasome-associated protein ECM29 homolog	-0.626816	0.0477144
104896021	serine/threonine-protein kinase SAPK2	-1.32515	0.0476893
104887508	uridine 5'-monophosphate synthase	-0.546082	0.0476893
104896310	hypothetical protein%2C transcript variant X3	0.795993	0.0476183
104898832	protein ROOT PRIMORDIUM DEFECTIVE 1%2C transcript variant X1	-0.526305	0.0476004
104907925	cleavage stimulation factor subunit 50	-0.562813	0.0473954
104886562	hypothetical protein	-1.11439	0.0472588
104899188	uncharacterized LOC104899188	2.33353	0.0472588
104894869	soyasapogenol B glucuronide galactosyltransferase	1.85199	0.0472508
104888674	uncharacterized LOC104888674%2C transcript variant X3	-0.616523	0.0472508
104888065	leucine-rich repeat extensin-like protein 3	1.23145	0.0471773
104899840	transcription factor E2FA	1.60036	0.0471773
104890521	calcium-binding protein 39	-0.858882	0.0471639
104895375	protein SUPPRESSOR OF FRI 4	-0.616233	0.047156
104891136	flowering-promoting factor 1-like protein 3	-1.07585	0.0470232
104891323	probable ATP-dependent DNA helicase RecQ%2C transcript variant X2	1.10091	0.0470232
104902074	auxin-binding protein ABP19a-like	1.03892	0.0470127
104892348	uncharacterized LOC104892348	1.9832	0.0469808
104889889	formate--tetrahydrofolate ligase	-0.668286	0.0468714
104903894	hypothetical protein	1.36413	0.0468714
104906019	WRKY transcription factor WRKY51-like	-0.702326	0.0468701
104905648	uncharacterized LOC104905648%2C transcript variant X12	-0.698459	0.0468551
104900940	homeobox protein knotted-1-like LET6%2C transcript variant X1	-1.54951	0.0468273
104902547	hypothetical protein%2C transcript variant X4	-0.738333	0.046809
104893988	flavin-containing monooxygenase FMO GS-OX-like 9	0.951566	0.0467737
104902117	hypothetical protein	-1.16151	0.0467547
104898516	glycine-rich RNA-binding protein 6%2C mitochondrial	0.595695	0.0467501
104898484	polyadenylation and cleavage factor homolog 4	-0.946866	0.0467241
104899631	disease resistance protein At4g27190%2C transcript variant X3	-0.986218	0.0467172
104892025	peroxisome biogenesis protein 5	-0.440132	0.0466805
104906192	eukaryotic translation initiation factor 2 subunit gamma	-0.676268	0.0465985
104909111	uncharacterized LOC104909111	1.41411	0.0465891
104884468	PI-PLC X domain-containing protein At5g67130	0.617866	0.0465117
104895376	choline-phosphate cytidylyltransferase 2	0.644643	0.046431
104899861	serine/threonine-protein phosphatase BSL3	-0.50952	0.046431
104886696	hypothetical protein%2C transcript variant X2	-0.716925	0.0463718
104905272	serine/threonine-protein kinase D6PKL1%2C transcript variant X2	1.12226	0.046367
104907903	uncharacterized LOC104907903	-1.7832	0.0463261
104889022	hypothetical protein	-0.590814	0.0463261
104892173	glycine-rich cell wall structural protein 1.8	1.10808	0.046244
104906047	ribulose bisphosphate carboxylase small chain	-2.3426	0.046244
104900057	true	-0.628548	0.046244
104898602	probable transcription factor KAN4	1.11791	0.046214
104899975	succinate dehydrogenase assembly factor 1%2C mitochondrial	0.787714	0.0461414
104889342	true	-1.33732	0.0459574
104899541	hypothetical protein isoform A%2C transcript variant X1	-0.69785	0.0459368
104894533	CST complex subunit STN1%2C transcript variant X1	1.49095	0.0459368
104886173	uncharacterized LOC104886173	-1.80034	0.045926
104905097	methylcrotonoyl-CoA carboxylase beta chain%2C mitochondrial	-0.752539	0.045926
104884556	hypothetical protein	-0.813534	0.045926
104888325	hypothetical protein	-0.939166	0.045926
104896767	beta-1%2C4-mannosyl-glycoprotein 4-beta-N-acetylglucosaminyltransferase-like%2C transcript variant X4	1.12968	0.045926
104902651	hypothetical protein	-0.608933	0.045926
104894144	eukaryotic peptide chain release factor subunit 1-3	-0.72291	0.045926
104883136	clavaminate synthase-like protein At3g21360	-0.736591	0.0458762
104889926	beta-glucosidase 13%2C transcript variant X1	1.50897	0.0458762
104891948	disease resistance protein RGA2-like	-1.20049	0.04587
104886586	hypothetical protein	-0.775039	0.0458145
104899307	tyrosine decarboxylase 1%2C transcript variant X2	-0.617537	0.0458145
104901584	non-specific lipid-transfer protein-like protein At2g13820	1.41266	0.0458145
104907730	E3 ubiquitin-protein ligase RMA3	-1.00084	0.0458092
104894550	caffeoylshikimate esterase	0.881472	0.0458042
104908385	glutamine--tRNA ligase%2C cytoplasmic%2C transcript variant X1	-0.492179	0.0457717
109135934	uncharacterized LOC109135934	-2.32132	0.0457717
orf106c	NP_064114.1	0.969178	0.0457529
104892572	patellin-6	1.09795	0.0457258
104894193	alpha-L-arabinofuranosidase 1-like	1.13039	0.0457156
104887590	riboflavin biosynthesis protein PYRD%2C chloroplastic	0.912831	0.0456916
104896047	putative clathrin assembly protein At4g40080	1.9938	0.045689
104904415	glycerol-3-phosphate acyltransferase 5	1.39693	0.0456441
104903845	expansin-like A1	1.71406	0.0455838
104899671	peamaclein	-1.11681	0.0455744
104906026	fatty-acid-binding protein 2%2C transcript variant X2	0.920911	0.0454706
104891884	transmembrane emp24 domain-containing protein p24beta2-like%2C transcript variant X2	-0.717613	0.0454688
104898204	peroxidase P7	0.686409	0.0454542
104889960	zinc transporter ZTP29	0.897868	0.0453943
104909121	putative F-box protein At1g49610	-0.596449	0.0453858
104889228	telomere repeat-binding factor 1%2C transcript variant X2	-0.790873	0.0453582
104890085	hypothetical protein	1.34664	0.0453286
104897569	cytochrome P450 78A5	1.80582	0.0453246
104898858	allantoate deiminase%2C transcript variant X1	-1.01919	0.0453216
104899584	pentatricopeptide repeat-containing protein At3g25210%2C mitochondrial	-0.869186	0.0453216
104887400	hypothetical protein	-0.599478	0.0453216
104884740	NADP-dependent D-sorbitol-6-phosphate dehydrogenase	0.917348	0.0452939
104902431	zinc finger protein CONSTANS-LIKE 5	-1.32431	0.0451405
104906765	hypothetical protein	1.61445	0.0448827
104897816	transcription factor bHLH18-like	1.81262	0.0448827
104899256	uncharacterized LOC104899256	-1.70428	0.0448534
104901875	pentatricopeptide repeat-containing protein At4g30825%2C chloroplastic	-0.948844	0.0448225
104892159	probable protein phosphatase 2C 51	-1.89793	0.0447708
104897583	hypothetical protein	-0.929919	0.0447708
104901428	serine/threonine-protein kinase 24%2C transcript variant X1	2.23855	0.0446463
104884031	chaperonin 60 subunit beta 2%2C chloroplastic-like	-1.20803	0.044492
104888172	GTPase-activating protein gyp7%2C transcript variant X1	-0.725234	0.044492
104890638	calcium-binding and coiled-coil domain-containing protein 2	0.963409	0.044492
104899457	glutamine--tRNA ligase%2C transcript variant X2	-0.5571	0.044492
104889428	hypothetical protein	-1.4059	0.0444672
104893938	hypothetical protein	0.665761	0.0444672
104897096	hypothetical protein	-0.543486	0.0443206
104902213	MLP-like protein 34	2.03954	0.0442892
104884813	40S ribosomal protein S20-2%2C transcript variant X2	0.669461	0.0442224
104890167	acetolactate synthase small subunit 1%2C chloroplastic	-0.577068	0.0441969
104902087	protein kinase PINOID 2	-1.55507	0.0441969
104888854	hypothetical protein%2C transcript variant X1	0.694051	0.0441941
104897505	LINE-1 reverse transcriptase homolog	2.15211	0.0441941
109134788	uncharacterized LOC109134788	-2.35908	0.0441801
104892761	probable aquaporin TIP-type	1.26173	0.044166
104896812	ATPase ASNA1 homolog	-0.796126	0.044166
104885056	uncharacterized LOC104885056	-1.1954	0.0441507
104889860	glucan endo-1%2C3-beta-glucosidase 4%2C transcript variant X1	0.890707	0.0441501
104909057	lycopene epsilon cyclase%2C chloroplastic	-1.43648	0.0441501
104891188	uncharacterized LOC104891188%2C transcript variant X1	1.04012	0.0441501
104908377	auxin efflux carrier component 2	-0.779807	0.0440277
104900731	stem-specific protein TSJT1	-1.68884	0.0440277
104887255	formin-like protein 20%2C transcript variant X2	-0.553045	0.0440277
109133639	uncharacterized LOC109133639	-2.36095	0.044023
104897965	probable WRKY transcription factor 72%2C transcript variant X1	-1.16281	0.0439815
104897587	hypothetical protein%2C transcript variant X1	-0.846405	0.0439694
104895288	glycolipid transfer protein 3%2C transcript variant X2	-1.20023	0.0439619
104887897	cyanate hydratase	-0.676636	0.0439572
104890403		0.758623	0.0439533
104907177	cleavage and polyadenylation specificity factor subunit 3-II%2C transcript variant X1	-0.64142	0.0439452
104900532	transcription factor MYB39	2.20492	0.0439298
104907725	XP_010694996.1	0.688959	0.0439267
104891562	protein DETOXIFICATION 27	-1.34865	0.0439267
104897872	imidazole glycerol phosphate synthase hisHF%2C chloroplastic%2C transcript variant X1	-0.906045	0.0439267
104889538	cytochrome P450 94A1	-1.91826	0.0439267
104883018	aberrant root formation protein 4%2C transcript variant X2	0.783422	0.0438523
104902960	pentatricopeptide repeat-containing protein At1g03560%2C mitochondrial%2C transcript variant X4	-0.536005	0.0438243
104908971	magnesium protoporphyrin IX methyltransferase%2C chloroplastic%2C transcript variant X2	-1.20314	0.0437977
104902697	DEAD-box ATP-dependent RNA helicase 53%2C transcript variant X2	-0.83248	0.0437977
104906127	serine/threonine-protein kinase mph1%2C transcript variant X1	0.660512	0.0437279
104891106	uncharacterized LOC104891106	-1.42852	0.0437029
104902065	BURP domain-containing protein 5%2C transcript variant X2	1.85456	0.0436546
104884582	transmembrane ascorbate ferrireductase 1	1.52466	0.043644
104895677	BTB/POZ domain-containing protein DOT3	-1.76242	0.0436315
104895544	hypothetical protein%2C transcript variant X1	-1.3016	0.0436213
104898827	mediator of RNA polymerase II transcription subunit 33A%2C transcript variant X2	-0.771356	0.0435995
104896099	21 kDa protein	2.05563	0.0435955
104884307	pentatricopeptide repeat-containing protein At3g09650%2C chloroplastic	0.712527	0.0435599
104905451	dihydrolipoyllysine-residue acetyltransferase component 2 of pyruvate dehydrogenase complex%2C mitochondrial%2C transcript variant X2	0.549619	0.0435389
104894806	tRNA:m(4)X modification enzyme TRM13 homolog	0.833691	0.0435389
104894423	hypothetical protein	0.834467	0.0435301
104887534	phosphatidylinositol 4-phosphate 5-kinase 6%2C transcript variant X1	2.08832	0.0435091
104901939	triphosphate tunel metalloenzyme 3	0.685821	0.0434222
104908166	RNA-binding protein 34	-0.854965	0.0433631
104890206	thioredoxin F-type%2C chloroplastic	-1.49438	0.0433631
109135618	protein LURP-one-related 11	-1.09731	0.0433631
104902188	hypothetical protein	-0.773883	0.0433631
104894227	uncharacterized LOC104894227	-2.346	0.0433631
104894344	DEAD-box ATP-dependent RNA helicase 20%2C transcript variant X1	-0.97617	0.0433381
104899099	hypothetical protein	0.931874	0.0432986
104884420	uncharacterized LOC104884420	2.32889	0.0432806
104883685	xaa-Pro dipeptidase	-0.626931	0.0432806
104883385	rab3 GTPase-activating protein catalytic subunit	-0.966532	0.0432303
104906897	hypothetical protein	-0.841679	0.0432303
104908983	60S ribosomal protein L19-3	-0.625504	0.0432032
104890524	aspartic proteinase nepenthesin-1	1.55074	0.0432032
104902979	superoxide dismutase [Cu-Zn]%2C chloroplastic	0.947001	0.0432032
104903321	hypothetical protein%2C transcript variant X1	-1.26203	0.0432032
104891876	hypothetical protein isoform A%2C transcript variant X1	0.93135	0.0432032
104902335	subtilisin-like protease SBT1.7	-0.813795	0.0432032
104894575	2-methyl-6-phytyl-1%2C4-hydroquinone methyltransferase%2C chloroplastic	-0.519686	0.0431759
109135178	uncharacterized LOC109135178%2C transcript variant X1	-1.48513	0.0431672
104904209	CBL-interacting serine/threonine-protein kinase 9	-1.00861	0.0431661
104885936	uncharacterized LOC104885936	-1.61738	0.0431661
104908583	cytochrome P450 71A25-like	-1.40558	0.0431611
104886579	mechanosensitive ion channel protein 10	-0.629626	0.0431611
104890055	hypothetical protein	-0.796957	0.0431558
104887227	15.7 kDa heat shock protein%2C peroxisomal	-1.79874	0.043097
104900217	chlorophyll a-b binding protein%2C chloroplastic	-1.85466	0.043097
104902950	probable U3 small nucleolar RNA-associated protein 11%2C transcript variant X2	-0.726712	0.0430883
104884627	hypothetical protein	1.44113	0.0430859
104900658	uncharacterized LOC104900658%2C transcript variant X2	-0.523497	0.0430492
104902510	transcription elongation factor SPT4 homolog 2	-0.558545	0.0430465
104906911	MLO-like protein 1%2C transcript variant X2	-0.610779	0.0429973
104884617	beclin-1-like protein%2C transcript variant X1	-0.530471	0.0429599
104895176	histidine kinase 1	-0.917831	0.0429578
104908066	hypothetical protein isoform C%2C transcript variant X5	1.83431	0.0429575
104898308	peptidyl-prolyl cis-trans isomerase CYP18-2	-0.664137	0.0429477
104887900	hypothetical protein isoform A%2C transcript variant X3	1.2541	0.0429044
104897973	hypersensitive-induced response protein 2%2C transcript variant X1	-0.800983	0.0428832
104890026	transcription initiation factor IIB	1.59139	0.042804
104890110	probable LRR receptor-like serine/threonine-protein kinase RKF3	-0.739013	0.0426718
104883621	ankyrin-1	1.59506	0.0426591
104895549	aspartyl protease family protein 1	1.27993	0.0426537
104885476	true	-2.24686	0.0426196
104893068	probable methyltransferase PMT21%2C transcript variant X1	0.704431	0.0425982
104898280	pentatricopeptide repeat-containing protein At2g15690	-0.983119	0.0425845
104883525	SUPPRESSOR OF ABI3-5%2C transcript variant X4	-0.673559	0.0425138
104889290	uncharacterized LOC104889290	1.82165	0.0425006
104904890	wall-associated receptor kinase-like 10%2C transcript variant X2	-1.2373	0.0425006
104893696	uncharacterized LOC104893696	-1.58831	0.0424902
104905863	NADPH-dependent diflavin oxidoreductase 1%2C transcript variant X1	-1.07968	0.0423496
104896151	jasmonate-induced protein homolog	1.27351	0.0423169
104905536	putative disease resistance protein RGA3%2C transcript variant X4	0.961368	0.0423122
104897567	CTD small phosphatase-like protein 2%2C transcript variant X3	0.575534	0.0423122
109134300	uncharacterized LOC109134300	-1.0339	0.0422955
104884925	mitochondrial import inner membrane translocase subunit TIM14-1-like	-0.734193	0.0422955
104902045	2-alkenal reductase (NADP(+)-dependent)	1.84286	0.0422955
104894567	protein SPIRRIG%2C transcript variant X1	1.39965	0.0422955
104904716	peroxiredoxin-2B	0.578213	0.0422741
104882962	uncharacterized LOC104882962	-2.18641	0.0422705
104895448	glycine-rich RNA-binding protein RZ1A%2C transcript variant X2	-0.686223	0.0422705
104899904	5-methyltetrahydropteroyltriglutamate--homocysteine methyltransferase	0.886723	0.0422705
104884010	uncharacterized LOC104884010%2C transcript variant X2	-0.689009	0.0422276
104892567	AP-4 complex subunit epsilon	-0.646487	0.0422276
109135601	uncharacterized LOC109135601	-1.1559	0.0422276
104904462	myb family transcription factor EFM	1.03299	0.0421604
104888058	hypothetical protein	0.742899	0.0421026
orf106c	NP_064114.1	-0.757121	0.0420298
104900797	omega-6 fatty acid desaturase%2C chloroplastic	-0.797962	0.0420031
104885066	pentatricopeptide repeat-containing protein At5g13770%2C chloroplastic	2.18837	0.0419728
104897160	coilin	-0.652805	0.0419586
104889530	hypothetical protein	-0.45225	0.0419469
104890559	hypothetical protein	-0.780325	0.0419246
104902197	nucleolar GTP-binding protein 1	-0.930267	0.0419246
104895153	hypothetical protein	-0.741854	0.0418208
104887718	probable LRR receptor-like serine/threonine-protein kinase At4g36180	1.29592	0.0418208
104907817	lipid transfer protein EARLI 1	-2.18711	0.0417987
104900320	hypothetical protein%2C transcript variant X3	-0.710869	0.0417987
104888814	cytosolic sulfotransferase 13-like	0.960222	0.0417634
104894776	hypothetical protein	-0.651277	0.0417634
104887113	hypothetical protein isoform B%2C transcript variant X1	-2.35891	0.0417617
104890429	glutathione S-transferase U8-like	-1.81931	0.0416958
104889244	hypothetical protein	-0.890046	0.0416958
104907747	UDP-galactose/UDP-glucose transporter 5	0.785206	0.0416624
104905332	hypothetical protein	0.514955	0.0416333
104898434	uncharacterized LOC104898434	-2.32012	0.0416267
104889936	hypothetical protein%2C transcript variant X2	1.12287	0.0416105
104902196	uncharacterized LOC104902196	1.04188	0.0415641
104886539	probable E3 ubiquitin-protein ligase RHG1A%2C transcript variant X2	-0.877027	0.0415481
104897920	uncharacterized LOC104897920	1.50331	0.0415445
104895747	exocyst complex component SEC5A	0.525232	0.0415255
104887127	hypothetical protein isoform A%2C transcript variant X2	-0.649612	0.0415005
104895787	ATP-dependent RNA helicase DEAH13%2C transcript variant X3	-0.679101	0.0414654
104892557	dehydration-responsive element-binding protein 2A	-1.77324	0.0414453
104902201	polyol transporter 5	1.31174	0.0414113
104897524	hypothetical protein	-0.898791	0.041381
104884726	protein DMR6-LIKE OXYGENASE 1-like	-0.991618	0.0413665
104905226	S-adenosylmethionine decarboxylase proenzyme	1.80634	0.0413206
104898458	cytochrome P450 94C1-like	1.34061	0.0413206
104895883	splicing factor U2af large subunit A%2C transcript variant X2	-0.690366	0.0412981
104907154	organic cation/carnitine transporter 4	2.16229	0.0412978
104886622	ATP-dependent zinc metalloprotease FTSH 4%2C mitochondrial	-0.652395	0.0412464
104907244	hypothetical protein	-1.39426	0.0412335
104906736	protein ROOT PRIMORDIUM DEFECTIVE 1	0.940308	0.0411608
104894714	stromal processing peptidase%2C chloroplastic%2C transcript variant X2	-0.692611	0.0411253
104891859	inactive beta-amylase 4%2C chloroplastic%2C transcript variant X1	0.899905	0.0410966
104899980	anthranilate synthase alpha subunit 2%2C chloroplastic%2C transcript variant X1	0.831433	0.0410966
104900800	acyl carrier protein 3%2C mitochondrial%2C transcript variant X2	1.11412	0.041069
104908683	hypothetical protein	1.38431	0.0409337
104891510	dynamin-related protein 5A-like	1.86733	0.0408852
104904420	RING-H2 finger protein ATL65	-1.1173	0.0408852
orf106c	NP_064114.1	0.71709	0.0408187
104907497	uncharacterized LOC104907497%2C transcript variant X3	1.00446	0.0408143
104888873	L10-interacting MYB domain-containing protein-like%2C transcript variant X2	-1.50129	0.040813
104892142	GDSL esterase/lipase At4g10955%2C transcript variant X1	-1.09773	0.0407338
104908609	probable L-type lectin-domain containing receptor kinase S.5	-1.34056	0.0407338
104895525	putative UDP-rhamnose:rhamnosyltransferase 1	-2.3983	0.0406799
104903318	glutamate receptor 3.4-like	0.895217	0.0405871
104898704	uncharacterized LOC104898704%2C transcript variant X2	-0.826283	0.0404445
104886937	ankyrin repeat-containing protein ITN1	-0.629575	0.0404099
104897295	BTB/POZ domain-containing protein At1g67900%2C transcript variant X2	-1.14701	0.0402886
104908454	hypothetical protein%2C transcript variant X1	-0.97663	0.0401862
104903031	N-alpha-acetyltransferase 11	-0.671917	0.0401862
104891754	indole-3-acetate O-methyltransferase 1	1.36664	0.0401862
104902589	uncharacterized LOC104902589%2C transcript variant X5	1.79964	0.0401646
104907727	hypothetical protein	1.11193	0.0401319
104891200	U3 snoRNP-associated protein-like EMB2271	-1.07643	0.0401279
104895071	bifunctional nuclease 2	-0.884328	0.0400843
104882980	haloacid dehalogenase-like hydrolase domain-containing protein At3g48420	-0.695915	0.0400662
104900174	WD repeat-containing protein DDB_G0292056	1.61038	0.0400631
104906062	probable inactive serine/threonine-protein kinase bub1	1.74551	0.0400535
104889843	peptidyl-tRNA hydrolase%2C mitochondrial%2C transcript variant X2	-0.715615	0.0400535
104908628	proton pump-interactor 1-like	-0.754806	0.0400535
104899292	protease Do-like 2%2C chloroplastic%2C transcript variant X3	-1.3227	0.0400535
104904894	Golgi SNAP receptor complex member 1-1	-0.951406	0.0400535
104908064	WEB family protein At1g75720	0.857424	0.0399507
104899933	PHD finger-like domain-containing protein 5B	-1.0204	0.0399458
104894924	APO protein 1%2C chloroplastic%2C transcript variant X2	-0.787234	0.0399371
104901451	uncharacterized LOC104901451%2C transcript variant X2	0.888501	0.0398721
104894807	hypothetical protein%2C transcript variant X2	-2.2522	0.0398721
104892743	dentin sialophosphoprotein	-0.864842	0.0398703
104895286	protein NRT1/ PTR FAMILY 8.3	-0.746049	0.0398405
104903364	protein STRUBBELIG-RECEPTOR FAMILY 3%2C transcript variant X4	-0.563968	0.0398401
104886760	hypothetical protein isoform A%2C transcript variant X3	-0.837656	0.0397835
104884018	ABC transporter C family member 10	1.40374	0.0397703
104890904	putative UDP-glucuronate:xylan alpha-glucuronosyltransferase 4	2.12509	0.0397255
104906013	probable cyclic nucleotide-gated ion channel 14	-0.811155	0.0397125
104900182	hypothetical protein	-0.900406	0.0397055
104897522	photosynthetic NDH subunit of lumenal location 5%2C chloroplastic	0.664228	0.0396765
104882815	XP_010665517.1	1.02514	0.0396763
104884780	glycine dehydrogenase (decarboxylating)%2C mitochondrial	0.741453	0.0396757
104889770	selenium-binding protein 1	-0.56969	0.0396757
104899927	hypothetical protein	0.813934	0.0396002
104890677	Golgi apparatus membrane protein-like protein ECHIDNA	-0.562217	0.0395807
104885140	hypothetical protein isoform A	-1.16503	0.0395788
104903884	hippocampus abundant transcript 1 protein	1.3193	0.0395788
104908020	probable stress-associated endoplasmic reticulum protein	-0.535688	0.0395726
104906531	bidirectional sugar transporter SWEET17%2C transcript variant X1	1.964	0.0395437
104887967	pentatricopeptide repeat-containing protein At1g09900	-0.976032	0.0393919
104889017	hypothetical protein	2.31813	0.039333
104895269	30S ribosomal protein S16-2%2C chloroplastic/mitochondrial	0.742825	0.0393211
104896765	putative glucose-6-phosphate 1-epimerase%2C transcript variant X2	0.640238	0.0393211
104904082	uncharacterized LOC104904082%2C transcript variant X1	0.653803	0.0392031
104897379	probable nucleoredoxin 1	1.03079	0.0391674
104905660	probable acyl-activating enzyme 1%2C peroxisomal	2.2668	0.0391335
104897854	hypothetical protein	-0.724536	0.0391335
104901496	uncharacterized protein DDB_G0290685-like	-2.41583	0.0391228
104909127	jasmonate-induced protein homolog	-1.54916	0.0390796
104900199	protein PIF	0.817064	0.0390717
104887866	hypothetical protein	-0.616146	0.0390523
104882986	aspartyl protease family protein 2	1.27105	0.0390508
104906006	transcription initiation factor TFIID subunit 10%2C transcript variant X2	-0.703372	0.0390148
104903804	ubiquitin	2.36739	0.0390148
104902746	hypothetical protein	-0.664697	0.0390148
104889266	protein GrpE	-1.19872	0.038964
104906292	hypothetical protein isoform A%2C transcript variant X1	-0.704309	0.0389282
104908099	transcription factor PRE3	1.1715	0.0389249
104898330	protein ABHD11	0.771016	0.0389111
104893080	cadmium-induced protein AS8	1.44354	0.0388984
104900547	F-box protein SKIP27	-1.22193	0.0388584
104893579	AMSH-like ubiquitin thioesterase 1	-0.554101	0.0388498
104892966	peroxidase 20	2.01156	0.0388168
104889710	MACPF domain-containing protein At1g14780	-0.701724	0.0388168
104907779	multiple myeloma tumor-associated protein 2 homolog%2C transcript variant X2	-0.706288	0.0388086
104883740	hypothetical protein	1.17673	0.0388086
104890632	polycomb group protein EMBRYONIC FLOWER 2%2C transcript variant X2	-0.578219	0.0388086
104894278	serine/threonine-protein kinase ATM%2C transcript variant X2	-0.794365	0.0387673
104889647	protein RTF1 homolog	-0.781588	0.0387613
104899632	probable disease resistance protein At4g27220	1.84428	0.0387613
104900890	fibrous sheath CABYR-binding protein	1.0231	0.038727
104895033	sugar transporter ERD6-like 6	0.635233	0.0387121
104899064	UDP-N-acetylglucosamine transferase subunit ALG14%2C transcript variant X3	-0.696993	0.0386536
104897678	transmembrane 9 superfamily member 1	0.790782	0.0386279
104891978	protein CWC15 homolog%2C transcript variant X1	-0.594705	0.0385871
104900524	UDP-glycosyltransferase 86A1	-0.568539	0.0385844
104890142	prohibitin-1%2C mitochondrial	0.714938	0.038548
104897790	NEP1-interacting protein 1	-0.713487	0.038548
104884112	protein BONZAI 1%2C transcript variant X1	-0.508635	0.0385146
104887317	mannose/glucose-specific lectin	1.46356	0.0385097
104902559	threonine--tRNA ligase%2C mitochondrial 1	-0.672625	0.0384673
104888299	plastid division protein PDV1	0.859733	0.0384145
104898961	hypothetical protein isoform C%2C transcript variant X1	-0.55455	0.0383659
104892702	hypothetical protein	0.845136	0.0383223
104897724	hypothetical protein	0.926259	0.0382776
104888300	lipoyl synthase 2%2C mitochondrial	-0.581832	0.0382734
104899731	probable nucleoside diphosphate kinase 5%2C transcript variant X1	1.4965	0.0382232
104890548	hypothetical protein	-1.90826	0.038144
104904708	aquaporin TIP2-1	1.38812	0.0381436
104902912	benzyl alcohol O-benzoyltransferase	-1.01966	0.0381418
104902512	uncharacterized LOC104902512%2C transcript variant X1	-0.831447	0.038098
104884156	calcium-dependent protein kinase 8	0.757989	0.0380855
104890481	vesicle transport protein SFT2B%2C transcript variant X2	-0.698219	0.0380737
104887068	hypothetical protein	0.562648	0.0380737
109134369	uncharacterized LOC109134369%2C transcript variant X2	-1.46014	0.0380737
104899734	hypothetical protein	1.30132	0.0380227
104894485	cytochrome b561 and DOMON domain-containing protein At3g07570	1.39537	0.0380227
104883660	probable purine permease 9	0.987546	0.0380114
104904553	hypothetical protein	-1.55726	0.0380114
104892251	hypothetical protein%2C transcript variant X2	1.16309	0.0379727
104886862	uncharacterized LOC104886862	-2.11255	0.0379616
104901975	hypothetical protein%2C transcript variant X2	-0.889776	0.037942
104889274	adenylosuccinate synthetase 2%2C chloroplastic%2C transcript variant X2	-0.654813	0.0379099
104892162	ethylene-responsive transcription factor ERF061	1.97787	0.0379052
104903589	synaptotagmin-3%2C transcript variant X2	-1.21205	0.0378889
104899587	peptidyl-prolyl cis-trans isomerase FKBP15-1	0.590788	0.0378783
104892694	probable glucan 1%2C3-beta-glucosidase A	-1.17771	0.0378714
104891406	zinc finger CCCH domain-containing protein 40-like	-0.830242	0.0378474
104895162	mannose/glucose-specific lectin	1.21261	0.0377805
104900093	scarecrow-like protein 30	-1.23691	0.0377554
104900623	pentatricopeptide repeat-containing protein At5g46100%2C transcript variant X1	-0.615266	0.0377524
104908205	histone H4-like	1.34036	0.037749
104908849	WD repeat-containing protein 3	-1.09871	0.037749
104905277	hypothetical protein	1.66714	0.037749
104898177	MACPF domain-containing protein CAD1	0.713786	0.0376834
109134749	uncharacterized LOC109134749	-1.67932	0.0376085
104900785	myb family transcription factor PHL7%2C transcript variant X5	-0.634476	0.0376059
104898488	serine/threonine-protein kinase CTR1%2C transcript variant X2	-0.583245	0.0375912
104902207	uncharacterized LOC104902207	-0.55479	0.0375448
104888156	uncharacterized LOC104888156	-0.811158	0.0375325
104888387	ferric reduction oxidase 4-like	2.2729	0.0375273
104890798	uncharacterized LOC104890798%2C transcript variant X1	0.803481	0.0375214
104902107	U-box domain-containing protein 4	-0.891804	0.0375214
104883016	cyclin-dependent kinase F-4	-0.793374	0.0374702
104909116	hypothetical protein	-0.871425	0.0374666
104886673	elongation factor Tu%2C mitochondrial	0.728538	0.0374639
104906015	serine/arginine-rich splicing factor RSZ22A%2C transcript variant X2	-0.797611	0.0374502
104888365	protein REVEILLE 6%2C transcript variant X1	-0.726973	0.0374486
104894274	uncharacterized LOC104894274	2.0012	0.0373999
104902025	hypothetical protein isoform A%2C transcript variant X2	-0.692024	0.0373748
104903113	protein CHUP1%2C chloroplastic	0.821962	0.0373645
104899518	cytochrome P450 CYP72A219-like%2C transcript variant X2	-1.29252	0.0373536
104897552	F-box only protein 6%2C transcript variant X1	-0.658546	0.0373251
104886969	zinc finger protein ZAT12	1.76069	0.0372653
104884642	squamosa promoter-binding-like protein 6	-0.768586	0.0372612
104908791	adenylosuccinate lyase-like	0.527137	0.0372612
104899670	hypothetical protein%2C transcript variant X3	1.29738	0.0372612
104904697	magnesium transporter MRS2-4%2C transcript variant X1	-0.89824	0.0372612
104907422	pentatricopeptide repeat-containing protein At5g15980%2C mitochondrial	0.675087	0.0372341
104889159	beta-galactosidase 5	1.56119	0.0372322
104907972	50S ribosomal protein L7/L12%2C transcript variant X2	0.566966	0.0372186
104904889	aquaporin NIP6-1	-1.07949	0.0371787
104901722	translation initiation factor IF-3	-1.00499	0.0371654
104908699	myb family transcription factor PHL6	1.35609	0.0371578
104892809	hypothetical protein	-0.770629	0.0371578
104890331	60S ribosomal protein L18-2	0.534307	0.037118
104885456	uncharacterized LOC104885456	1.23742	0.0371117
104892850	hypothetical protein	0.7725	0.0371117
104905315	E3 ubiquitin-protein ligase BRE1-like 1	-0.623002	0.0370094
104892396	probable sugar phosphate/phosphate translocator At1g12500	1.30924	0.0369323
104905461	Golgi apparatus membrane protein TVP38-like	1.10667	0.0368977
104886820	hypothetical protein	-0.983186	0.0368977
104889679	disease resistance protein At4g27190%2C transcript variant X1	-1.99584	0.0368977
104893672	ribonuclease II%2C chloroplastic/mitochondrial	-0.867871	0.0368977
104903915	SKP1-like protein 1B	-0.657897	0.0368977
104901651	hypothetical protein	1.18176	0.0368387
104906519	condensin-2 complex subunit H2	0.703136	0.0368324
104890187	gamma-tubulin complex component 2%2C transcript variant X1	0.761424	0.0367989
104896950	protein FAR1-RELATED SEQUENCE 11	-0.890503	0.0367989
104893140	SH3 domain-containing protein 1%2C transcript variant X1	-0.930747	0.036795
104895254	wall-associated receptor kinase 2-like	-1.08363	0.0367713
104900501	hypothetical protein isoform B%2C transcript variant X2	0.907102	0.0367186
104900749	splicing factor 3B subunit 2	-0.957652	0.0367009
104905492	ATPase ASNA1 homolog	0.717448	0.0366914
104893667	hypothetical protein	-0.670708	0.0366914
104899763	developmentally-regulated G-protein 2	-0.746236	0.036591
104895714	photosynthetic NDH subunit of lumenal location 4%2C chloroplastic	-2.42223	0.0365869
104894864	CBS domain-containing protein CBSX1%2C chloroplastic	-0.625708	0.0365826
104900932	plastid-lipid-associated protein%2C chloroplastic	-0.925815	0.0365823
104884956	calcium-binding protein PBP1	2.07272	0.0365728
104899721	peroxisomal (S)-2-hydroxy-acid oxidase GLO4%2C transcript variant X2	-0.721437	0.0365593
104890067	probable magnesium transporter NIPA6	1.1875	0.0364276
104892205	hypothetical protein	1.0932	0.0363687
104893233	BTB/POZ domain-containing protein At1g21780	-0.699436	0.0363196
104904643	nuclear pore complex protein NUP50A%2C transcript variant X2	-0.87047	0.0363111
104900218	probable protein phosphatase 2C 26	-1.14071	0.0363111
104891835	DNA-dependent metalloprotease WSS1	1.14307	0.0362481
orf106c	NP_064114.1	1.96929	0.0362481
104892172	histidine-rich glycoprotein	1.05257	0.0362329
104892894	ras-related protein RABH1b	-0.53308	0.0362329
104903967	hypothetical protein	-0.903958	0.0362329
104904684	hypothetical protein	0.780308	0.0362329
104894302	LRR receptor-like serine/threonine-protein kinase GSO1	1.63555	0.0362329
104892949	sister chromatid cohesion 1 protein 2%2C transcript variant X1	0.885125	0.0361761
104902284	probable RNA-dependent RNA polymerase 3%2C transcript variant X1	1.2458	0.036161
104890824	hypothetical protein	-1.06249	0.0361492
104888981	putative serine/threonine-protein kinase%2C transcript variant X7	-0.851042	0.0360899
104893911	auxin response factor 2	-0.751408	0.036036
104901717	eukaryotic translation initiation factor	-0.624286	0.0360279
104907172	uncharacterized LOC104907172	-1.09191	0.0359695
104892091	zinc transporter 1	-1.24258	0.0359527
104893573	zinc finger protein VAR3%2C chloroplastic	-0.729176	0.0359524
104906901	solute carrier family 25 member 44	0.758808	0.0359321
104900181	hypothetical protein%2C transcript variant X3	-0.890887	0.0359281
104895774	serine/threonine-protein kinase PAK 1%2C transcript variant X2	-0.698889	0.0359208
104905087	UDP-glycosyltransferase 76C2-like	-2.40956	0.0358988
104890847	cyclin-P3-1	1.60424	0.0358979
104904590	biotin carboxyl carrier protein of acetyl-CoA carboxylase-like%2C transcript variant X1	1.75209	0.0358539
104885312	vacuolar cation/proton exchanger 3-like	2.36547	0.035827
104882836	serine/threonine-protein kinase CDL1	-2.1605	0.035827
104892259	hypothetical protein isoform C%2C transcript variant X4	-0.463229	0.035827
109134363	uncharacterized LOC109134363	-2.16664	0.035827
orf106c	NP_064114.1	-1.80033	0.035827
104887627	hypothetical protein	1.28106	0.035827
104900213	laccase-3	1.86505	0.035827
104902346	gamma-glutamyltranspeptidase 3%2C transcript variant X1	1.20144	0.0358234
104906393	hypothetical protein	-0.888791	0.0357923
104884015	beta-glucuronosyltransferase GlcAT14C	-0.580991	0.0357923
104891496	squamosa promoter-binding-like protein 4%2C transcript variant X1	1.6401	0.0357792
104900791	U-box domain-containing protein 51	1.96686	0.0356824
104903119	hypothetical protein isoform A%2C transcript variant X4	-0.651988	0.0356824
104888924	MATH domain-containing protein At5g43560	-0.839255	0.0356327
104894222	cytochrome c1-2%2C heme protein%2C mitochondrial	0.573464	0.0356306
104891340	histone-lysine N-methyltransferase ATXR4	1.54729	0.0356024
104888880	hypothetical protein	0.601402	0.0355771
104900599	rac-like GTP-binding protein RAC13%2C transcript variant X1	1.13302	0.0355259
104893315	uncharacterized LOC104893315	-2.45676	0.0355172
104894539	protein NETWORKED 1D%2C transcript variant X1	0.946001	0.0354844
104889081	6%2C7-dimethyl-8-ribityllumazine synthase%2C chloroplastic	0.90599	0.0354668
104904907	hypothetical protein	-0.835822	0.0354643
104887961	ethylene-responsive transcription factor ERF096-like	-1.95263	0.0354138
104887319	mannose/glucose-specific lectin	1.55266	0.0353936
104895861	ATP-dependent DNA helicase DDM1	0.758171	0.035379
104893387	DNA-directed RNA polymerases II%2C IV and V subunit 12	-0.529896	0.035368
104894200	E2F transcription factor-like E2FE%2C transcript variant X1	0.660254	0.0353617
104904128	triosephosphate isomerase%2C cytosolic	-0.740645	0.0353206
104905123	chaperone protein dnaJ 11%2C chloroplastic	-1.58342	0.0353149
orf106c	NP_064114.1	-2.45845	0.0352893
104883630	pyruvate dehydrogenase E1 component subunit alpha-3%2C chloroplastic	0.766284	0.0352893
104895517	artemisinic aldehyde Delta(11(13)) reductase%2C transcript variant X2	-1.07766	0.0352664
104908424	uncharacterized LOC104908424	1.06979	0.0352598
109136231	uncharacterized LOC109136231	-2.13107	0.0352156
104886570	probable S-adenosylmethionine-dependent methyltransferase At5g38780	1.8101	0.0352156
104894772	protein trichome birefringence-like 6	1.08116	0.0351922
104900184	isoprenyl transferase	0.815156	0.0351879
104906507	hypothetical protein	1.30561	0.0351569
104892399	probable aminotransferase ACS10	-1.08119	0.0351361
104888290	bidirectional sugar transporter SWEET3	1.92844	0.035098
104901387	DNA-binding protein RHL1%2C transcript variant X1	0.884559	0.035098
104900491	probable cysteine protease RD21C	1.28249	0.0350975
104892233	hypothetical protein isoform A%2C transcript variant X1	-0.864351	0.0350975
104903912	heparan-alpha-glucosaminide N-acetyltransferase%2C transcript variant X2	1.02527	0.0350975
104894138	XP_019105229.1	-0.72593	0.0350975
104899973	pleckstrin homology domain-containing protein 1	-0.675769	0.0350686
104890176	hypothetical protein	2.3633	0.0350398
104902116	probable strigolactone esterase DAD2	-1.40061	0.0350002
109136130	uncharacterized LOC109136130	1.67003	0.0349915
104905590	probable translation initiation factor eIF-2B subunit delta%2C transcript variant X2	0.62158	0.034937
104888677	probable UMP-CMP kinase 2%2C transcript variant X1	-0.699118	0.034937
104901843	40S ribosomal protein S11-3	-0.550889	0.0348893
104896654	putative lipid phosphate phosphatase 3%2C chloroplastic	1.67589	0.0348601
104900946	malonyl-CoA decarboxylase%2C mitochondrial%2C transcript variant X3	1.45861	0.0348559
104888896	disease resistance protein At4g27190-like%2C transcript variant X1	-0.85034	0.0348559
104895704	hypothetical protein%2C transcript variant X2	1.39074	0.0347526
104887504	hypothetical protein isoform B%2C transcript variant X6	-1.69739	0.0347345
104894973	hypothetical protein	-0.817414	0.0347137
104902405	replication protein A 32 kDa subunit B	1.01701	0.0347128
104889635	E3 ubiquitin-protein ligase At4g11680	-0.776484	0.0346871
104897111	threonylcarbamoyladenosine tRNA methylthiotransferase	-0.729313	0.0346851
104900865	60S ribosome subunit biogenesis protein NIP7 homolog%2C transcript variant X2	0.711391	0.0345994
104899667	hypothetical protein	0.630845	0.0345778
104886548	myosin-15-like	0.907031	0.0345616
104884752	probable inactive leucine-rich repeat receptor-like protein kinase At3g03770%2C transcript variant X1	1.14633	0.0345558
104890616	bifunctional aspartate aminotransferase and glutamate/aspartate-prephenate aminotransferase	1.28367	0.0345094
104905712	probable LRR receptor-like serine/threonine-protein kinase At3g47570	1.74861	0.0345059
104905656	pelargonidin 3-O-(6-caffeoylglucoside) 5-O-(6-O-malonylglucoside) 4'''-malonyltransferase%2C transcript variant X3	1.79237	0.0345059
104904733	hypothetical protein	0.57634	0.0344637
104903107	NEDD8-specific protease 1	0.666638	0.0344254
104888203	hypothetical protein%2C transcript variant X1	-0.798902	0.0342668
104903816	protein LAZ1	-0.597873	0.0342626
104889369	protein YeeZ%2C transcript variant X1	0.848242	0.0342341
104889666	L-2-hydroxyglutarate dehydrogenase%2C mitochondrial-like	-0.773823	0.0340918
104892847	peptide methionine sulfoxide reductase A1	-1.10941	0.0340518
104886861	SKP1-like protein 1B	-0.662829	0.0340281
104894407	hypothetical protein isoform A%2C transcript variant X1	-0.882006	0.0339963
104902719	4-hydroxyphenylpyruvate dioxygenase	-1.75814	0.033988
104889412	omega-amidase%2C chloroplastic%2C transcript variant X4	-0.942802	0.033988
104906833	uncharacterized LOC104906833	-1.40464	0.0339832
104896018	tRNA (cytosine(34)-C(5))-methyltransferase	-0.715814	0.0339814
104900208	sorting nexin 2B%2C transcript variant X2	0.757792	0.0339785
104883256	7-deoxyloganetic acid glucosyltransferase	2.04199	0.0339755
104908199	hypothetical protein%2C transcript variant X3	1.07898	0.0339658
104894522	ABC transporter F family member 4	-0.900404	0.0339446
104902159	hypothetical protein%2C transcript variant X1	-0.946674	0.0339419
104891408	riboflavin synthase	1.5904	0.0339273
104892782	E3 ubiquitin-protein ligase HOS1	-0.722533	0.0338823
104906974	allene oxide synthase 1%2C chloroplastic	1.35466	0.0338584
104895505	MADS-box protein JOINTLESS	-0.637928	0.0338584
104886250	lachrymatory-factor synthase	-0.9563	0.0338584
104886353	protein EARLY FLOWERING 3	-0.79065	0.0338584
orf106c	NP_064114.1	1.47989	0.0338584
104895171	histone H3.2	1.17604	0.0338042
104892352	hypothetical protein	1.82046	0.0338042
104899664	methyltransferase-like protein 2%2C transcript variant X1	0.850838	0.033754
104888395	hypothetical protein	1.71743	0.0337122
104908284	myosin-11	-1.01986	0.0336948
104899883	E3 ubiquitin-protein ligase RHF2A	-0.761457	0.0336892
104883952	probable metal-nicotianamine transporter YSL7	2.43136	0.0336198
104905222	10 kDa chaperonin 1%2C chloroplastic	-0.943608	0.0335852
104904441	TATA-box-binding protein 2%2C transcript variant X1	-0.514616	0.0335318
104908586	ubiquitin-NEDD8-like protein RUB2	-0.613489	0.0335147
104908111	vicilin-like antimicrobial peptides 2-2	2.10959	0.0334974
104882814	probable dolichyl-diphosphooligosaccharide--protein glycosyltransferase subunit 3B	0.516918	0.0334871
104902345	ABC transporter B family member 11%2C transcript variant X3	1.81033	0.0334395
104907948	E3 ubiquitin-protein ligase RHF1A	0.771024	0.0334098
104887572	actin-related protein 7%2C transcript variant X2	-1.11471	0.0334098
104893863	calcium-dependent protein kinase 11	-0.753123	0.0334039
104900264	protein LURP-one-related 7	-0.81543	0.0334039
104884686	probable indole-3-pyruvate monooxygenase YUCCA3	2.43885	0.0333898
104904743	peptidyl-prolyl cis-trans isomerase FKBP12	1.0936	0.0333596
109134979	uncharacterized LOC109134979	2.33842	0.0333509
104894955	hypothetical protein%2C transcript variant X1	1.17417	0.033338
104886977	actin-depolymerizing factor 4	0.716201	0.033338
104894640	1-aminocyclopropane-1-carboxylate oxidase homolog 1	1.0882	0.0333368
104905311	ethylene-responsive transcription factor ERF035	1.11321	0.0333317
104896794	uncharacterized LOC104896794	2.11643	0.0332804
104897656	pentatricopeptide repeat-containing protein At2g27800%2C mitochondrial	-0.641303	0.0332716
104897395	deoxynucleoside triphosphate triphosphohydrolase SAMHD1 homolog%2C transcript variant X1	1.86024	0.0332325
104894875	probable WRKY transcription factor 15%2C transcript variant X1	-0.743457	0.033224
104903236	CASP-like protein 5A2	-0.548438	0.0332185
104896123	hypothetical protein	1.80204	0.0332185
104894028	thioredoxin-like 1-2%2C chloroplastic	-0.942123	0.0332185
104907838	RNA polymerase II C-terminal domain phosphatase-like 4	-0.634668	0.0332068
104899881	fasciclin-like arabinogalactan protein 17%2C transcript variant X1	0.548294	0.0331091
104900631	hypothetical protein	1.92964	0.0330966
104904411	hypothetical protein	1.81417	0.0330929
104887870	probable protein phosphatase 2C 34%2C transcript variant X2	-1.48526	0.0330823
104903961	dirigent protein 23	1.17344	0.0330363
104908712	hypothetical protein isoform B%2C transcript variant X2	-0.855515	0.032834
104895417	SAL1 phosphatase-like	0.804109	0.0327948
104891303	B-box zinc finger protein 22	-1.43926	0.0327781
109136279	uncharacterized LOC109136279	1.57136	0.0327503
104898345	rho GTPase-activating protein 5-like	1.18567	0.0327405
104885340	uncharacterized LOC104885340%2C transcript variant X1	-1.08003	0.0326906
104900574	serine carboxypeptidase-like 7%2C transcript variant X5	1.58004	0.0326026
104902717	F-box/kelch-repeat protein At3g23880%2C transcript variant X1	-1.06679	0.0325903
104906639	uncharacterized LOC104906639%2C transcript variant X6	-0.995442	0.0325886
104907923	cytochrome P450 78A5	2.042	0.0325886
104890487	4%2C5-DOPA dioxygenase extradiol-like	1.55233	0.0325886
104891780	hypothetical protein	-2.01128	0.0325886
104891811	hypothetical protein%2C transcript variant X1	0.944773	0.0325886
104892576	probable trehalase	1.05146	0.0325771
109136468	uncharacterized LOC109136468%2C transcript variant X2	-1.94346	0.0325645
104887422	uncharacterized LOC104887422%2C transcript variant X3	-1.75906	0.0325556
104883732	dynamin-related protein 5A	0.480982	0.0325498
104889293	shikimate O-hydroxycinnamoyltransferase	1.17317	0.0325272
104901851	putative UPF0481 protein At3g02645	1.66781	0.0325255
104885024	uncharacterized LOC104885024	-0.543685	0.0325217
104889769	CRM-domain containing factor CFM3A%2C chloroplastic/mitochondrial%2C transcript variant X2	-1.09956	0.0324855
104898764	hypothetical protein	0.651383	0.0324537
104888147	uncharacterized LOC104888147	0.797768	0.0324332
104902348	protein sym-1	1.68222	0.0323632
104896692	XP_010681763.1	-0.758576	0.032306
104895506	very-long-chain (3R)-3-hydroxyacyl-CoA dehydratase PASTICCINO 2%2C transcript variant X2	0.904559	0.0323056
104899339	protein LYK2	-1.65401	0.0321459
104904658	trihelix transcription factor ASIL1	-0.542027	0.0321071
104888991	protein IRX15-LIKE	1.32813	0.0320905
104894046	cycloeucalenol cycloisomerase	1.58319	0.0320905
104905267	E3 ubiquitin-protein ligase RNF25	-0.678107	0.0320141
104902599	protein BEARSKIN2	1.76637	0.0319945
104884398	hypothetical protein%2C transcript variant X1	-0.656381	0.0319911
104906905	protein NETWORKED 1A	-1.2399	0.0319502
104899953	cytosolic Fe-S cluster assembly factor NBP35%2C transcript variant X2	-0.976788	0.0319022
104895196	naringenin%2C2-oxoglutarate 3-dioxygenase	-1.61238	0.0318987
104899618	disease resistance protein At4g27190%2C transcript variant X2	1.28478	0.0318987
104885080	pentatricopeptide repeat-containing protein At1g79490%2C mitochondrial	0.623672	0.031877
104883876	mitochondrial import inner membrane translocase subunit TIM23-2	-0.612497	0.031877
104890610	transcription factor MYB86	-0.973292	0.031877
orf106c	NP_064114.1	-0.725772	0.0318709
104907091	kinesin-like protein KIN-14N%2C transcript variant X2	1.22488	0.0318258
104906070	probable manganese-transporting ATPase PDR2	-0.639545	0.0317995
104888160	hypothetical protein	-0.604808	0.0317973
104907958	chlorophyllase-2%2C chloroplastic	-1.29311	0.0317147
104900090	scarecrow-like protein 34	-1.03957	0.0317147
104905939	uncharacterized LOC104905939%2C transcript variant X1	-0.750777	0.0316673
104908175	hypothetical protein%2C transcript variant X3	-0.550663	0.0316398
104902178	FRIGIDA-like protein 4a	-0.72367	0.0316398
104900499	basic proline-rich protein	-0.733917	0.031617
104903105	LOB domain-containing protein 21	-2.32326	0.0316047
104907741	nuclear/nucleolar GTPase 2	-0.743773	0.0316047
104889054	uridine-cytidine kinase C%2C transcript variant X1	-0.649796	0.0315888
104894586	tryptophan synthase alpha chain%2C transcript variant X2	0.679891	0.0315798
104907857	AT-hook motif nuclear-localized protein 5	0.563188	0.0315189
104905301	hypothetical protein	1.76393	0.0315189
104908893	protein REVEILLE 8%2C transcript variant X2	-1.707	0.031516
104902870	protein CNGC15b	1.64831	0.0313921
104905580	probable transmembrane ascorbate ferrireductase 2	0.675597	0.0312272
104884549	hypothetical protein	0.817164	0.0311902
104889471	hypothetical protein	0.749571	0.0311902
104887062	exosome complex component RRP45B%2C transcript variant X1	-0.996232	0.0311821
104905968	conserved oligomeric Golgi complex subunit 7	0.687119	0.0311676
104892122	probable receptor-like protein kinase At1g11050	-2.03099	0.0311428
104906284	peptide methionine sulfoxide reductase	1.59318	0.0311428
104892065	elongation factor G-2%2C chloroplastic	-0.783548	0.0311392
104907736	choline transporter-like protein 2	-0.708722	0.0311329
104904301	ABC transporter E family member 2%2C transcript variant X2	-0.508104	0.0310987
104896153	heat shock protein 90-5%2C chloroplastic%2C transcript variant X2	-1.45777	0.0310918
104907345	hypothetical protein	1.09558	0.0310911
104892320	alpha-amylase/trypsin inhibitor	-1.29884	0.0310863
104896134	hypothetical protein%2C transcript variant X2	-0.922142	0.0310768
104900979	vesicle transport protein GOT1%2C transcript variant X1	-0.521486	0.0310183
104897270	tryptophan aminotransferase-related protein 1	2.04782	0.0310009
104898372	germin-like protein subfamily 3 member 2	1.69254	0.0309387
104900003	AT-rich interactive domain-containing protein 2%2C transcript variant X1	0.807044	0.0309291
104908079	hypothetical protein%2C transcript variant X2	0.988261	0.0309115
104888520	sec-independent protein translocase protein TATB%2C chloroplastic	0.852833	0.0309115
104886801	hypothetical protein%2C transcript variant X1	0.492062	0.0308813
104908866	uncharacterized LOC104908866	-0.698538	0.0308464
104887236	uncharacterized LOC104887236	-0.76693	0.0308167
104901637	RRP12-like protein	-0.88387	0.030814
104893172	uncharacterized protein At3g28850-like	1.24268	0.0307272
104899426	hypothetical protein%2C transcript variant X1	-0.78314	0.0307272
104904336	hypothetical protein	-0.861508	0.0307272
109135325	protein KTI12 homolog%2C transcript variant X3	-0.988461	0.0306975
104899625	probable disease resistance protein At1g52660%2C transcript variant X1	-0.794745	0.0306849
104896364	coiled-coil domain-containing protein 130	-0.68139	0.0306512
104888465	calmodulin	1.44803	0.0306282
104893903	serine carboxypeptidase-like 45	1.3352	0.0305765
104906776	U-box domain-containing protein 4%2C transcript variant X2	-0.688187	0.0305192
104890575	small heat shock protein%2C chloroplastic	1.43	0.030513
104890095	protein CLT1%2C chloroplastic	-0.802082	0.0304565
104903132	ribosome-inactivating protein lychnin%2C transcript variant X2	-0.987262	0.030436
104883815	U-box domain-containing protein 14	-0.805227	0.0304303
104886585	LL-diaminopimelate aminotransferase%2C chloroplastic	1.07589	0.0304229
104887506	F-box protein SKIP5	0.746843	0.0304229
104904859	cysteine-rich and transmembrane domain-containing protein A%2C transcript variant X2	1.28827	0.0304082
104897663	hypothetical protein	-1.21695	0.0304082
104899533	hypothetical protein isoform B%2C transcript variant X6	-0.957937	0.0303935
104889402	hypothetical protein%2C transcript variant X2	-0.844394	0.0303619
104891453	DNA-directed RNA polymerase II subunit RPB1%2C transcript variant X2	1.93234	0.0303619
104887024	50S ribosomal protein L5%2C chloroplastic	-0.768427	0.0303573
104893417	hypothetical protein	1.20451	0.0303421
109135688	polyphenol oxidase I%2C chloroplastic-like	1.57858	0.0301363
104898033	probable galacturonosyltransferase-like 9	1.25739	0.030119
104887263	DNA (cytosine-5)-methyltransferase DRM2%2C transcript variant X1	0.626311	0.0300948
104900155	probable histone H2B.1	1.10362	0.0299738
104891440	TPR repeat-containing thioredoxin TTL1	0.739556	0.0299609
104888616	acetyl-coenzyme A carboxylase carboxyl transferase subunit alpha%2C chloroplastic%2C transcript variant X1	0.659758	0.0299026
104884292	3-phosphoinositide-dependent protein kinase 2	0.946583	0.0298892
104902386	putative glucose-6-phosphate 1-epimerase	0.83796	0.0298892
104899945	hypothetical protein	-0.685919	0.0298892
104892635	protein IQ-DOMAIN 1	1.69126	0.0298679
104884137	3-isopropylmalate dehydratase small subunit 3	-1.49515	0.0298334
104904088	aminoacylase-1	0.743369	0.0297412
104906054	probable methyltransferase PMT23	-0.699181	0.0297077
104894961	pentatricopeptide repeat-containing protein At5g67570%2C chloroplastic	-0.688638	0.029647
104893222	ubinuclein-2%2C transcript variant X2	-0.850661	0.029647
104898026	formin-like protein 4	0.779075	0.0296423
104906038	protoporphyrinogen oxidase 1%2C chloroplastic	-0.568777	0.0295247
104898353	F-box/kelch-repeat protein At1g57790%2C transcript variant X2	-0.893742	0.0295167
104897088	acetyl-coenzyme A synthetase%2C chloroplastic/glyoxysomal	0.84851	0.029443
104890845	putative UDP-glucuronate:xylan alpha-glucuronosyltransferase 4	-1.18778	0.0294428
104886756	protein starmaker%2C transcript variant X1	-0.962157	0.0294428
104903888	hypothetical protein isoform A%2C transcript variant X2	-0.74761	0.0294006
104888627	iron-sulfur assembly protein IscA-like 3%2C mitochondrial	-0.859552	0.0293405
104892467	hypothetical protein	-0.810482	0.0293391
104898642	ABC transporter B family member 1	0.604824	0.0293289
104893049	hypothetical protein	-0.857153	0.0293002
104892868	single-stranded DNA-bindig protein WHY2%2C mitochondrial	0.909846	0.0292909
104889360	hypothetical protein	1.28026	0.0292078
104901114	uncharacterized LOC104901114	-0.891874	0.0291539
104886829	hypothetical protein%2C transcript variant X2	-0.832029	0.0291539
104904943	probable cinnamyl alcohol dehydrogenase 1	0.657901	0.0291539
104897989	protein NRT1/ PTR FAMILY 2.12	-1.52443	0.0291539
104894471	UDP-glycosyltransferase 74G1-like%2C transcript variant X2	-1.25286	0.0291503
104907655	rRNA-processing protein fcf2	-0.866725	0.0291456
104893697	protein DETOXIFICATION 16	-0.934539	0.0291456
104891795	uncharacterized LOC104891795%2C transcript variant X3	-1.35001	0.0291427
104892805	hypothetical protein isoform A%2C transcript variant X1	-1.77195	0.0291341
104897100	potassium transporter 4	-0.878362	0.0291341
104892044	hypothetical protein	1.07637	0.0291079
104904512	molybdenum cofactor sulfurase%2C transcript variant X1	0.95535	0.0291063
104907248	hypothetical protein	-1.7043	0.0290984
104891176	uncharacterized LOC104891176	-0.921807	0.0290934
104890983	hypothetical protein%2C transcript variant X1	-0.807139	0.0290884
104907981	probable ubiquitin receptor RAD23a%2C transcript variant X2	0.518589	0.0290771
104888542	zerumbone synthase	1.30016	0.0290771
104907100	probable sesquiterpene synthase	2.06678	0.0290503
104905549	uncharacterized protein At1g28695	-1.28011	0.0290327
104903754	putative F-box/LRR-repeat protein At3g58920	-0.913522	0.0290117
104905359	hypothetical protein%2C transcript variant X2	-0.654704	0.0290117
104905189	ribosomal RNA-processing protein 14-C%2C transcript variant X2	-0.73978	0.0290117
104887259	exocyst complex component EXO70B1	0.80761	0.0290117
104896761	uncharacterized LOC104896761	-1.22015	0.0290117
104883788	vacuolar protein sorting-associated protein 36%2C transcript variant X2	-0.715805	0.0290074
104883683	E3 ubiquitin-protein ligase TRIM33%2C transcript variant X1	-0.956825	0.0289908
109134323	uncharacterized LOC109134323	-0.823685	0.0289878
104884532	cytochrome P450 71A26-like	2.14227	0.0289204
104895702	hypothetical protein	0.958293	0.0289204
104907685	BUD13 homolog	-0.753067	0.0288456
104894814	polygalacturonase At1g48100	1.29118	0.0288456
104882830	RNA pseudouridine synthase 6%2C chloroplastic%2C transcript variant X4	-1.88068	0.0288152
104883609	hypothetical protein	1.05885	0.0288043
104890561	probable glucan 1%2C3-alpha-glucosidase	0.59786	0.028796
104905410	abscisic acid receptor PYL9%2C transcript variant X1	1.6884	0.0287883
104892429	hypothetical protein isoform B%2C transcript variant X2	-0.737558	0.0287016
104891277	zinc finger BED domain-containing protein RICESLEEPER 1%2C transcript variant X1	1.86726	0.0286922
104886716	gamma-glutamylcyclotransferase 2-1	-1.01842	0.0286922
104895255	uncharacterized LOC104895255	0.942247	0.0286709
104897399	RNA-binding protein 25%2C transcript variant X1	-0.607593	0.0286709
104907865	hypothetical protein	1.0583	0.0286581
104883783	uncharacterized LOC104883783%2C transcript variant X2	-2.15348	0.0286581
109133544	uncharacterized LOC109133544	0.997557	0.0286346
104906123	long-chain-alcohol O-fatty-acyltransferase-like	1.74668	0.0286346
104891597	NAC transcription factor 56	-1.34758	0.0286346
104899870	probable receptor-like protein kinase At1g49730%2C transcript variant X2	1.70236	0.0286217
104887440	RNA-dependent RNA polymerase 1%2C transcript variant X2	0.809557	0.0286052
104903313	CTD nuclear envelope phosphatase 1 homolog	-0.627508	0.0285972
104883171	pentatricopeptide repeat-containing protein At1g43980%2C mitochondrial%2C transcript variant X10	-0.846569	0.0285789
104907446	serine/threonine-protein kinase-like protein At3g51990	1.36775	0.0285789
104902187	hypothetical protein	1.97292	0.0284522
104889834	hypothetical protein	-1.59956	0.0284385
104894717	E3 ubiquitin-protein ligase Hakai%2C transcript variant X2	-0.72551	0.0284116
104896524	serine/threonine-protein kinase prpf4B%2C transcript variant X3	-0.962348	0.0283738
104883865	hypothetical protein%2C transcript variant X2	1.01305	0.0283693
104898564	uncharacterized LOC104898564	-0.929217	0.0283523
104909017	hypothetical protein isoform C%2C transcript variant X1	-0.613332	0.0283401
109134432	repetitive proline-rich cell wall protein 1-like	2.54766	0.0283162
104895977	protein DA1-related 1%2C transcript variant X1	0.818468	0.0282997
104896508	uncharacterized LOC104896508	1.89802	0.0281724
104904976	leucine-rich repeat extensin-like protein 3	-0.707785	0.02816
104897804	protein BRICK 1	-0.771933	0.0281447
104908369	phosphatidate cytidylyltransferase%2C mitochondrial%2C transcript variant X2	-1.08643	0.0281349
104903681	geranylgeranyl transferase type-2 subunit beta 1%2C transcript variant X2	0.559951	0.0280663
104899505	cytochrome b5	-0.81612	0.0280663
104890400	cyclic nucleotide-gated ion channel 2	1.42804	0.0280589
104898790	hypothetical protein	0.817237	0.0280347
104903041	5' exonuclease Apollo	1.17505	0.0280215
104896610	repressor of RNA polymerase III transcription MAF1 homolog	-0.751661	0.0279771
104905505	probable methyltransferase PMT15	1.43381	0.0279452
104895510	hypothetical protein%2C transcript variant X2	2.33251	0.0279199
104889880	dirigent protein 22	1.80202	0.0279055
104895852	ubiquitin-conjugating enzyme E2 2%2C transcript variant X2	-0.872913	0.027897
104884920	petal death protein	1.21521	0.027878
104898594	UDP-glycosyltransferase 73C3	-1.62519	0.0278703
104900981	arogenate dehydratase/prephenate dehydratase 1%2C chloroplastic	1.28678	0.0278494
104895730	XP_010680610.1	-0.624396	0.0278256
104888818	ATP-dependent (S)-NAD(P)H-hydrate dehydratase%2C transcript variant X5	-0.8623	0.0277897
104889139	DEAD-box ATP-dependent RNA helicase 14	-1.01644	0.0277897
104894907	skin secretory protein xP2	1.25366	0.0277192
104901699	pectinesterase/pectinesterase inhibitor PPE8B	-1.84388	0.0277192
104903943	uncharacterized LOC104903943%2C transcript variant X2	0.579833	0.0277192
104888414	hypothetical protein%2C transcript variant X3	-0.80023	0.0276219
104890581	probable receptor-like serine/threonine-protein kinase At5g57670	1.1957	0.0276165
104899733	hypothetical protein isoform A%2C transcript variant X2	1.78939	0.0276165
104900119	probable protein phosphatase 2C 23	-0.692652	0.0276165
104907585	ADP-ribosylation factor 1%2C transcript variant X2	1.83823	0.02761
104900916	protein NRT1/ PTR FAMILY 5.5-like	-1.82209	0.0276005
104902190	uncharacterized LOC104902190	2.51957	0.0275728
104894762	DNA replication licensing factor MCM7	0.783342	0.0275728
104887007	uncharacterized LOC104887007	2.15624	0.0275674
104889756	salicylate carboxymethyltransferase-like	2.19641	0.0275674
104888213	hypothetical protein	-1.66796	0.0275478
104900475	rho GTPase-activating protein 1-like	1.30594	0.0275335
104900868	uncharacterized LOC104900868	-2.379	0.0275056
104899867	protein IQ-DOMAIN 1%2C transcript variant X2	0.736063	0.0275012
104896551	caffeoylshikimate esterase%2C transcript variant X2	0.809794	0.027449
104896814	uncharacterized LOC104896814%2C transcript variant X1	-2.56303	0.0274254
104887678	septin and tuftelin-interacting protein 1 homolog 1%2C transcript variant X4	-0.709326	0.0274051
104889181	hypothetical protein	-0.721167	0.027403
104891394	epidermis-specific secreted glycoprotein EP1-like	-1.45318	0.0273951
104899267	histidine-containing phosphotransfer protein 1%2C transcript variant X3	0.838638	0.0273951
104882879	uncharacterized LOC104882879	1.16357	0.0273811
104904184	AP3-complex subunit beta-A%2C transcript variant X4	-1.0311	0.0273614
104885104	true	-0.751783	0.0273262
104894272	UDP-galactose transporter 2	1.05539	0.0273262
104892207	ABC transporter C family member 10-like%2C transcript variant X3	0.732384	0.027299
104895497	probable WRKY transcription factor 13	0.811007	0.0272583
104902006	cucumber peeling cupredoxin	1.2134	0.02724
104895463	hypothetical protein	-0.707342	0.0272369
104885715	uncharacterized LOC104885715	-0.699723	0.0272113
104901570	protein trichome birefringence-like 5	1.21417	0.0272113
104882910	protease Do-like 5%2C chloroplastic	0.969434	0.0271981
104891025	hypothetical protein isoform A%2C transcript variant X4	-0.816305	0.0271981
104900134	uncharacterized LOC104900134%2C transcript variant X2	0.900918	0.0271981
104898230	protein SCAR2	-0.795913	0.0271891
104884496	KH domain-containing protein HEN4	-0.739866	0.027135
104903185	C-factor%2C transcript variant X1	0.844785	0.0271197
104885124	protein tesmin/TSO1-like CXC 5	0.931506	0.0271183
104889499	cyclin-T1-3	-0.756908	0.0270764
104883425	transcription factor MYB23	-1.1175	0.0270638
104884843	transcription factor TGA2%2C transcript variant X2	-1.71492	0.0270551
104884811	hypothetical protein	1.03316	0.0270551
104886836	nucleolar complex protein 2 homolog%2C transcript variant X3	-0.839182	0.0270551
109135574	probable WRKY transcription factor 33	-1.43455	0.0270523
104892243	2-C-methyl-D-erythritol 2%2C4-cyclodiphosphate synthase%2C chloroplastic	1.33343	0.026986
104895639	GDSL esterase/lipase At2g23540	1.58074	0.0269466
104888528	SKP1-like protein 21	-0.845928	0.0269096
104899145	hypothetical protein isoform A	-0.639268	0.0268473
104907800	exocyst complex component EXO70A1	-0.636013	0.0268284
104900170	protein UPSTREAM OF FLC	-0.704393	0.026827
orf106c	NP_064114.1	-0.820834	0.026819
104894628	uncharacterized LOC104894628	2.56953	0.026819
104893224	protein-lysine N-methyltransferase N6AMT2%2C transcript variant X1	0.855167	0.0268153
104898013	hypothetical protein	0.794767	0.0268005
104887993	transcription factor MYB39%2C transcript variant X2	1.53037	0.0267652
104904478	zinc-binding alcohol dehydrogenase domain-containing protein 2%2C transcript variant X1	-0.784111	0.0267585
104905062	vacuolar amino acid transporter 1-like	-2.23137	0.0267332
orf106c	NP_064114.1	-2.19283	0.0267267
104896613	uncharacterized LOC104896613%2C transcript variant X2	-2.42839	0.0267125
104888232	hypothetical protein isoform B%2C transcript variant X2	1.40307	0.0266355
104888205	hypothetical protein%2C transcript variant X2	-0.63054	0.026628
104895657	probable pectin methyltransferase QUA2%2C transcript variant X2	0.741192	0.0266016
104904413		-2.44208	0.0265674
104883455	MOB kinase activator-like 1A	-1.03485	0.0265502
104883895	transcription factor bHLH128	-1.08796	0.0264811
104900527	probable serine/threonine-protein kinase abkC	0.812337	0.0264675
104902432	probable receptor-like serine/threonine-protein kinase At5g57670%2C transcript variant X2	1.68259	0.0264492
104893948	ribosomal RNA small subunit methyltransferase nep-1-like	-1.17151	0.026341
104903972	hypothetical protein	-0.745879	0.026303
104900715	allantoinase	1.63955	0.026303
104902361	oxysterol-binding protein-related protein 4C	1.50498	0.026303
104894478	ribonuclease 2	1.09376	0.026303
104905974	3-ketoacyl-CoA synthase 10	1.52621	0.0262971
104904387	laccase-17	2.30162	0.0262725
104884048	probable mitochondrial import inner membrane translocase subunit TIM21%2C transcript variant X2	0.770607	0.0262262
104900944	hypothetical protein	-1.87648	0.0261908
104905778	hypothetical protein	0.953391	0.0261852
104900506	receptor-like protein 51	1.54784	0.0261339
104891412	hypothetical protein	-0.76974	0.0261339
104888398	BAHD acyltransferase DCR	1.25022	0.0261316
104889701	hypothetical protein	-0.838163	0.0261316
104903898	annexin D5-like	-0.884902	0.0261316
104900707	E3 ubiquitin-protein ligase RMA1H1%2C transcript variant X1	-1.39481	0.0260869
104888247	hypothetical protein%2C transcript variant X2	-0.752841	0.026062
104888255	protein BOBBER 1	-0.933475	0.0259372
104906425	homeobox-leucine zipper protein HDG1%2C transcript variant X4	-0.864664	0.025907
104893639	hsp70-binding protein 1	-0.804407	0.0258225
104897233	uncharacterized LOC104897233%2C transcript variant X2	-1.11783	0.0257952
104891994	hypothetical protein	-0.731192	0.0257713
104895095	hypothetical protein%2C transcript variant X2	0.775152	0.0257306
104904471	hypothetical protein	0.958497	0.0257282
104888450	uncharacterized LOC104888450	-1.10198	0.0256776
104901181	DNA damage-binding protein 1	-0.836888	0.0256628
104904318	chaperone protein dnaJ 10	0.778006	0.0256526
104899998	leucine-rich repeat-containing protein 49%2C transcript variant X2	-0.871191	0.0256526
104897889	GTP cyclohydrolase 1	0.983385	0.0256223
104907978	mitogen-activated protein kinase 16%2C transcript variant X2	0.682747	0.0256191
104896436	hypothetical protein%2C transcript variant X1	1.07706	0.0256079
104899680	putative pentatricopeptide repeat-containing protein At1g77010%2C mitochondrial%2C transcript variant X1	-1.33204	0.0255789
104902245	rac-like GTP-binding protein ARAC7	1.92302	0.0254829
104887737	hypothetical protein%2C transcript variant X2	-1.05675	0.0254362
104905772	telomerase reverse transcriptase%2C transcript variant X2	0.924359	0.0254294
104887257	hypothetical protein%2C transcript variant X2	2.12012	0.0253773
104897453	hypothetical protein%2C transcript variant X1	-0.826825	0.0253385
104889055	polygalacturonase	2.33	0.0253355
104908012	eukaryotic translation initiation factor 3 subunit B	-0.60172	0.025322
104895059	hypothetical protein	0.692599	0.025322
104895987	uncharacterized LOC104895987	2.54092	0.025322
104905252	iron-sulfur assembly protein IscA-like 1%2C mitochondrial	-0.83788	0.0252963
104902831	ADP%2CATP carrier protein	1.33225	0.0252934
104897361	hypothetical protein%2C transcript variant X3	-0.650131	0.0252688
104905761	phosphoglycerate mutase-like protein 1%2C transcript variant X1	1.1076	0.0252365
104882954	tyrosyl-DNA phosphodiesterase 1%2C transcript variant X3	-0.598579	0.0252365
104896957	uncharacterized LOC104896957%2C transcript variant X1	-2.59558	0.0252365
104907094	formin-like protein 5	0.659033	0.0252311
104896290	hypothetical protein	0.696897	0.0252311
104889771	histidine protein methyltransferase 1 homolog%2C transcript variant X1	-0.979792	0.0252311
104894370	ABC transporter F family member 4	-1.76927	0.0252311
104898062	disease resistance protein RPM1-like	1.6457	0.0252003
104897146	GDSL esterase/lipase At3g26430	1.39549	0.0251738
104901731	serine/threonine-protein kinase RUNKEL-like%2C transcript variant X2	1.66691	0.025155
104889063	probable thiol methyltransferase 2%2C transcript variant X2	-0.708503	0.0251463
109134100	pectin acetylesterase 7-like%2C transcript variant X6	0.978832	0.0251463
104900022	cytosolic enolase 3	0.654314	0.0251463
104898150	hypothetical protein	0.592465	0.0251435
104898793	guanine nucleotide exchange factor SPIKE 1	-0.682929	0.025137
orf106c	NP_064114.1	1.23805	0.025137
104886333	uncharacterized LOC104886333%2C transcript variant X5	-1.12379	0.0251331
104901762	lactation elevated protein 1%2C transcript variant X1	1.69402	0.0251331
104884626	putative disease resistance protein RGA3%2C transcript variant X2	-1.05193	0.0250823
104888429	jasmonate-induced protein homolog	1.72825	0.0250813
104899590	peptidyl-prolyl cis-trans isomerase FKBP62	-1.54697	0.0250813
104892317	immediate early response 3-interacting protein 1	0.828053	0.0250684
orf106c	NP_064114.1	2.40967	0.0250309
104894644	uncharacterized LOC104894644	-1.4073	0.0250309
104901435	50S ribosomal protein L1	-0.974392	0.0250087
104902540	GEM-like protein 4	-1.0687	0.0249611
104895756	sm-like protein LSM3A	0.762266	0.0249611
104902515	long-chain-alcohol O-fatty-acyltransferase	1.70997	0.0249334
104887761	hypothetical protein%2C transcript variant X2	1.64631	0.0249334
104906597	hypothetical protein	0.79374	0.024824
104888857	hypothetical protein isoform B%2C transcript variant X1	-1.05941	0.0247827
104907851	bifunctional adenosine 5'-phosphosulfate phosphorylase/adenylylsulfatase HINT4	-1.06847	0.0247216
104899520	E3 ubiquitin-protein ligase RNF34	0.953802	0.0246936
104900178	glutelin type-B 5	1.04573	0.0246873
104889037	germin-like protein subfamily 1 member 17	-1.04436	0.0245841
104896893	uncharacterized LOC104896893	-0.924841	0.0245302
104898163	DNA topoisomerase 2%2C transcript variant X1	-0.628057	0.0244508
104899833	uncharacterized calcium-binding protein At1g02270-like	-0.926119	0.0244508
104890796	probable UDP-arabinopyranose mutase 5	0.892901	0.0244382
104902108	hypothetical protein	1.60995	0.0244148
104892684	cyclic nucleotide-gated ion channel 18-like	2.01899	0.0243705
104890347	THO complex subunit 7A-like%2C transcript variant X2	-0.986027	0.0243705
104884594	hypothetical protein	0.718822	0.0243077
104895432	probable cysteine desulfurase	-2.61041	0.0242847
104886731	DDB1- and CUL4-associated factor homolog 1	-0.925569	0.0242847
104894528	vicilin-like antimicrobial peptides 2-3	-1.40622	0.0242563
104890568	psbP domain-containing protein 2%2C chloroplastic	1.55791	0.0242271
104898498	peroxiredoxin-2E%2C chloroplastic	1.00887	0.0242014
104888513	flavin-containing monooxygenase FMO GS-OX5	-0.787201	0.0241982
104903803	serine/threonine-protein kinase CDL1-like%2C transcript variant X3	-0.75136	0.0241906
104905428	uncharacterized LOC104905428	2.30017	0.0241824
orf106c	NP_064114.1	1.21281	0.0241809
104892843	tRNA (guanine-N(7)-)-methyltransferase	0.757111	0.0241611
104907240	vesicle-associated protein 4-1	-1.53509	0.0241459
104898011	HIPL1 protein	-1.09304	0.0241459
104902641	protein ACCELERATED CELL DEATH 6-like	-2.43313	0.0241226
104908320	microtubule-associated protein RP/EB family member 1B%2C transcript variant X1	1.57605	0.0240707
104888416	bZIP transcription factor 53	-1.03726	0.0240662
104908839	small heat shock protein%2C chloroplastic-like	1.34645	0.0240331
104887832	putative disease resistance protein RGA3%2C transcript variant X4	2.38642	0.0240331
104904479	autophagy-related protein 2	-0.87183	0.0239873
104888477	probable disease resistance protein RF9	1.37586	0.0239794
104887929	putative E3 ubiquitin-protein ligase XBAT35%2C transcript variant X2	-0.89193	0.023966
104906525	hypothetical protein	1.74318	0.0239553
104890299	probable histone H2A.1	1.24901	0.0239128
104900776	GATA zinc finger domain-containing protein 10	1.1374	0.0239128
104908404	uncharacterized LOC104908404%2C transcript variant X1	-1.10665	0.0238553
104906738	uncharacterized LOC104906738	-2.61143	0.0238553
104895979	BEL1-like homeodomain protein 4	1.34907	0.0238553
104891042	sugar transporter ERD6-like 5	-1.02631	0.023841
104908546	hypothetical protein	-0.693099	0.023839
104894183	ABC transporter C family member 3	-1.53401	0.0237584
104897477	protein bicaudal C homolog 1-A	-1.10758	0.0237584
104898916	pectinesterase	2.08352	0.0237465
104892798	probable enoyl-CoA hydratase 2%2C mitochondrial	-0.75373	0.0236826
104888223	protein ROOT PRIMORDIUM DEFECTIVE 1	-0.908323	0.0236633
104902879	hypothetical protein	-1.49241	0.0236633
104893642	uncharacterized LOC104893642%2C transcript variant X3	-1.04115	0.0236416
104894459	hypothetical protein	-1.01938	0.0236338
104907035	putative disease resistance protein RGA3	-1.28328	0.0236035
104891677	hypothetical protein%2C transcript variant X2	1.1262	0.0236035
104899738	subtilisin-like protease SBT1.4	2.3137	0.0236035
104894421	hypothetical protein%2C transcript variant X1	0.652921	0.0236035
104896146	hypothetical protein	1.41461	0.0235604
104887511	probable ADP-ribosylation factor GTPase-activating protein AGD11	0.87024	0.0235604
104894769	hypothetical protein	1.33634	0.0235604
109133828	uncharacterized LOC109133828	-1.39809	0.0235592
104890209	serine carboxypeptidase-like 20	1.54717	0.0235592
104902628	uracil-DNA glycosylase%2C mitochondrial	1.45613	0.0235386
104901382	E3 ubiquitin-protein ligase RING1-like%2C transcript variant X2	-0.718426	0.0235373
104906745	dirigent protein 21-like	1.84354	0.0235153
104890504	uncharacterized LOC104890504%2C transcript variant X1	-0.583719	0.0235122
104902823	early nodulin-like protein 2	2.23962	0.0234982
104902168	protein SODIUM POTASSIUM ROOT DEFECTIVE 3	1.71725	0.0234975
109134995	palmitoyl-protein thioesterase 1-like	-1.71316	0.0234347
104894735	hypothetical protein	2.62453	0.0234283
104892020	KH domain-containing protein At5g56140%2C transcript variant X2	-0.955376	0.0233999
104894718	biotin carboxyl carrier protein of acetyl-CoA carboxylase%2C chloroplastic	0.947218	0.023367
104905455	spastin	-0.825108	0.0233456
104902382	villin-4	0.676489	0.0233456
104887795	auxin-binding protein ABP19a	1.29591	0.0233456
104899931	multiple organellar RNA editing factor 4%2C mitochondrial	-1.36143	0.0233134
104890195	dehydrogenase/reductase SDR family member 7	-0.696568	0.0233116
104902314	probable leucine-rich repeat receptor-like protein kinase At5g49770%2C transcript variant X2	0.910936	0.0233084
104906718	mitochondrial dicarboxylate/tricarboxylate transporter DTC	0.666257	0.0233024
104894910	suppressor of RPS4-RLD 1	-0.779846	0.0233024
104902339	mitochondrial-processing peptidase subunit alpha%2C transcript variant X1	0.611212	0.0233024
104900788	farnesyl pyrophosphate synthase 1	0.751655	0.0232797
104884473	sugar transport protein 13	-1.80209	0.0232779
104889574	uncharacterized LOC104889574	1.99986	0.0232774
104906355	mRNA-decapping enzyme subunit 2	-0.979326	0.023221
104903221	glucan endo-1%2C3-beta-glucosidase 12	1.39708	0.0231856
104903503	phospholipase A1-IIdelta	-1.06172	0.0231742
104904427	proteasome assembly chaperone 2%2C transcript variant X1	0.757666	0.023121
104884415	DNA repair protein XRCC2 homolog%2C transcript variant X6	-0.83361	0.0229442
104908021	nuclear transcription factor Y subunit C-1	1.33844	0.0229442
104890057	protein GAST1%2C transcript variant X2	2.47522	0.0229442
104886754	tubulin-folding cofactor A%2C transcript variant X2	-0.651503	0.0229056
104891348	lamin-like protein	1.46994	0.0229056
104908308	prolyl 4-hydroxylase 1	-1.50442	0.0228818
104893203	F-box protein At5g06550	0.878727	0.022881
104891313	heme-binding-like protein At3g10130%2C chloroplastic	-1.93797	0.0228472
104898358	alpha carbonic anhydrase 1%2C chloroplastic	2.22878	0.0228464
104896073	hypothetical protein	0.828336	0.0228464
104902996	hypothetical protein	1.05017	0.022828
104892515	early light-induced protein 2%2C chloroplastic%2C transcript variant X2	-2.39128	0.0228275
104894380	glutathione S-transferase TCHQD%2C transcript variant X2	-0.771077	0.0228058
104890842	probable microtubule-binding protein TANGLED	2.25526	0.0228019
104897996	thioredoxin H1	1.91031	0.0227853
104907127	GDSL esterase/lipase 7	1.77276	0.0227266
104896991	PHD finger protein Alfin1%2C transcript variant X1	-0.574732	0.022684
104894108	hypothetical protein	1.36808	0.0226463
104908203	histone H4	1.40741	0.0226253
104900169	putative nuclease HARBI1%2C transcript variant X2	1.15563	0.0226099
104901905	NEDD8 ultimate buster 1	-0.756047	0.0225843
104886203	abscisic acid receptor PYL9	1.04279	0.0225832
104886546	hypothetical protein	-1.48761	0.0225281
104886558	hypothetical protein	-0.713727	0.0225205
104891062	zinc finger BED domain-containing protein RICESLEEPER 2%2C transcript variant X1	-1.21823	0.022517
104889023	2-isopropylmalate synthase A%2C transcript variant X1	-0.687465	0.022517
104904303	purple acid phosphatase 2	1.18966	0.0225058
104904071	glutamate receptor 3.2-like%2C transcript variant X1	0.867737	0.022486
104908162	hypothetical protein	0.822734	0.0224674
104905124	hypothetical protein%2C transcript variant X2	-0.859802	0.0224674
104902113	26S protease regulatory subunit 8 homolog A	-0.753417	0.0224674
104907843	probable pectinesterase 68	1.77307	0.0224641
104906634	RNA-binding protein 28%2C transcript variant X1	-0.993584	0.0224641
104892180	hypothetical protein%2C transcript variant X2	-0.990686	0.0224551
104887130	microfibrillar-associated protein 1	-0.661256	0.0224551
104897084	uncharacterized hydrolase YugF	-1.72494	0.0224551
104889523	protein ROOT PRIMORDIUM DEFECTIVE 1%2C transcript variant X2	-1.00818	0.0224157
104901370	protein SHOOT GRAVITROPISM 5	1.11089	0.0224137
104889689	jasmonate-induced protein homolog	1.05109	0.0223489
104897020	mitotic spindle checkpoint protein MAD1%2C transcript variant X3	0.769975	0.0223489
104889725	crocetin glucosyltransferase%2C chloroplastic	1.18179	0.0223427
104897366	RNA-binding protein 48	0.885455	0.0223427
104895513	hypothetical protein	-0.89712	0.0223127
104900996	peroxidase 42	1.43994	0.0223009
104883506	uncharacterized LOC104883506%2C transcript variant X2	-0.824048	0.0222866
104890648	aspartic proteinase	1.09365	0.0222866
104902690	hypothetical protein	-0.693079	0.022268
104884525	manganese-dependent ADP-ribose/CDP-alcohol diphosphatase%2C transcript variant X2	1.06426	0.0222662
104889775	partner of Y14 and mago	-0.602888	0.0222582
104903499	protein NAP1	0.889737	0.0222522
104892135	hypothetical protein isoform A	-0.773429	0.0222129
104903003	phosducin-like protein 3	-0.682542	0.0222129
104888673	probable mitochondrial intermediate peptidase%2C mitochondrial%2C transcript variant X1	-0.687477	0.0221737
104891605	beta-glucosidase 18-like	2.04236	0.0221682
104897222	D-cysteine desulfhydrase 2%2C mitochondrial%2C transcript variant X4	-0.887392	0.0221488
104890560	suppressor of mec-8 and unc-52 protein homolog 1	0.651252	0.0221235
104890601	BTB/POZ domain-containing protein At2g13690	1.04318	0.0221214
104884560	F-box protein SKIP23%2C transcript variant X3	-0.664436	0.0220957
104906527	bifunctional epoxide hydrolase 2-like	-1.77054	0.0220957
104885044	true	-1.0634	0.0220859
104907234	hypothetical protein%2C transcript variant X1	1.84543	0.0220686
104896285	type IV inositol polyphosphate 5-phosphatase 3-like%2C transcript variant X2	-0.946374	0.0220673
104905938	protein EARLY RESPONSIVE TO DEHYDRATION 15	-1.10983	0.0220462
104901119	protein YLS9	1.27036	0.0220462
104884065	alpha-1%2C3/1%2C6-mannosyltransferase ALG2	-0.734642	0.0219897
104901368	putative 3%2C4-dihydroxy-2-butanone kinase%2C transcript variant X1	1.31716	0.0219897
104904270	protein DETOXIFICATION 46%2C chloroplastic	0.96748	0.0219711
104898397	60S acidic ribosomal protein P2A	0.845709	0.0219648
104887243	GTPase activating protein 1	-1.38673	0.0219392
104897184	uncharacterized LOC104897184	1.13901	0.0219392
104905790	DNA-binding protein REB1-like%2C transcript variant X1	-0.782921	0.0219326
104891237	AP-4 complex subunit mu%2C transcript variant X1	0.597988	0.0219326
104885033	zinc finger CCCH domain-containing protein 46%2C transcript variant X2	1.10603	0.0219154
104889078	hypothetical protein	-1.02778	0.0218995
104885827	uncharacterized LOC104885827	-1.26728	0.0218638
104883301	hypothetical protein	0.941796	0.0218163
104886621	tubulin gamma-2 chain	0.97369	0.0218083
104894492	CTP synthase%2C transcript variant X1	1.15817	0.0217579
104895640	glutathione S-transferase T2-like	2.59134	0.0217412
104897272	AP-1 complex subunit mu-2	0.551121	0.0217397
104884437	probable cytokinin riboside 5'-monophosphate phosphoribohydrolase LOGL10	1.9612	0.0217076
104907197	hypothetical protein	-0.970992	0.0216513
104888423	jasmonate-induced protein homolog%2C transcript variant X1	2.03207	0.0216422
104885917	ATP-dependent 6-phosphofructokinase 6	1.95264	0.0216149
104899746	cytochrome P450 71A1-like	1.77263	0.0216149
109136103	uncharacterized LOC109136103	1.87908	0.0216105
104908591	ferredoxin-thioredoxin reductase catalytic chain%2C chloroplastic	-1.026	0.0216012
109134957	uncharacterized LOC109134957	-1.41709	0.0215574
104895931	ankyrin repeat%2C PH and SEC7 domain containing protein secG	1.61338	0.0215398
104898066	probable rhamnogalacturonate lyase B%2C transcript variant X2	1.5992	0.0215303
104889132	hypothetical protein	0.913182	0.0215204
104905118	DNA topoisomerase 1%2C transcript variant X2	0.918554	0.0215176
104898400	serine/threonine-protein kinase KIPK2	0.869095	0.0215063
104895849	EPIDERMAL PATTERNING FACTOR-like protein 2	-2.49865	0.0215063
104892600	molybdate-anion transporter	0.930707	0.0214497
104899639	UDP-glycosyltransferase 73C1	1.00902	0.0214371
104904263	protein FMP32%2C mitochondrial	1.04059	0.0214371
104905459	true	1.30694	0.0214272
104885681	receptor protein kinase TMK1	0.642824	0.0214242
104907677	probable glutathione S-transferase parC	-1.36723	0.0213888
104889176	thioredoxin-like 3-1%2C chloroplastic	-0.958225	0.0213888
104902189	hypothetical protein isoform A%2C transcript variant X2	0.890058	0.0213888
104897488	hypothetical protein	-0.615019	0.0213888
104906714	RING-H2 finger protein ATL33	0.968331	0.0212953
109135771	pentatricopeptide repeat-containing protein At5g57250%2C mitochondrial-like	-1.18505	0.0212711
104907757	cycloartenol-C-24-methyltransferase%2C transcript variant X2	0.573362	0.0212618
104892823	histone-lysine N-methyltransferase%2C H3 lysine-9 specific SUVH6%2C transcript variant X2	-1.35073	0.0212467
104904950	probable LRR receptor-like serine/threonine-protein kinase At4g37250	1.19207	0.021204
104900750	cinnamoyl-CoA reductase 2%2C transcript variant X2	-0.906124	0.021186
104906515	ras-related protein RABA3	0.951005	0.0211416
104890834	probable linoleate 9S-lipoxygenase 5	-1.54078	0.0211375
104900939	plant UBX domain-containing protein 4	0.679815	0.0211335
104892968	uncharacterized LOC104892968	-2.22076	0.0211335
104897808	uncharacterized LOC104897808	-1.5403	0.0211335
orf106c	NP_064114.1	-1.13092	0.0211137
104902406	afadin- and alpha-actinin-binding protein%2C transcript variant X2	1.21993	0.0211087
104899074	hypothetical protein	0.674689	0.0211081
104901450	hypothetical protein	0.976067	0.021082
104899955	O-glucosyltransferase rumi homolog	1.08205	0.021082
104891592	hypothetical protein	0.597373	0.0210814
104894624	transcription factor bHLH3	1.16434	0.0210371
104895041	U-box domain-containing protein 5%2C transcript variant X2	-0.788107	0.0210367
104900963	hypothetical protein%2C transcript variant X1	1.90469	0.0210122
104907754	lysine-specific demethylase JMJ18	-0.755072	0.0209936
104895576	CDPK-related kinase 5	0.920637	0.0209785
104903429	acyl-coenzyme A oxidase 3%2C peroxisomal%2C transcript variant X3	-0.616912	0.0209488
104900819	CASP-like protein 2B1%2C transcript variant X3	1.10399	0.0208946
104884652	alpha-1%2C3/1%2C6-mannosyltransferase ALG2	-0.709017	0.0208361
104902261	ETHYLENE INSENSITIVE 3-like 3 protein%2C transcript variant X6	-0.665845	0.0208225
104886689	RNA polymerase II transcription factor B subunit 5-like	-1.70805	0.0208097
104904418	pentatricopeptide repeat-containing protein At2g15980	-0.915296	0.0207332
104891664	uncharacterized LOC104891664%2C transcript variant X3	-1.30055	0.0206947
104887960	ethylene-responsive transcription factor ERF098	2.58801	0.0206889
104906632	chloroplast envelope membrane protein	0.812455	0.0206831
104892866	lysine-rich arabinogalactan protein 19	2.12334	0.0206591
104908014	deoxycytidylate deaminase	1.78524	0.0206418
104892230	protein LURP-one-related 17	-1.80767	0.020638
104900375	beta-glucosidase 44	1.40524	0.0206371
104886824	general transcription factor IIF subunit 2	1.82429	0.0206152
104890087	hypothetical protein	2.11427	0.0205784
104904519	hypothetical protein	2.52885	0.0205777
104899069	uncharacterized LOC104899069	2.27742	0.0204498
104883343	growth-regulating factor 7	-0.873587	0.0204321
104890425	probable purine permease 11%2C transcript variant X1	-0.855035	0.020374
104888578	GDSL esterase/lipase At4g10955-like	2.62195	0.0203419
109134866	uncharacterized LOC109134866	2.67655	0.0203163
104890554	snRNA-activating protein complex subunit 4%2C transcript variant X3	-0.893679	0.0203129
104905506	COP9 signalosome complex subunit 1%2C transcript variant X1	0.550347	0.0202964
104892260	hypothetical protein%2C transcript variant X3	-0.734783	0.0202947
104898791	hypothetical protein	0.994534	0.0202947
orf106c	NP_064114.1	-0.781855	0.020279
104907879	hypothetical protein%2C transcript variant X2	0.868948	0.0202748
104897494	hypothetical protein	-1.05582	0.0202361
104887321	cystathionine gamma-synthase 1%2C chloroplastic	0.711463	0.0201891
104898773	leucine-rich repeat extensin-like protein 5	1.68048	0.0201623
orf106c	NP_064114.1	2.30557	0.0201006
104891239	psbQ-like protein 3%2C chloroplastic	2.50872	0.0200778
104904362	probable receptor-like serine/threonine-protein kinase At4g34500	1.74064	0.0200695
104908337	hypothetical protein isoform A%2C transcript variant X2	0.990834	0.0200589
104890379	dnaJ homolog subfamily B member 3	-1.46741	0.0200496
104906499	uncharacterized LOC104906499	-2.67894	0.0200086
104893313	peroxidase 3	2.62124	0.0199829
104891803	pirin-like protein	1.76263	0.0198787
104892910	phosphatidylinositol 4-phosphate 5-kinase 4%2C transcript variant X2	-0.831873	0.019878
104908208	histone H4	1.30342	0.0198183
104908331	peroxidase P7	1.0748	0.0198183
104903430	transcription factor VOZ1	-0.671824	0.0198183
104887865	hypothetical protein%2C transcript variant X2	2.24611	0.0198153
104902686	UDP-glycosyltransferase TURAN%2C transcript variant X1	-0.923282	0.0198153
104887521	immediate early response 3-interacting protein 1	-0.862381	0.0197819
104906646	XP_019107984.1	0.815544	0.019777
104888716	hypothetical protein	-0.895657	0.019777
104894822	uncharacterized LOC104894822%2C transcript variant X1	-0.640971	0.019777
104898162	uncharacterized LOC104898162	0.729915	0.0197717
104899814	hypothetical protein%2C transcript variant X1	1.29185	0.0197377
104907459	histone H3	1.62625	0.0197352
104886672	WD-40 repeat-containing protein MSI1%2C transcript variant X2	-0.750858	0.0196926
104908692	hypothetical protein	1.3257	0.0196924
104884054	cysteine-rich repeat secretory protein 55	-1.1522	0.0196874
104895349	sulfite oxidase	-0.73845	0.0196874
104893976	disease resistance protein RGA2	-1.59976	0.0196627
109134480	WAT1-related protein At2g39510-like	-2.66925	0.0196438
104901744	hypothetical protein	-1.01741	0.0196438
104894207	U-box domain-containing protein 38	-0.963297	0.0196374
104888688	glycerol-3-phosphate acyltransferase 3-like%2C transcript variant X3	-0.831395	0.0196304
104888277	cyclic nucleotide-gated ion channel 1%2C transcript variant X1	-0.851904	0.0196206
104900337	alcohol-forming fatty acyl-CoA reductase	1.31598	0.0196018
104900724	hypothetical protein	-0.723526	0.019577
104903832	lysM domain-containing GPI-anchored protein 2	-0.881363	0.0195201
104899827	OTU domain-containing protein 5-B	-0.927925	0.0194847
104900139	inner membrane protein PPF-1%2C chloroplastic	-0.879606	0.0194694
104895615	RNA-binding protein 39	-0.732085	0.0194542
104889777	adenosylhomocysteinase	0.868885	0.0193759
104898374	hypothetical protein	0.771101	0.0193628
104888538	methionine adenosyltransferase 2 subunit beta%2C transcript variant X2	1.11122	0.0193544
104892168	hypothetical protein	1.63106	0.0193343
104904744	transcription factor bHLH143	0.780476	0.0192919
104903034	germin-like protein	1.8621	0.0192813
104903933	myb-related protein 308	1.65343	0.0192653
104890675	galactinol synthase 2	-2.3706	0.0192583
104902126	probable inactive receptor kinase At2g26730	1.11482	0.0192518
104901383	probable arabinosyltransferase ARAD1	0.86991	0.0192358
104904600	uncharacterized LOC104904600%2C transcript variant X3	-0.884263	0.0192346
104904228	probable DNA helicase MCM9%2C transcript variant X1	1.56524	0.0192311
104901912	actin-related protein 2/3 complex subunit 3	1.09358	0.0192209
104885449	uncharacterized LOC104885449	-2.70114	0.0191872
104905989	uncharacterized LOC104905989	-0.742704	0.0191322
104906983	sterol 14-demethylase	2.37853	0.0191322
104893591	glutathione S-transferase T2-like	2.62297	0.0191322
104902610	delta(24)-sterol reductase	1.50302	0.0191322
104888259	zinc finger CCCH domain-containing protein 13	-0.973857	0.0191322
104886719	pollen receptor-like kinase 4	2.69368	0.0191287
104893215	hypothetical protein	1.34649	0.0191287
orf106c	NP_064114.1	-1.01011	0.0191181
104886571	hypothetical protein%2C transcript variant X2	-0.987629	0.019055
104907738	MLO-like protein 14%2C transcript variant X2	0.969343	0.0190297
104891356	hypothetical protein	0.631956	0.0189982
104901765	hypothetical protein%2C transcript variant X2	-1.17067	0.0189622
104905485	uncharacterized LOC104905485%2C transcript variant X1	-1.0465	0.0189419
104888797	eIF-2-alpha kinase GCN2%2C transcript variant X1	-0.766682	0.0189328
104908843	alpha carbonic anhydrase 7	1.53039	0.0189047
104906571	carboxylesterase 1-like	1.20516	0.0188931
104888013	hypothetical protein%2C transcript variant X1	-0.706014	0.0188899
104901831	hypothetical protein	2.45338	0.0188869
104905292	hypothetical protein	-0.677135	0.0188392
104898135	mannan endo-1%2C4-beta-mannosidase 6	1.00274	0.0187761
104889852	protochlorophyllide-dependent translocon component 52%2C chloroplastic	-1.66857	0.0187325
104902883	hypothetical protein%2C transcript variant X2	-0.966363	0.0187233
104904946	transcription factor MYB44-like	-1.01176	0.0187233
104897147	GDSL esterase/lipase At3g26430-like	2.41034	0.0187233
104887577	uncharacterized LOC104887577%2C transcript variant X4	-0.717342	0.0186845
orf106c	NP_064114.1	-0.852173	0.0186786
104892442	hypothetical protein%2C transcript variant X2	0.705576	0.0186725
104907787	transcription repressor OFP13	-1.59674	0.0186713
104891003	probable serine/threonine-protein kinase At1g54610	0.58966	0.0186713
104902371	probable 18S rRNA (guanine-N(7))-methyltransferase	-0.689494	0.0186713
109136146	katanin p60 ATPase-containing subunit A1	-0.691415	0.0186529
104906727	UDP-glycosyltransferase 87A2	1.94825	0.0185645
104901237	uncharacterized LOC104901237	2.52076	0.0185234
104888239	neuroguidin%2C transcript variant X2	-0.907541	0.0185178
104897847	CSC1-like protein At1g69450%2C transcript variant X2	0.994744	0.0185178
109133885	uncharacterized LOC109133885	-2.53999	0.0184961
104902275	protein phosphatase 1 regulatory subunit pprA	0.657525	0.0184807
104897738	mitochondrial phosphate carrier protein 3%2C mitochondrial	0.58232	0.0184807
104889162	ATP-citrate synthase alpha chain protein 2	0.776547	0.0184698
104905320	carotenoid cleavage dioxygenase 7%2C chloroplastic%2C transcript variant X2	1.25011	0.0184085
104900730	XP_010686529.1	-1.74481	0.0183975
104902422	transcription factor MYB36	-0.954298	0.0183938
104895234	hypothetical protein	1.3832	0.0183925
104900327	zinc finger protein WIP3	1.02929	0.0183686
104895518	nucleobase-ascorbate transporter 11%2C transcript variant X1	-1.23372	0.0183282
104906120	splicing factor 3B subunit 3	-0.712381	0.0183242
104906475	hypothetical protein	-1.26036	0.0183242
104908236	BTB/POZ domain-containing protein At3g56230	2.12258	0.0183242
104890962	guanine deaminase	1.01583	0.0183242
104893119	ubiquinol oxidase 2%2C mitochondrial-like	-1.70622	0.0183242
104904677	hypothetical protein	0.567061	0.0183242
104904751	uncharacterized LOC104904751	1.50605	0.0183242
104884208	probable acyl-CoA dehydrogenase IBR3	-0.719236	0.018283
104905230	ATP synthase subunit delta'%2C mitochondrial	0.843833	0.018283
104889158	squamosa promoter-binding-like protein 1%2C transcript variant X1	-0.589784	0.018283
104903456	DDB1- and CUL4-associated factor 13	-0.796987	0.018283
104894743	hypothetical protein	1.35327	0.0182476
104887568	mediator of RNA polymerase II transcription subunit 7a-like	-0.984733	0.0182411
104886496	thioredoxin-like protein HCF164%2C chloroplastic	-1.19263	0.0182255
104906401	uncharacterized LOC104906401	2.15586	0.0181813
104893616	mitochondrial import inner membrane translocase subunit Tim9	0.658277	0.0181692
orf106c	NP_064114.1	0.769879	0.0181692
104887553	F-box/kelch-repeat protein SKIP4%2C transcript variant X3	-0.79609	0.0181604
104888173	cytochrome b5	-0.870201	0.0181109
orf106c	NP_064114.1	-0.915606	0.018101
104906623	hypothetical protein	-0.783899	0.0180804
104907139	F-box/LRR-repeat protein At4g14103-like	-2.03901	0.0180804
104905477	ataxin-10	-0.874076	0.0180804
104898579	UDP-glycosyltransferase 73D1	-2.6518	0.0180804
104890098	rhodanese-like/PpiC domain-containing protein 12%2C chloroplastic	0.802993	0.0180636
104884219	abscisic acid receptor PYL2	2.34028	0.0180386
104893125	heat shock 70 kDa protein 18-like	2.19726	0.0180386
109133626	uncharacterized LOC109133626	2.7157	0.0180342
104893465	WD repeat-containing protein 44	-1.41555	0.0180342
104887650	alpha-galactosidase 3	0.690826	0.0180309
104908587	cytochrome P450 71A1-like	2.34385	0.0180176
104892544	40S ribosomal protein S4-1	0.765986	0.0179909
104892011	DNA damage-inducible protein 1%2C transcript variant X2	0.705459	0.0179619
104902472	mannose-P-dolichol utilization defect 1 protein homolog 2	0.635181	0.0179619
104889668	hypothetical protein	1.81607	0.0179531
104902372	pumilio homolog 5%2C transcript variant X2	-0.591298	0.0178827
104908733	telomere length regulation protein TEL2 homolog	1.059	0.0178296
104902708	conserved oligomeric Golgi complex subunit 5	0.685628	0.0178296
104903567	heavy metal-associated isoprenylated plant protein 28	2.63755	0.0178176
104906392	MLP-like protein 43	1.45966	0.0178028
104908548	probable Ufm1-specific protease	-0.763849	0.0178028
104892189	mitochondrial adenine nucleotide transporter ADNT1	-0.751459	0.0177733
104893913	ADP-ribosylation factor GTPase-activating protein AGD3-like%2C transcript variant X3	1.12541	0.0177519
104887313	hypothetical protein	1.23698	0.0177376
104887318	mannose/glucose-specific lectin	1.62789	0.0177246
104908127	hypothetical protein	1.84163	0.0176827
104903585	uncharacterized LOC104903585	1.79841	0.0176611
104907414	39S ribosomal protein L28%2C mitochondrial-like	-0.844874	0.017659
orf106c	NP_064114.1	-0.866714	0.0176468
104907056	GPI-anchored protein LLG1	-1.9922	0.0176409
104897449	hypothetical protein	-0.920561	0.0176363
104888948	F-box protein At3g07870-like%2C transcript variant X21	0.953761	0.0176351
104903195	transmembrane 9 superfamily member 12	0.719325	0.0176254
104893657	hypothetical protein isoform A%2C transcript variant X1	-1.05005	0.0175921
104902467	serine/threonine-protein kinase Aurora-3-like	1.50274	0.0175921
104887580	hypothetical protein	1.37014	0.0175288
104894158	uncharacterized LOC104894158	-1.19664	0.0175193
104902595	endoglucanase 5	2.28239	0.0174937
104906907	protein COBRA	-1.45793	0.0174696
104893195	NAD kinase 2%2C chloroplastic	-1.5149	0.0174332
104905483	probable endo-1%2C3(4)-beta-glucanase ARB_01444	-0.749777	0.0174257
104888739	inosine triphosphate pyrophosphatase	1.11146	0.0174257
104890813	40S ribosomal protein S15a-2	-0.588775	0.0174045
104892329	RHOMBOID-like protein 2	-0.965169	0.017356
104888445	inactive protein RESTRICTED TEV MOVEMENT 1	1.1368	0.01733
104884175	LOB domain-containing protein 4	1.37262	0.0173291
104886629	mitochondrial carrier protein MTM1%2C transcript variant X1	1.07311	0.0173291
104900647	uncharacterized LOC104900647	2.24473	0.0173259
104903335	zinc finger CCCH domain-containing protein 13%2C transcript variant X1	-0.946433	0.0173109
104905141	uncharacterized LOC104905141	-1.15019	0.0172986
104895748	MLO-like protein 10%2C transcript variant X2	1.61552	0.0172986
104889124	polygalacturonase-like	2.28552	0.0172986
104899005	serine/threonine-protein phosphatase 7 long form homolog	-2.69488	0.0172894
104888419	bifunctional TENA-E protein	-0.844715	0.0172894
104901465	zinc finger protein-like 1 homolog%2C transcript variant X1	0.723062	0.0172868
104903649	putative disease resistance protein RGA3	-1.72347	0.0172544
104904399	cytochrome c biogenesis protein CCS1%2C chloroplastic	2.0806	0.017218
104899845	serine/threonine-protein kinase Nek5	1.04528	0.0172092
104907401	kinesin-like protein KIN-1%2C transcript variant X3	1.3541	0.0172065
104902376	galacturonokinase	1.05122	0.0171758
104886841	mitochondrial import inner membrane translocase subunit TIM14-1%2C transcript variant X2	-0.813227	0.017168
104887520	acyl-CoA thioesterase 2%2C transcript variant X2	0.908975	0.0171168
104902828	heterogeneous nuclear ribonucleoprotein Q%2C transcript variant X6	-0.965706	0.0171046
104899829	nicalin-1	0.7572	0.0171001
104904825	pathogenesis-related protein 1C-like	2.60152	0.0170986
104895531	probable mannitol dehydrogenase	1.02334	0.0170178
104909056	telomere repeat-binding factor 4	-0.806768	0.017006
104894968	putative glycosyltransferase 7%2C transcript variant X1	1.76465	0.0169923
104894362	probable serine/threonine-protein kinase WNK3%2C transcript variant X2	-0.793506	0.0169923
104897964	SNF1-related protein kinase regulatory subunit gamma-1-like	-1.35777	0.0169742
104894353	transcription factor-like protein DPB%2C transcript variant X2	-0.702716	0.0169494
104891714	blue copper protein	1.54531	0.0169273
104888764	ethylene receptor 2	-1.06601	0.0169165
104908178	protein TORNADO 2	1.89028	0.0169055
104892206	V-type proton ATPase subunit E	0.516691	0.0169055
104906528	acylpyruvase FAHD1%2C mitochondrial	-0.800122	0.0169036
104893583	nucleotide pyrophosphatase/phosphodiesterase	2.15762	0.0168837
104884306	probable DNA helicase MCM8%2C transcript variant X1	-0.777439	0.0168837
104883430	protein CTR9 homolog%2C transcript variant X1	-0.679071	0.0168837
104906947	pre-mRNA-splicing factor ATP-dependent RNA helicase DEAH1%2C transcript variant X3	-0.826032	0.0168837
104907714	uncharacterized LOC104907714	1.38561	0.0168734
104892662	metallophosphoesterase 1%2C transcript variant X2	1.23013	0.0168401
104893512	malate synthase%2C glyoxysomal	-2.17697	0.0168392
104900775	hypothetical protein	1.65116	0.0168297
104891815	probable ubiquitin-like-specific protease 2A%2C transcript variant X2	2.35985	0.0168297
104884451	vacuole membrane protein KMS1	0.870894	0.0167996
104905821	E3 ubiquitin-protein ligase ATL23	1.48119	0.0167897
104899997	RNA polymerase sigma factor sigB%2C transcript variant X1	1.00907	0.0167826
104892408	kinesin-like protein KIN-UA%2C transcript variant X1	-0.763008	0.0167747
104898932	hypothetical protein	-1.15149	0.0167503
104899340	glutathione transferase GST 23	-1.42931	0.0167435
104897419	aspartic proteinase CDR1-like	2.42903	0.0167415
104907726	hypothetical protein	1.22318	0.0167263
104891651	hypothetical protein%2C transcript variant X1	1.63191	0.0167141
104890013	cinnamoyl-CoA reductase 1	2.38911	0.0166891
104897659	uncharacterized LOC104897659	1.05535	0.0166473
104899050	protein pleiotropic regulatory locus 1%2C transcript variant X2	-0.591973	0.0166286
104887695	potassium channel AKT1	1.84155	0.0166124
104898504	ubiquitin-like domain-containing CTD phosphatase 1	-1.19948	0.0166119
104888243	dipeptidyl aminopeptidase 4%2C transcript variant X1	0.730864	0.0165987
104895556	hypothetical protein	-1.16247	0.0165931
109135795	uncharacterized LOC109135795	-2.13544	0.01654
104907873	probable methyltransferase PMT14	1.05333	0.0165241
104906654	putative lipase ROG1	0.900842	0.0165241
104890223	zinc finger CCCH domain-containing protein ZFN-like%2C transcript variant X2	0.891313	0.016502
104888148	hypothetical protein	2.48012	0.0164789
104889043	UDP-glycosyltransferase 74E2	2.41747	0.0164789
104900224	hypothetical protein isoform B%2C transcript variant X3	1.35833	0.0164701
104898045	putative methylesterase 14%2C chloroplastic	0.89533	0.0164632
104888711	probable serine/threonine-protein kinase MARK-A	1.73519	0.0164037
104889388	putative calcium-transporting ATPase 11%2C plasma membrane-type	1.03814	0.0164037
104891271	expansin-A13	1.12219	0.016381
104899635	uncharacterized LOC104899635	-1.58584	0.0163492
104907288	probable arabinose 5-phosphate isomerase	1.42583	0.0163136
104895984	hypothetical protein isoform A%2C transcript variant X2	-0.607329	0.0162877
104888787	actin-depolymerizing factor 10	2.66765	0.0162466
104904815	DUF21 domain-containing protein At2g14520	-0.809836	0.016245
104893201	putative F-box/FBD/LRR-repeat protein At1g78760	1.21088	0.0162377
104898645	heavy metal-associated isoprenylated plant protein 6	-1.25919	0.0162171
104903071	glucose-1-phosphate adenylyltransferase small subunit%2C chloroplastic/amyloplastic	1.01437	0.0161999
104892618	endoplasmic reticulum-Golgi intermediate compartment protein 3	-0.629318	0.0161999
104895656	7-deoxyloganetin glucosyltransferase	-1.00423	0.0161906
109136305	uncharacterized LOC109136305%2C transcript variant X1	-1.09119	0.016171
104900148	hypothetical protein	-1.53394	0.016165
104903439	fasciclin-like arabinogalactan protein 13	-1.13386	0.0161618
orf106c	NP_064114.1	1.17267	0.0161585
104906474	protein ENDOSPERM DEFECTIVE 1	1.7899	0.0161585
104895168	protein trichome berefringence-like 7	0.771919	0.0161429
104901663	sodium-coupled neutral amino acid transporter 2	2.01879	0.0161234
104892103	ribosome biogenesis protein NSA2 homolog	-0.868459	0.0161151
104897830	hypothetical protein%2C transcript variant X1	0.785047	0.0161151
104897975	MLP-like protein 34	1.79508	0.0161101
104908743	hypothetical protein	-1.14886	0.0160603
104884366	K(+) efflux antiporter 4%2C transcript variant X2	0.692652	0.0160511
104900514	uncharacterized LOC104900514	1.99932	0.0160492
orf106c	NP_064114.1	-0.814045	0.016013
104892686	major pollen allergen Lol p 11	0.667936	0.0160071
104883368	methyltransferase-like protein 25%2C transcript variant X1	-1.00269	0.015995
104899350	myb-related protein 308	-1.18233	0.0159842
104896333	uncharacterized LOC104896333%2C transcript variant X2	1.16344	0.0159613
104895226	uncharacterized LOC104895226	0.987916	0.0159578
104898678	cysteine-rich repeat secretory protein 38	2.0097	0.0159578
104890860	hypothetical protein	1.65487	0.0159578
104885299	hypothetical protein	-0.697555	0.0159449
104887016	uncharacterized LOC104887016	0.793808	0.0159367
104889521	probable mediator of RNA polymerase II transcription subunit 26b	-0.865936	0.0159367
104893202	calcium-dependent protein kinase 20%2C transcript variant X2	1.62716	0.0159364
104895476	ribonucleoside-diphosphate reductase large subunit	0.78486	0.0159074
104888301	ethylene-responsive transcription factor CRF4	1.13023	0.015875
104901829	transmembrane 9 superfamily member 11	0.702288	0.015875
104894508	late embryogenesis abundant protein 47	1.66903	0.015875
104887658	adenine nucleotide transporter BT1%2C chloroplastic/mitochondrial	-0.898191	0.0158359
104905941	staphylococcal-like nuclease CAN2%2C transcript variant X2	-1.22144	0.0157969
104904444	uncharacterized LOC104904444	1.88933	0.0157969
104900280	EPIDERMAL PATTERNING FACTOR-like protein 6	1.77662	0.0157969
104892484	cytochrome P450 CYP72A219-like	2.68473	0.0157687
104892287	glutathione S-transferase T1	0.934158	0.015762
104892063	NADH dehydrogenase (ubiquinone) complex I%2C assembly factor 6	1.31337	0.0157344
104891416	protein DJ-1 homolog B-like	-0.603471	0.0157266
104894591	auxin-induced protein 22D	-0.93396	0.0156647
104894880	hypothetical protein%2C transcript variant X2	0.640356	0.0156387
104908017	acetolactate synthase 1%2C chloroplastic	-0.869513	0.0156057
104900606	pre-mRNA-splicing factor ISY1 homolog	-0.866445	0.0156049
104897879	casparian strip membrane protein 3	1.67326	0.0156049
109136397	uncharacterized LOC109136397%2C transcript variant X1	-2.28853	0.015594
104897154	probable alpha-galactosidase B%2C transcript variant X2	1.26468	0.0155857
104884768	hypothetical protein%2C transcript variant X2	-1.02597	0.0155738
104888759	MATH domain-containing protein At5g43560%2C transcript variant X2	-1.00191	0.0155523
104888249	GDSL esterase/lipase At4g10955	1.6818	0.0155278
104895439	DNA repair protein RAD4	0.844302	0.0155135
104908844	transcription factor bHLH13	-0.83139	0.0155097
104899836	ubiquitin-conjugating enzyme E2 variant 1D	-0.567612	0.0154828
104902198	transcription repressor OFP8-like	2.08884	0.0154766
104902204	probable chlorophyll(ide) b reductase NYC1%2C chloroplastic	2.41768	0.0154658
104895723	hypothetical protein	-0.688018	0.0154598
104902341	AP-4 complex subunit sigma	0.946863	0.0154358
104907740	nuclear/nucleolar GTPase 2	-0.9365	0.0154134
104905437	auxin-responsive protein SAUR32	1.29178	0.0153466
104899748	putative receptor-like protein kinase At1g72540	0.939875	0.0153397
104902350	zinc finger CCCH domain-containing protein 20	-1.81296	0.0153397
104901060	cysteine-rich receptor-like protein kinase 15	-1.04267	0.0153087
104892508	protein trichome birefringence-like 3	1.48515	0.0152786
104907408	glyceraldehyde-3-phosphate dehydrogenase A%2C chloroplastic	-2.67002	0.0152767
104901390	kinesin-like protein KIN-14I	0.81682	0.0152708
104894468	BTB/POZ domain-containing protein At4g08455	-0.990594	0.0152465
104908569	hypothetical protein isoform A	1.06408	0.0152149
104887093	nucleolar complex protein 3 homolog	-0.843449	0.0152078
104893994	hypothetical protein	2.48492	0.0151903
104907192	calcium-dependent protein kinase 1	0.99034	0.015137
104894339	hypothetical protein%2C transcript variant X6	-0.918015	0.0151152
104888209	luminal-binding protein	0.837639	0.0150648
104893055	hypothetical protein	0.883951	0.0150648
104898463	hypothetical protein	0.777308	0.0150276
104902013	methyl-CpG-binding domain-containing protein 11	-0.777883	0.0150276
109134610	uncharacterized LOC109134610	-1.63279	0.015004
104904458	far upstream element-binding protein 1-like%2C transcript variant X1	-0.62519	0.015004
104888667	uncharacterized LOC104888667%2C transcript variant X4	-1.7932	0.0149879
104894337	histone deacetylase 6	0.763599	0.0149751
104908840	alpha carbonic anhydrase 7	1.32763	0.0149458
104907898	glycerophosphodiester phosphodiesterase GDPD5%2C transcript variant X2	0.887043	0.0149458
104899203	hypothetical protein	1.39883	0.0149127
104888102	autophagy-related protein 13a	-0.710579	0.0148681
104901703	hypothetical protein	2.58202	0.014867
104896091	uncharacterized LOC104896091%2C transcript variant X3	-0.865602	0.0148218
104886965	hypothetical protein%2C transcript variant X2	-0.896322	0.014805
104884919	thymidine kinase a	1.28018	0.0147641
109133826	uncharacterized LOC109133826%2C transcript variant X1	-1.06721	0.0147629
104901737	hypothetical protein	-1.01038	0.0147629
104897305	hypothetical protein	1.82106	0.0147522
104899878	dihydroneopterin aldolase 2%2C transcript variant X1	0.731159	0.0147137
109136101	uncharacterized LOC109136101	-0.863242	0.0146952
104894563	protein SPIRRIG	0.850227	0.0146462
104890874	protein-tyrosine-phosphatase PTP1	1.17316	0.0146418
104903921	heavy metal-associated isoprenylated plant protein 26	0.928642	0.0146418
104908120	transcription factor AS1%2C transcript variant X1	-0.697253	0.0146377
104904952	F-box protein SKIP23-like%2C transcript variant X2	-1.07517	0.014604
104907509	protein Jade-1	1.21904	0.0146029
104892841	transcription factor bHLH125%2C transcript variant X4	1.05939	0.0146018
104905417	65-kDa microtubule-associated protein 3	2.43176	0.0145841
104900876	monosaccharide-sensing protein 2	0.982086	0.0145588
104884583	remorin	-1.0076	0.0145041
104900041	transcription elongation factor B polypeptide 1	-0.869866	0.014489
104889873	hypothetical protein isoform B%2C transcript variant X1	1.29546	0.0144597
104902156	3-hydroxyisobutyryl-CoA hydrolase-like protein 3%2C mitochondrial%2C transcript variant X1	-0.697992	0.0144597
104890314	F-actin-capping protein subunit alpha	1.34392	0.0144498
104885448	pentatricopeptide repeat-containing protein At2g13600%2C transcript variant X3	-1.12407	0.0144498
104902106	hypothetical protein	1.53249	0.0144498
104896718	uncharacterized protein At1g10890%2C transcript variant X1	-0.711667	0.0144358
104901664	eukaryotic translation initiation factor-like	-0.857566	0.0144291
104884852	ras-related protein RABG3c	1.11358	0.0144009
104905098	uncharacterized LOC104905098%2C transcript variant X2	-1.73814	0.014372
104901168	protein BREAST CANCER SUSCEPTIBILITY 1 homolog%2C transcript variant X1	1.05015	0.014372
104883166	hypothetical protein%2C transcript variant X1	-1.02232	0.0143592
104906804	DUF21 domain-containing protein At4g14240	1.13309	0.0143592
104902735	probable lipid-A-disaccharide synthase%2C mitochondrial%2C transcript variant X3	-1.066	0.0143429
104888659	probable calcium-binding protein CML13	0.68949	0.0143429
104901844	hypothetical protein%2C transcript variant X2	-0.687582	0.0143373
104888001	probable calcium-binding protein CML18	1.09733	0.0143254
104898707	fasciclin-like arabinogalactan protein 11	1.2756	0.0143202
104888056	mitochondrial metalloendopeptidase OMA1%2C transcript variant X1	2.41387	0.0143089
104902002	A-kinase anchor protein 17B%2C transcript variant X1	-0.93207	0.0142936
104895333	cytochrome P450 89A2	1.01801	0.0142609
104884930	laccase-15-like	2.70234	0.014249
104900415	uncharacterized LOC104900415	2.49156	0.014249
104894904	U-box domain-containing protein 4%2C transcript variant X1	1.39775	0.0142342
104892505	phosphoinositide phosphatase SAC8%2C transcript variant X2	0.830483	0.0141992
104887404	hypersensitive-induced response protein 1	-1.24928	0.0141992
104884892	U11/U12 small nuclear ribonucleoprotein 25 kDa protein%2C transcript variant X1	-1.16485	0.0141879
104887106	dolichyl-diphosphooligosaccharide--protein glycosyltransferase subunit 1B%2C transcript variant X3	0.694415	0.0141879
104892169	uncharacterized LOC104892169	2.22769	0.0141568
104887734	probable galacturonosyltransferase-like 1	1.06824	0.0141568
104883462	hypothetical protein%2C transcript variant X2	-1.01827	0.0141496
104905947	biotin carboxyl carrier protein of acetyl-CoA carboxylase	0.590982	0.0141176
104896621	beta-glucuronosyltransferase GlcAT14A	0.912301	0.0141165
104908572	probable galactinol--sucrose galactosyltransferase 2	1.14506	0.0141157
104908562	leucine-rich repeat extensin-like protein 6	1.65229	0.0140968
104907279	7-dehydrocholesterol reductase	0.957468	0.0140873
104897730	rRNA-processing protein CGR1	-0.825199	0.0140805
orf106c	NP_064114.1	-1.5584	0.014079
104887231	hypothetical protein	1.18204	0.0140595
104889016	cysteine synthase%2C chloroplastic/chromoplastic	0.955433	0.0140501
104895430	hypothetical protein	-1.03511	0.0140501
104905134	E3 ubiquitin-protein ligase CIP8	-0.962211	0.014039
104901940	acidic leucine-rich nuclear phosphoprotein 32 family member B	0.802487	0.014039
104902170	probable serine incorporator%2C transcript variant X1	1.1104	0.014039
104895843	tubulin alpha-2 chain	1.11857	0.0140304
orf106c	NP_064114.1	-1.82241	0.0140116
104888934	cytosolic sulfotransferase 8-like	2.81725	0.0139952
104898465	growth-regulating factor 3%2C transcript variant X2	-1.04378	0.0139823
104889365	ABC transporter A family member 1	-0.71783	0.0139642
104891392	protein LIGHT-DEPENDENT SHORT HYPOCOTYLS 10-like%2C transcript variant X1	0.742895	0.0139383
104898559	lysine histidine transporter-like 8	1.0813	0.0138845
104888710	glutamate dehydrogenase B%2C transcript variant X2	1.17318	0.0138688
104895222	glycerophosphodiester phosphodiesterase GDPD1%2C chloroplastic-like	1.3075	0.0138456
104893464	expansin-A4-like	1.75391	0.0138353
104903859	L-ascorbate oxidase homolog	1.8991	0.0138317
104891758	protein GOS9	0.92449	0.0138282
104899158	major allergen Pru ar 1	1.4099	0.0138095
104901612	probable E3 ubiquitin-protein ligase RHY1A%2C transcript variant X2	-0.905412	0.0137847
104887233	hypothetical protein	-0.884345	0.0137841
104907103	scarecrow-like protein 21%2C transcript variant X1	-1.4354	0.013784
104908999	hypothetical protein%2C transcript variant X2	1.58709	0.0137784
109136429	uncharacterized LOC109136429	-1.4947	0.0137165
104906650	putative kinase-like protein TMKL1	1.60432	0.0137165
104892198	ethylene-responsive transcription factor CRF2	-1.07499	0.0137165
104905374	pentatricopeptide repeat-containing protein At5g12100%2C mitochondrial%2C transcript variant X2	-0.852012	0.0137165
104890653	peroxidase 5-like	1.77957	0.0137019
104904029	LEAF RUST 10 DISEASE-RESISTANCE LOCUS RECEPTOR-LIKE PROTEIN KINASE-like 1.1%2C transcript variant X2	-1.07442	0.0135176
104883943	FBD-associated F-box protein At4g10400-like	-0.833586	0.0134755
104883628	serine incorporator 3%2C transcript variant X2	1.17034	0.0134755
104909073	bifunctional purple acid phosphatase 26%2C transcript variant X3	-0.816117	0.0134755
104888890	uncharacterized LOC104888890%2C transcript variant X2	-1.65193	0.0134755
109136105	uncharacterized LOC109136105	-1.21314	0.0134288
104908490	probable histone chaperone ASF1A%2C transcript variant X2	-0.699529	0.0134194
104892138	phosphatidylinositol 4-kinase gamma 4	2.11258	0.0134194
104899430	hypothetical protein%2C transcript variant X4	-0.698714	0.0134194
104887481	dirigent protein 21	1.52767	0.0134188
104898228	wound-induced protein 1	-1.98743	0.0134144
104883005	hypothetical protein	-0.919553	0.0133822
104902528	ribosome-inactivating protein PD-L1/PD-L2	-1.74711	0.0133417
orf106c	NP_064114.1	0.960098	0.0133068
104897507	serine/threonine-protein kinase PBS1	-0.817385	0.0133068
104904688	30S ribosomal protein S17%2C chloroplastic	0.952169	0.0133033
104889359	transmembrane protein 136	2.14769	0.0132646
109135384	uncharacterized LOC109135384	-2.33123	0.0132465
104908789	uncharacterized LOC104908789	-2.29865	0.0132304
104888449	shaggy-related protein kinase theta%2C transcript variant X1	-0.808287	0.0132304
104901122	probable pyruvate%2C phosphate dikinase regulatory protein%2C chloroplastic%2C transcript variant X2	-1.1668	0.0132304
104890607	hypothetical protein%2C transcript variant X2	-0.924392	0.0131884
104889865	probable polyamine transporter At3g13620	1.74778	0.0131639
104902867	receptor-like serine/threonine-protein kinase NCRK%2C transcript variant X2	0.798753	0.0131639
104896291	peroxidase 11	1.50243	0.0131639
104903605	GDSL esterase/lipase At5g22810	-0.721404	0.0131639
104900019	proliferating cell nuclear antigen	0.682326	0.0131639
104888264	hypothetical protein	1.05846	0.0131599
104883567	hypothetical protein isoform B%2C transcript variant X2	1.07988	0.0131482
104898500	glucomannan 4-beta-mannosyltransferase 9	-1.96769	0.0131442
104884917	protein DGCR14	-0.826751	0.0131084
104902342	F-box/FBD/LRR-repeat protein At1g13570-like%2C transcript variant X9	-0.785047	0.013105
104895713	agamous-like MADS-box protein AGL104	1.29677	0.0131044
104883113	deSI-like protein At4g17486	0.976423	0.0130968
104904784	TATA box-binding protein-associated factor RNA polymerase I subunit B%2C transcript variant X1	-0.939274	0.0130968
104901720	uncharacterized LOC104901720	2.82838	0.0130559
104891702	condensin complex subunit 2	1.56181	0.0130351
104889075	hypothetical protein	2.0247	0.0130351
104885468	true	-2.17796	0.0130294
104886735	CWF19-like protein 2	-2.28819	0.0130255
orf106c	NP_064114.1	-1.33111	0.0130215
104902865	hypothetical protein	1.5219	0.0130036
104902693	NDR1/HIN1-like protein 12	1.31387	0.0129804
104889741	exportin-7-like	1.87712	0.0129658
104901840	hypothetical protein	-0.774047	0.0129658
orf106c	NP_064114.1	-1.12595	0.0129575
104885668	protein SAWADEE HOMEODOMAIN HOMOLOG 1	1.07223	0.0129575
104902093	acyl-protein thioesterase 2%2C transcript variant X4	0.958466	0.0129575
104890934	auxin-induced protein AUX28	0.717981	0.0129377
109134994	uncharacterized mitochondrial protein AtMg00810-like	-0.933439	0.0129305
104894059	glutathione S-transferase U9	-0.901004	0.0129228
104904115	DNA replication complex GINS protein PSF2%2C transcript variant X3	1.44517	0.0129049
104907476	uncharacterized RNA-binding protein C1827.05c-like	-0.893257	0.0128816
104888510	inositol transporter 1%2C transcript variant X1	-1.44775	0.0128816
104895829	nodulin-related protein 1	1.51187	0.0128816
104898557	auxin-binding protein ABP19a	2.43436	0.0128702
104884820	uncharacterized protein YnbD-like	0.905472	0.012851
104893554	protein CASP	0.980228	0.0128459
109136369	probable carboxylesterase 120	2.67285	0.0128323
104884934	phospholipid-transporting ATPase 2%2C transcript variant X3	-0.855839	0.0128313
104884618	probable membrane-associated kinase regulator 1	1.17367	0.0128313
104899871	putative phosphatidylglycerol/phosphatidylinositol transfer protein DDB_G0282179	-0.788264	0.0128313
104892473	ubiquitin-conjugating enzyme E2 8	-0.69178	0.012827
104884041	hypothetical protein	1.81889	0.0128172
104895453	autophagy-related protein 13b	-0.774008	0.0128172
104902632	thymidylate kinase	1.21347	0.012807
104884645	hypothetical protein	1.43665	0.012807
104902425	pathogenesis-related protein PR-1	2.07887	0.012807
104899077	hypothetical protein isoform A%2C transcript variant X1	1.65752	0.0127554
104905992	hypothetical protein%2C transcript variant X2	1.18946	0.0127026
104897566	REF/SRPP-like protein At1g67360	-1.36562	0.0126667
104908654	uncharacterized LOC104908654%2C transcript variant X2	1.02197	0.0126557
104890787	TLC domain-containing protein At5g14285	1.74584	0.0126557
109133754	uncharacterized LOC109133754	-1.17748	0.0126557
104893418	beta-glucosidase BoGH3B%2C transcript variant X1	1.93782	0.0126557
104901743	hypothetical protein isoform A%2C transcript variant X2	-1.6917	0.0126557
104901922	hypothetical protein isoform B%2C transcript variant X2	0.998268	0.0126557
104906061	non-classical arabinogalactan protein 30	1.97359	0.012584
104905926	30S ribosomal protein 3%2C chloroplastic	-1.10486	0.0125654
104902530	ribosome-inactivating protein PD-L3/PD-L4-like%2C transcript variant X1	-1.75027	0.0125591
104892657	hypothetical protein isoform D%2C transcript variant X7	0.853302	0.0125591
104905636	serine/threonine-protein kinase PBS1-like	1.12802	0.0125401
104900500	nucleobase-ascorbate transporter 2	0.818586	0.0125401
104906744	protein YLS3%2C transcript variant X2	1.94708	0.0125401
104883264	7-deoxyloganetic acid glucosyltransferase-like	-1.90637	0.0125395
104902255	probable xyloglucan endotransglucosylase/hydrolase protein 26	2.10473	0.0125299
104895358	ribonucleoside-diphosphate reductase small chain	0.85869	0.0125136
104892400	probable LRR receptor-like serine/threonine-protein kinase At1g12460	1.67601	0.0124998
104907544	hypothetical protein	-0.76412	0.0124998
104903883	uncharacterized LOC104903883	-0.883249	0.0124998
104882819	CRIB domain-containing protein RIC10%2C transcript variant X1	-0.948973	0.0124527
104886317	chitinase domain-containing protein 1	0.901314	0.0124226
104888543	xanthoxin dehydrogenase	1.05168	0.0123885
104902713	3-hydroxyisobutyryl-CoA hydrolase-like protein 5	0.95545	0.0123658
104899589	uncharacterized LOC104899589	1.04325	0.0123561
104884459	mitogen-activated protein kinase kinase kinase A	1.95308	0.0123185
104895111	bidirectional sugar transporter SWEET1	1.56611	0.0123041
104897161	uncharacterized LOC104897161%2C transcript variant X3	1.465	0.0123041
104889355	cytoplasmic tRNA 2-thiolation protein 2	-0.994352	0.0122762
104900077	laccase-17	1.24379	0.0122046
104898039	microtubule-associated protein TORTIFOLIA1	1.73155	0.0122045
104906408	hypothetical protein	1.2871	0.0121968
104899156	kinesin-like protein KIN-14I%2C transcript variant X1	1.15727	0.0121606
104883450	uncharacterized LOC104883450	-1.33554	0.0121269
104891180	DNA ligase 1	-1.65699	0.0121123
104898563	threonine dehydratase biosynthetic%2C chloroplastic	-1.15528	0.0121085
104898487	heat stress transcription factor A-3%2C transcript variant X4	-0.884801	0.0120956
104908290	hypothetical protein	-0.628606	0.0120906
104892892	putative invertase inhibitor	2.77246	0.0120828
104904691	protein CURVATURE THYLAKOID 1C%2C chloroplastic	-1.5463	0.0120828
104895797	pentatricopeptide repeat-containing protein At1g26460%2C mitochondrial	0.749311	0.0120819
104904296	DNA replication licensing factor MCM4	0.889535	0.0120753
104897208	E3 ubiquitin-protein ligase RGLG2%2C transcript variant X2	-0.781782	0.0120753
104908932	L-type lectin-domain containing receptor kinase VIII.1	1.0819	0.0120522
104905930	uncharacterized LOC104905930	-1.06248	0.0120519
104898367	ras-related protein RABB1c	-0.929649	0.0120519
104895779	LRR receptor-like serine/threonine-protein kinase RPK2	-0.58926	0.0120446
104884591	transcription factor MYB46	2.79306	0.012044
104899592	transmembrane protein 208	-0.880278	0.0120419
104902617	organic cation/carnitine transporter 2%2C transcript variant X2	2.35428	0.0120302
104898123	V-type proton ATPase subunit E2	2.10348	0.0120272
104891035	uncharacterized LOC104891035	-1.14857	0.0120172
104908227	leucoanthocyanidin reductase	1.82871	0.0120161
104898104	xyloglucan-specific galacturonosyltransferase 1	2.53585	0.0120054
104905652	BTB/POZ domain-containing protein At2g30600%2C transcript variant X3	-1.44281	0.0119936
104884469	hypothetical protein	-0.957773	0.0119617
104900279	CBL-interacting serine/threonine-protein kinase 11	-0.770858	0.0119617
104887662	hypothetical protein	-1.05307	0.0118909
104903159	transcription factor bHLH51	-1.41329	0.0118617
104907700	UTP--glucose-1-phosphate uridylyltransferase	-1.34194	0.0118316
104892521	importin-11%2C transcript variant X1	-1.00713	0.0117845
104904018	ubiquinol oxidase%2C mitochondrial	1.55474	0.0117593
104908173	hypothetical protein isoform A%2C transcript variant X1	-0.737832	0.0117377
104900002	hypothetical protein	0.862933	0.0117161
104894829	SWR1-complex protein 4%2C transcript variant X2	0.962194	0.0116838
104907501	uncharacterized LOC104907501	-2.64882	0.0116665
104885370	true	-0.818725	0.0116552
104902539	hypothetical protein	-1.00525	0.0116535
104894793	uncharacterized LOC104894793%2C transcript variant X1	1.98536	0.0116465
104902593	germin-like protein subfamily 1 member 17	2.15841	0.0116204
104892170	cuticle protein 21.3	1.65013	0.0116191
104889640	probable aquaporin SIP2-1	1.21665	0.0116191
104901056	putative receptor-like protein kinase At4g00960%2C transcript variant X2	2.0995	0.0115923
104898208	cationic peroxidase 1	2.56353	0.0115774
104903820	proteoglycan 4%2C transcript variant X2	1.95585	0.0115572
104906616	luc7-like protein 3%2C transcript variant X6	-0.767203	0.011545
104889267	protein LST8 homolog	0.6523	0.0115225
104889858	serine/arginine-rich SC35-like splicing factor SCL33%2C transcript variant X1	-0.733882	0.0115022
104893138	uncharacterized LOC104893138%2C transcript variant X2	0.706338	0.0114916
104897578	probable arabinosyltransferase ARAD1	0.98545	0.0114741
104907495	receptor-like serine/threonine-protein kinase At1g78530	1.59879	0.0114715
104899714	trihelix transcription factor ASIL2	-0.994588	0.0114646
104890572	small heat shock protein%2C chloroplastic	1.42923	0.0114625
104906945	OTU domain-containing protein 6B%2C transcript variant X1	-0.888999	0.0114511
104904924	zinc finger protein 7-like	-1.32493	0.0114401
104890193	peptide chain release factor PrfB1%2C chloroplastic	-0.870656	0.0114198
104896504	hypothetical protein	-0.830758	0.0114121
104893111	uncharacterized LOC104893111	-2.7706	0.0113903
104902732	centromere/kinetochore protein zw10 homolog	-0.659952	0.0113612
104882942	aquaporin NIP1-1%2C transcript variant X1	2.00503	0.0113593
104903747	F-box/LRR-repeat protein At4g14103-like	-0.994431	0.0113546
104902287	uncharacterized LOC104902287	-1.84325	0.0112969
104905356	alpha-mannosidase 2	-0.831464	0.0112707
104884489	serine/threonine-protein kinase RUNKEL	0.97102	0.0112298
104908981	hypothetical protein%2C transcript variant X1	-0.607025	0.0112159
104884715	gibberellin 20 oxidase 1-D	2.34371	0.0112104
104898799	hypothetical protein	0.807863	0.0112041
109133722	uncharacterized LOC109133722	1.6224	0.0111969
104906007	1-aminocyclopropane-1-carboxylate oxidase homolog 1	1.75318	0.0111911
104887937	legumin B	-2.31446	0.0111911
104895094	3-epi-6-deoxocathasterone 23-monooxygenase	-1.15524	0.0111819
104895440	UDP-glucuronate:xylan alpha-glucuronosyltransferase 1%2C transcript variant X2	1.44418	0.0111811
104901398	testis-expressed sequence 2 protein	1.11799	0.0111337
104896039	hypothetical protein	0.955196	0.0111184
104885869	uncharacterized LOC104885869	2.85055	0.0110838
104905913	petal death protein	1.83491	0.0110838
104898676	hypothetical protein	2.74428	0.0110833
104898759	E3 ubiquitin-protein ligase SGR9%2C amyloplastic	-2.40648	0.0110379
104899088	mitochondrial zinc maintenance protein 1%2C mitochondrial	1.01156	0.0110256
104894905	peamaclein-like	-1.56782	0.011018
104887930	CBL-interacting serine/threonine-protein kinase 8%2C transcript variant X1	0.657107	0.0110003
104887011	geranylgeranyl transferase type-1 subunit beta	-0.764453	0.0110003
104900991	uncharacterized LOC104900991%2C transcript variant X2	-0.96697	0.0109952
104884600	3-hydroxyisobutyryl-CoA hydrolase-like protein 2%2C mitochondrial	0.737683	0.0109941
104896109	kinesin-like protein KIN-14E	1.18455	0.0109941
104902607	true	-0.633802	0.0109927
109134794	extensin-like	-2.06099	0.010973
104889416	hypothetical protein	-1.2956	0.010955
104904281	RING-H2 finger protein ATL74-like	-1.96112	0.010936
104904436	transcription factor PCL1	-0.978412	0.0109197
104892325	heat stress transcription factor B-2b	-2.26064	0.0109197
104901059	putative receptor-like protein kinase At4g00960	1.18763	0.0109197
104895962	peptidyl-prolyl cis-trans isomerase FKBP43%2C transcript variant X1	1.29981	0.0109197
104905741	hypothetical protein	1.38366	0.010919
104887269	chaperone protein ClpB3%2C chloroplastic	-1.41806	0.0109159
104890939	serine/threonine-protein phosphatase 6 regulatory ankyrin repeat subunit A	1.95467	0.0108989
104904370	ras-related protein Rab7	-0.862934	0.0108989
104899848	receptor protein kinase TMK1	1.16811	0.0108538
104901113	putative receptor-like protein kinase At4g00960	-1.00473	0.0108442
104903843	expansin-like A1	1.76298	0.0108442
104889866	probable polyamine transporter At3g13620	1.87377	0.0108385
104890349	putative pentatricopeptide repeat-containing protein At4g17915%2C transcript variant X3	-0.939867	0.0108233
104893509	cyclin-dependent kinase G-2%2C transcript variant X5	-0.902576	0.0108233
104896615	hypothetical protein	0.846947	0.0108233
104900891	ER membrane protein complex subunit 3	-0.58035	0.0107397
104903519	phospholipase A1-IIdelta-like	-1.72692	0.010732
104886566	cytokinin dehydrogenase 7	0.826813	0.0107068
104897767	IST1-like protein	-1.15465	0.0107068
104892490	hypothetical protein isoform A%2C transcript variant X4	-0.648769	0.0106913
104900157	pentatricopeptide repeat-containing protein At2g41080%2C transcript variant X1	-1.06011	0.0106913
104905412	AT-hook motif nuclear-localized protein 7-like%2C transcript variant X1	0.968345	0.0106743
104905924	pentatricopeptide repeat-containing protein At2g01860%2C transcript variant X1	2.01482	0.0106683
104907734	putative F-box/LRR-repeat protein At3g18150%2C transcript variant X3	-1.18889	0.0106275
104905770	BRASSINOSTEROID INSENSITIVE 1-associated receptor kinase 1	-1.11226	0.0106053
104889921	beta-glucosidase 24%2C transcript variant X2	1.76643	0.0105842
104888957	putative F-box protein At3g17490	2.86816	0.0105796
104894949	calcium-transporting ATPase 2%2C plasma membrane-type	1.57236	0.01056
orf106c	NP_064114.1	0.953884	0.01056
104893371	exocyst complex component SEC3A	-0.93673	0.01056
104908918	hypothetical protein	0.687014	0.0105237
104891595	hypothetical protein	1.9771	0.0105209
104901816	glycerophosphodiester phosphodiesterase GDPDL7%2C transcript variant X3	-2.65817	0.0105209
104900976	uncharacterized LOC104900976	1.206	0.010507
104906177	ureide permease 2	2.14889	0.0104988
104892098	hypothetical protein	-0.978126	0.0104988
104888003	peptidyl-tRNA hydrolase 2%2C mitochondrial	1.05139	0.0104862
104887037	60S ribosomal protein L26-1-like	2.3428	0.0104862
104906091	serine/threonine-protein kinase CDL1%2C transcript variant X1	0.969456	0.0104766
104890079	uncharacterized LOC104890079	-1.49615	0.0104766
104889258	zinc finger A20 and AN1 domain-containing stress-associated protein 8	-0.956409	0.0104766
104904253	kinesin-like protein KIN-7F%2C transcript variant X3	1.34062	0.0104766
104887675	uncharacterized LOC104887675	1.23492	0.0104608
104905093	ubiquitin-fold modifier-conjugating enzyme 1	-0.613835	0.0104447
104887942	actin-depolymerizing factor	-1.00468	0.010368
104897852	pre-mRNA-splicing factor SYF1	-0.937948	0.010368
104908687	pollen receptor-like kinase 4	2.47573	0.0103417
104891596	protein SYM1	-1.3204	0.0103417
104892468	hypothetical protein%2C transcript variant X1	1.35314	0.0103393
104908291	coenzyme Q-binding protein COQ10 homolog%2C mitochondrial	-0.782772	0.0103364
104903664	abscisic acid receptor PYL2	1.55866	0.0103341
104892362	phospholipase D beta 1	1.36383	0.010328
104908478	microtubule-associated protein 70-2	0.736312	0.0103106
104901025	mitogen-activated protein kinase kinase kinase A-like	-2.06177	0.0103106
104887749	E3 ubiquitin-protein ligase MIEL1%2C transcript variant X3	-0.770897	0.0103106
104890048	uncharacterized LOC104890048	1.35699	0.0103042
104896875	2-methoxy-6-polyprenyl-1%2C4-benzoquinol methylase%2C mitochondrial-like%2C transcript variant X4	-1.21526	0.0102867
orf106c	NP_064114.1	-2.87795	0.0102744
104892545	hypothetical protein isoform A%2C transcript variant X1	2.13751	0.0102501
104887305	aquaporin PIP1-2	1.77025	0.0102397
104889767	XP_010673371.1	-1.11205	0.0102199
104889495	DNA gyrase subunit B%2C chloroplastic/mitochondrial-like	0.919954	0.0102065
104908013	ubiquitin-like modifier-activating enzyme 5	0.970974	0.0101992
104887168	probable LRR receptor-like serine/threonine-protein kinase IRK	1.48272	0.0101992
104891863	fasciclin-like arabinogalactan protein 1	1.50717	0.0101992
104897235	very-long-chain 3-oxoacyl-CoA reductase 1	1.40482	0.0101992
104888847	probable tRNA N6-adenosine threonylcarbamoyltransferase%2C transcript variant X3	-0.878105	0.0101976
104895869	hypothetical protein	-1.65413	0.0101976
104896817	putative receptor-like protein kinase At4g00960%2C transcript variant X1	-1.16065	0.0101976
104897273	protein POOR HOMOLOGOUS SYNAPSIS 1	2.04304	0.0101905
104889511	hydroxymethylglutaryl-CoA lyase%2C mitochondrial	-0.956783	0.0101727
104897815	phosphoenolpyruvate carboxykinase [ATP]	1.8941	0.0101616
orf106c	NP_064114.1	-2.86662	0.0101579
104887948	probable inorganic phosphate transporter 1-3	2.0976	0.0101405
104887843	pentatricopeptide repeat-containing protein At4g14850	1.8997	0.0101122
104895661	soyasapogenol B glucuronide galactosyltransferase	2.06647	0.0101018
104903973	berberine bridge enzyme-like 15	1.14445	0.0101018
104904770	methylmalonate-semialdehyde dehydrogenase [acylating]%2C mitochondrial	1.02696	0.0101018
104897828	15-cis-phytoene desaturase%2C chloroplastic/chromoplastic-like%2C transcript variant X3	2.19587	0.0101014
104907919	RHOMBOID-like protein 12%2C mitochondrial	0.913563	0.0100963
104895515	protein SKIP34	-1.2947	0.0100324
104883688	plastid division protein CDP1%2C chloroplastic%2C transcript variant X2	0.990039	0.0100268
104905713	thioredoxin M-type%2C chloroplastic	-2.93305	0.0100215
109135319	uncharacterized LOC109135319	1.34591	0.0100215
104891490	serine/threonine-protein kinase 26-like%2C transcript variant X2	-0.770432	0.0100215
104889653	transcription factor DIVARICATA	1.83415	0.0100083
104885430	probable trehalose-phosphate phosphatase C%2C transcript variant X4	2.33105	0.00997202
104889067	probable thiol methyltransferase 2%2C transcript variant X3	-2.92811	0.0099095
104883990	U1 small nuclear ribonucleoprotein C	0.762859	0.0099075
104888986	54S ribosomal protein L51%2C mitochondrial	1.56062	0.00988798
104899442	hypothetical protein	2.46079	0.0098785
104896824	F-box protein SKIP28%2C transcript variant X1	-1.26204	0.0098666
104904400	4-hydroxy-3-methylbut-2-enyl diphosphate reductase%2C chloroplastic	-0.811234	0.0098666
104890967	uncharacterized LOC104890967	-1.65282	0.00986221
104893112	probable polyamine transporter At1g31830%2C transcript variant X1	1.29131	0.00986141
104892270	serine/arginine-rich splicing factor SR45a-like	-0.730392	0.00986088
104894922	hypothetical protein isoform C	-1.77435	0.0098602
104888752	ureidoglycolate hydrolase	1.59185	0.00984361
104884050	cytochrome b561 and DOMON domain-containing protein At4g12980	1.1397	0.00974635
104886916	desiccation protectant protein Lea14 homolog	1.12266	0.00971425
104899183	uncharacterized LOC104899183%2C transcript variant X5	2.89126	0.00970285
104908134	transcription initiation factor TFIID subunit 12%2C transcript variant X1	-1.11904	0.00968767
104892566	macrophage migration inhibitory factor homolog	2.50035	0.00967519
104887676	digestive organ expansion factor%2C transcript variant X1	-0.983125	0.00967519
104908560	vignain	2.18605	0.00966911
104901964	protein transport protein SEC13 homolog B%2C transcript variant X2	0.555256	0.00966627
104894855	glycine-rich cell wall structural protein	-1.19828	0.00954905
109133583	uncharacterized LOC109133583	1.44004	0.0095098
109135779	uncharacterized LOC109135779	-1.87146	0.00949962
104907837	putative serine/threonine-protein kinase%2C transcript variant X1	1.9554	0.00949812
104892917	putative late blight resistance protein homolog R1A-3%2C transcript variant X1	-1.61801	0.00945958
104890666	GDSL esterase/lipase At1g09390	1.38187	0.00941993
104888119	stomatin-like protein 2%2C mitochondrial	0.897197	0.00940623
104902374	hypothetical protein	1.23307	0.00939493
104904363	cyclase-associated protein 1	0.899406	0.00939434
104892541	hypothetical protein	1.62529	0.00938117
104890253	wall-associated receptor kinase-like 1%2C transcript variant X1	-1.21987	0.00937626
104893372	UDP-arabinose 4-epimerase 1%2C transcript variant X1	0.913192	0.00937626
104883764	hypothetical protein	-1.00219	0.00936638
109135299	ADP-ribosylation factor 1-like	-1.1579	0.00936638
104903025	E3 ubiquitin-protein ligase RMA1H1	-1.06309	0.00936638
104907654	peptidyl-prolyl cis-trans isomerase%2C chloroplastic	1.08219	0.00935048
104899866	hypothetical protein	1.17212	0.00934899
104903295	dual specificity tyrosine-phosphorylation-regulated kinase 3	-0.94392	0.00934802
104902260	putative cyclin-A3-1	1.31758	0.00934491
104888236	protein IQ-DOMAIN 1	2.22763	0.00934206
104890326	hypothetical protein%2C transcript variant X1	-1.21227	0.00934206
104893937	synapse-associated protein 1	1.03789	0.00931909
orf106c	NP_064114.1	-1.1033	0.00927295
104887536	NADPH:quinone oxidoreductase	1.38309	0.00927006
104900011	alpha-glucan phosphorylase%2C H isozyme	1.40102	0.00925726
104906624	hypothetical protein	-0.658288	0.00924793
104885545	uncharacterized LOC104885545%2C transcript variant X2	-1.36885	0.0092275
104892293	RNA-binding protein NOB1	-1.03882	0.00921624
104892255	uncharacterized LOC104892255	-1.28203	0.00919632
104883162	nuclear pore complex protein NUP133	0.903775	0.00918959
104892659	metalloendoproteinase 1-MMP	2.14352	0.00918668
104892886	ATP synthase subunit delta'%2C mitochondrial	0.868207	0.00916643
104890090	rho GTPase-activating protein 7	-0.734892	0.00914272
104897258	uncharacterized LOC104897258	-1.12931	0.00914272
104900102	expansin-A4	1.87888	0.00913233
104897841	hypothetical protein%2C transcript variant X8	-1.13362	0.00913109
109135832	uncharacterized LOC109135832	1.98746	0.00912246
104906535	hypothetical protein	-1.25292	0.00911651
[truncated: 3,039 more rows]
