# Supplementary material for: Comparative Transcriptome Analysis Provides Molecular Insights into the Interaction of Beet necrotic yellow vein virus and Beet soil-borne mosaic virus with Their Host Sugar Beet
Source: Viruses. 2020 Jan 8;12(1):76. doi: 10.3390/v12010076 (PMC7019549; doi:10.3390/v12010076)
Supplement: Supplementary file 1 [file viruses-12-00076-s001.zip › Supplementary Table S5.xlsx]

## Sheet: S5
Supplementary Table S5. Log2 fold change of differentially expressed genes (log2 fold change > 2 or < -2; p value < 0.05) identified in BNYVV infected plants.
NCBI Gene ID	Gene name	BNYVV log2 fold change	BNYVV p value
BIN46	beta-fructofuranosidase%2C insoluble isoenzyme CWINV3	3.49709	1.19067e-13
BIN44	acid beta-fructofuranosidase%2C transcript variant X1	4.31028	3.11432e-10
109136562	uncharacterized LOC109136562	2.06132	0.0172317
109136433	dirigent protein 1-like	3.06749	0.00279491
109136380	uncharacterized abhydrolase domain-containing protein DDB_G0269086-like	4.34919	0.00011903
109136369	probable carboxylesterase 120	2.41398	0.0250471
109136334	uncharacterized LOC109136334	2.49298	0.00315265
109136308	glutamate receptor 2.2-like	2.75705	0.0214594
109136255	uncharacterized LOC109136255	2.31248	0.00596683
109136250	uncharacterized LOC109136250	2.39454	0.0207529
109136148	dynein light chain 1%2C cytoplasmic%2C transcript variant X1	4.06183	2.91329e-07
109136130	uncharacterized LOC109136130	2.30661	0.000764596
109136071	uncharacterized LOC109136071	2.60869	0.000704529
109136054	uncharacterized LOC109136054	2.02269	4.5276e-08
109135832	uncharacterized LOC109135832	3.31099	1.99703e-07
109135831	uncharacterized LOC109135831	2.46667	0.00498088
109135809	uncharacterized LOC109135809	3.25994	2.77696e-05
109135722	protein NRT1/ PTR FAMILY 5.5-like	2.10051	0.0382082
109135688	polyphenol oxidase I%2C chloroplastic-like	2.92736	4.62168e-06
109135558	uncharacterized LOC109135558	2.89508	0.000291899
109135320	uncharacterized LOC109135320%2C transcript variant X3	2.70842	0.0358857
109135315	glutamate receptor 2.6-like	2.47954	0.0339385
109135302	uncharacterized LOC109135302	2.74559	0.00293926
109135265	uncharacterized LOC109135265	2.37093	0.0213787
109135047	uncharacterized LOC109135047	2.52934	0.0137225
109135044	uncharacterized LOC109135044	2.84818	2.8514e-07
109134983	DNA-directed RNA polymerase II subunit RPB1-like	7.35421	2.10189e-27
109134982	repetitive proline-rich cell wall protein 1-like	6.62313	2.09276e-17
109134866	uncharacterized LOC109134866	3.27095	0.00782208
109134852	putative lipid-binding protein AIR1	4.38143	4.34506e-16
109134851	putative lipid-binding protein AIR1	4.81135	1.01794e-16
109134850	putative lipid-binding protein AIR1	2.92733	0.0221673
109134734	small ubiquitin-related modifier 1-like	2.71139	0.0166535
109134719	protein trichome birefringence-like 32	4.20887	0.000202154
109134633	zeatin O-glucosyltransferase-like	2.0179	1.61113e-07
109134582	uncharacterized LOC109134582	3.45438	0.00470306
109134432	repetitive proline-rich cell wall protein 1-like	5.43171	1.47509e-07
109134389	uncharacterized LOC109134389	3.50812	0.000637636
109133994	true	3.75993	0.00104159
109133982	true	3.94885	0.000810308
109133802	uncharacterized LOC109133802	2.68122	0.015532
109133732	uncharacterized LOC109133732	2.62689	0.018433
109133726	uncharacterized LOC109133726	2.67344	2.7009e-06
109133663	BTB/POZ domain-containing protein At3g22104-like	2.70412	0.0358701
109133626	uncharacterized LOC109133626	2.89445	0.0231483
104909133	pathogenesis-related protein PR-1	3.76628	6.66167e-10
104909132	pathogenesis-related protein PR-1-like	4.22565	4.66133e-15
104909111	uncharacterized LOC104909111	2.35133	2.76343e-07
104909084	fructan 6-exohydrolase-like	2.69348	0.00253299
104909061	hypothetical protein	2.41687	0.00941045
104908949	protein NETWORKED 3A%2C transcript variant X3	2.65592	0.000115226
104908944	bidirectional sugar transporter SWEET9	3.01168	0.00100634
104908895	AP2-like ethylene-responsive transcription factor TOE3	2.12837	0.00463175
104908889	uncharacterized LOC104908889%2C transcript variant X1	3.71866	2.1e-08
104908846	zinc finger protein ZAT5	2.51956	2.4e-08
104908841	alpha carbonic anhydrase 7	2.18818	0.00674427
104908806	probable fructokinase-5	2.55717	0.0498948
104908796	putative ER lumen protein-retaining receptor C28H8.4	2.43416	0.00208535
104908770	ankyrin-2-like	2.7252	0.015043
104908758	serine/threonine-protein phosphatase 6 regulatory ankyrin repeat subunit B-like	2.067	0.011225
104908747	beta-amyrin synthase	3.30707	8.09426e-12
104908742	uncharacterized LOC104908742%2C transcript variant X2	3.00798	7.97391e-08
104908707	CDT1-like protein a%2C chloroplastic	2.68734	5.61085e-12
104908690	beta-amyrin synthase	3.53817	9.22677e-17
104908689	beta-amyrin 28-oxidase	2.96401	2.8e-06
104908688	beta-amyrin 28-oxidase	3.01325	1.02813e-06
104908687	pollen receptor-like kinase 4	3.08216	1.8633e-05
104908683	hypothetical protein	2.13008	0.000463836
104908672	auxin response factor 18	2.03301	6.7e-08
104908644	hypothetical protein	2.20152	0.0377906
104908624	dynamin-related protein 5A-like	2.39514	0.00645495
104908604	WD repeat-containing protein 48 homolog	2.20078	0.0315741
104908595	lysosomal Pro-X carboxypeptidase	2.73093	0.0246918
104908587	cytochrome P450 71A1-like	3.69014	3.76475e-06
104908578	cytochrome P450 71A9-like	4.51169	8.82369e-06
104908576	cytochrome P450 71A1-like	4.01239	8.807e-08
104908568	centromere protein X	2.30023	0.00162925
104908567	leucine-rich repeat receptor-like serine/threonine/tyrosine-protein kinase SOBIR1	2.03305	0.00216757
104908560	vignain	4.52888	2.44361e-15
104908558	BTB/POZ and TAZ domain-containing protein 2	2.58416	2.25018e-13
104908556	probable pectate lyase 18	2.43424	0.00148433
104908501	mini-chromosome maintenance complex-binding protein	2.21403	4.24292e-08
104908474	metalloendoproteinase 1-like	2.7543	0.0230664
104908449	high affinity nitrate transporter 2.5-like	4.51549	3.41733e-07
104908448	high affinity nitrate transporter 2.5	5.39242	8.54752e-09
104908431	lysine histidine transporter-like 6	3.66063	2.68569e-12
104908405	high mobility group B protein 7%2C transcript variant X1	2.15554	0.00130559
104908394	polygalacturonase At1g48100	4.21444	1.05845e-07
104908389	hypothetical protein	2.57614	0.000150435
104908367	LOB domain-containing protein 15	2.43169	5.66876e-10
104908362	myb-like protein P	3.07968	0.000244612
104908326	peroxidase P7	2.02978	0.013941
104908309	tyrosine decarboxylase 1	3.11423	0.0127213
104908295	haloacid dehalogenase-like hydrolase domain-containing protein Sgpp%2C transcript variant X1	2.7995	1.55202e-21
104908242	WAT1-related protein At3g18200	2.40916	0.017769
104908236	BTB/POZ domain-containing protein At3g56230	4.16537	9.6719e-12
104908224	transcription factor TCP18	5.06183	1.94195e-08
104908208	histone H4	2.00821	2.151e-06
104908203	histone H4	2.13477	3.17271e-06
104908195	cellulose synthase-like protein G3	3.16243	1.26981e-08
104908184	uncharacterized LOC104908184	2.68481	0.0013287
104908165	wall-associated receptor kinase-like 6	2.8206	0.0116145
104908154	thymocyte nuclear protein 1	2.20568	4.75349e-06
104908145	peroxidase 57	3.71777	2.10652e-09
104908140	hypothetical protein	2.78601	1.15458e-06
104908127	hypothetical protein	2.43448	0.000302629
104908115	non-specific lipid-transfer protein-like protein At5g64080%2C transcript variant X2	2.0818	8.93174e-05
104908106	uncharacterized LOC104908106	3.37924	0.00565216
104908099	transcription factor PRE3	3.15135	7.94659e-16
104908097	true	2.79505	0.010032
104908093	wound-induced protein 1	2.1938	2.19597e-09
104908014	deoxycytidylate deaminase	2.19384	0.000103168
104907984	hypothetical protein	4.05697	2.88355e-11
104907974	mediator of RNA polymerase II transcription subunit 33A%2C transcript variant X2	3.71817	1.81563e-20
104907959	hypothetical protein	3.02662	4.53231e-07
104907949	transcription factor MYB26	2.15458	0.0010173
104907928	COBRA-like protein 4	3.08542	0.000114199
104907923	cytochrome P450 78A5	3.85213	1.50612e-07
104907900	hypothetical protein isoform B%2C transcript variant X1	2.7059	0.0366292
104907897	protein POLYCHOME	3.03227	1.94247e-08
104907884	histone deacetylase 5	2.34427	1.04038e-08
104907856	cytokinin riboside 5'-monophosphate phosphoribohydrolase LOG8%2C transcript variant X2	3.02534	0.0103631
104907833	tubulin beta-3 chain	2.88977	1.65257e-07
104907798	DNA topoisomerase 2%2C transcript variant X2	3.34933	5.44568e-10
104907784	cationic amino acid transporter 6%2C chloroplastic	2.33449	1.27847e-10
104907775	hypothetical protein	3.04629	5.25269e-06
104907707	mucin-2	2.54024	4.26745e-08
104907706	peroxidase 44	5.87542	3.87509e-15
104907586	kinesin-like protein KIN-14Q	2.31882	4.87296e-09
104907498	peptide methionine sulfoxide reductase B1%2C chloroplastic	2.68326	0.000221605
104907496	fatty-acid-binding protein 3%2C chloroplastic	2.22336	1.10135e-06
104907459	histone H3	2.2609	5.54927e-10
104907410	uncharacterized protein At1g65710%2C transcript variant X2	3.16221	2.13923e-06
104907360	uncharacterized LOC104907360%2C transcript variant X2	2.61936	0.00175381
104907356	uncharacterized LOC104907356	2.26473	0.0253998
104907347	interactor of constitutive active ROPs 4	2.39796	7.28169e-11
104907325	basic leucine zipper 43	2.55379	8.30785e-05
104907313	zinc finger BED domain-containing protein RICESLEEPER 2	2.646	2.52804e-11
104907234	hypothetical protein%2C transcript variant X1	2.43137	0.000418765
104907230	myosin-2%2C transcript variant X3	2.24003	1.97374e-06
104907226	hypothetical protein	3.11428	1.25194e-06
104907200	hypothetical protein	3.27809	4.47699e-05
104907155	uncharacterized LOC104907155	2.78562	3.31292e-08
104907154	organic cation/carnitine transporter 4	4.19133	4.26745e-08
104907136	GDSL esterase/lipase 7	3.83775	0.000241465
104907127	GDSL esterase/lipase 7	3.07971	1.6198e-05
104907119	calcium-binding protein PBP1	2.45432	0.00157342
104907110	receptor-like protein 12	2.31891	0.00533271
104907100	probable sesquiterpene synthase	4.04674	1.156e-06
104907099	cytochrome P450 CYP736A12-like	2.13134	0.0123594
104907093	21.7 kDa class VI heat shock protein	2.81287	5.87113e-06
104907090	thioredoxin-like protein CXXS1	3.18267	1.55564e-06
104907033	cornifin-A	5.33684	2.61751e-08
104907019	uncharacterized WD repeat-containing protein alr3466	3.44244	0.000409746
104907000	ankyrin repeat-containing protein ITN1	2.38381	7.52874e-06
104906998	hypothetical protein	2.8488	5.13477e-12
104906983	sterol 14-demethylase	4.46613	1.13451e-09
104906982	protein disulfide isomerase-like 1-3	2.67165	1.83978e-14
104906972	hydrophobic protein LTI6A	2.71129	3.50539e-06
104906970	hypothetical protein	2.07959	0.00184521
104906958	protein yippee-like At4g27745%2C transcript variant X3	2.26252	3.80338e-06
104906917	COBRA-like protein 4	2.21149	8.27217e-06
104906910	protein IQ-DOMAIN 32	2.70284	5.375e-06
104906855	chymotrypsin inhibitor 3	3.66048	5.70536e-06
104906853	factor Xa inhibitor BuXI	3.30574	9e-09
104906846	serine/threonine-protein phosphatase 6 regulatory ankyrin repeat subunit A	4.28313	1.17724e-09
104906837	probable folate-biopterin transporter 8%2C chloroplastic%2C transcript variant X1	2.53407	6.7998e-09
104906829	kunitz-type trypsin inhibitor alpha chain	4.58282	7.53542e-12
104906827	trypsin inhibitor 1B	4.10366	1.07836e-15
104906781	putative transcription factor bHLH086	2.35884	8.21829e-07
104906774	flavonol sulfotransferase-like	3.31293	3.6362e-05
104906769	ethylene-responsive transcription factor RAP2-11-like	3.37134	0.00581014
104906765	hypothetical protein	2.33132	0.000911321
104906754	kinesin-like protein NACK1	3.31171	1.62472e-05
104906745	dirigent protein 21-like	2.76956	1.51394e-07
104906716	histone H4	2.79444	1.06359e-21
104906675	hypothetical protein isoform A%2C transcript variant X1	2.91679	2.22219e-07
104906636	hypothetical protein isoform A%2C transcript variant X4	2.28405	0.00347569
104906595	hypothetical protein%2C transcript variant X4	3.11002	2.59921e-06
104906580	3-ketoacyl-CoA synthase 5-like	2.80788	0.0282856
104906575	transcription factor bHLH118	2.12453	0.00381484
104906570	probable carboxylesterase 120	3.39335	3.26314e-06
104906569	probable carboxylesterase 120	2.45321	9.37812e-07
104906547	kunitz-type trypsin inhibitor alpha chain-like	2.45686	0.000200167
104906534	bidirectional sugar transporter SWEET17	2.24841	1e-09
104906531	bidirectional sugar transporter SWEET17%2C transcript variant X1	2.54733	0.00141533
104906530	lipoamide acyltransferase component of branched-chain alpha-keto acid dehydrogenase complex%2C mitochondrial	2.69682	8.4266e-15
104906525	hypothetical protein	2.72843	5.96704e-05
104906477	flap endonuclease GEN-like 2%2C transcript variant X1	2.28511	1.79404e-05
104906474	protein ENDOSPERM DEFECTIVE 1	2.07214	1.86718e-05
104906454	dehydration-responsive element-binding protein 1D	3.03232	0.0041816
104906436	probable methyltransferase PMT15	6.93735	1.75143e-60
104906423	protein IQ-DOMAIN 14	2.30901	0.00147296
104906407	transcription factor TCP19	2.54326	4.45447e-17
104906405	peroxidase 66	3.34158	2.50125e-12
104906403	peroxidase 66-like	2.35005	0.000351446
104906401	uncharacterized LOC104906401	3.93919	1.01909e-08
104906397	vicilin-like antimicrobial peptides 2-2	2.741	0.0330268
104906392	MLP-like protein 43	3.59274	1.01794e-16
104906324	probable inactive purple acid phosphatase 27	2.9487	0.00801228
104906321	zinc finger A20 and AN1 domain-containing stress-associated protein 6	5.4309	3.12784e-09
104906320	zinc finger A20 and AN1 domain-containing stress-associated protein 12-like	2.4189	0.0194688
104906281	zinc transporter 1-like	5.38466	1.79281e-47
104906249	uncharacterized LOC104906249	3.92652	2.64733e-05
104906240	F-box protein CPR30-like	3.10549	4.08201e-05
104906216	vacuolar amino acid transporter 1	2.61074	2.96947e-07
104906210	hypothetical protein	2.74064	0.00251255
104906196	transcription factor PRE6	3.41672	0.000563816
104906165	hypothetical protein	3.29203	8.91e-07
104906119	dirigent protein 9	2.22751	9.36506e-12
104906096	extensin-2	5.73984	1.23411e-20
104906062	probable inactive serine/threonine-protein kinase bub1	2.4196	0.000481083
104906061	non-classical arabinogalactan protein 30	3.52763	6.27264e-08
104906046	glutamate receptor 2.7	4.40444	8.16677e-05
104906007	1-aminocyclopropane-1-carboxylate oxidase homolog 1	2.68177	2.28807e-05
104905986	aspartyl protease family protein At5g10770	2.49323	5.55051e-13
104905966	structural maintenance of chromosomes protein 2-1%2C transcript variant X1	2.06486	8.47523e-10
104905958	protein trichome birefringence-like 33	3.00958	5.02894e-07
104905951	probable leucine-rich repeat receptor-like protein kinase IMK3	2.32563	8.2265e-12
104905924	pentatricopeptide repeat-containing protein At2g01860%2C transcript variant X1	2.40529	8.91607e-10
104905913	petal death protein	2.04858	0.00427445
104905907	basic blue protein	3.48706	1.15437e-06
104905904	chaperone protein dnaJ 10	2.86394	3.08239e-06
104905882	hypothetical protein	2.36483	1.32606e-05
104905825	hypothetical protein isoform A%2C transcript variant X2	2.78668	2.9311e-05
104905794	uncharacterized LOC104905794%2C transcript variant X2	2.34659	0.00102411
104905747	hypothetical protein%2C transcript variant X2	2.31957	8.58058e-10
104905736	cytochrome P450 81F3-like	2.1056	0.00103357
104905734	inositol-tetrakisphosphate 1-kinase 3	3.07241	1.02397e-27
104905726	hypothetical protein isoform A%2C transcript variant X1	2.91069	0.000281973
104905659	cytochrome P450 78A9	2.36198	0.00125619
104905654	hypothetical protein isoform A%2C transcript variant X3	2.10128	4.05355e-05
104905605	hypothetical protein	2.79564	0.000309259
104905557	metalloendoproteinase 4-MMP	2.32824	0.000106314
104905540	flavonol sulfotransferase-like	2.95159	0.000321419
104905535	filament-like plant protein	3.30747	1.81881e-10
104905516	kinesin-like protein KIN-4C	3.44509	1.26033e-06
104905505	probable methyltransferase PMT15	2.02406	0.000135099
104905491	SPX domain-containing membrane protein At4g22990%2C transcript variant X2	2.92671	1.68634e-08
104905475	subtilisin-like protease SBT1.1	3.34682	5.84515e-13
104905471	subtilisin-like protease SBT4.14	2.32215	3.82743e-06
104905428	uncharacterized LOC104905428	3.53777	3.73424e-06
104905421	LOB domain-containing protein 18	2.30381	7.27269e-08
104905420	LOB domain-containing protein 19	2.43913	1.59337e-05
104905417	65-kDa microtubule-associated protein 3	2.94328	0.00154694
104905410	abscisic acid receptor PYL9%2C transcript variant X1	3.19378	6.1e-08
104905407	mucin-2-like	5.34896	1.64288e-59
104905403	protein transport Sec1a	2.32858	5.10117e-06
104905378	21 kDa protein	3.2056	1.13633e-12
104905350	SPX domain-containing protein 3	2.18744	0.00195651
104905343	expansin-B15	6.31324	2.30827e-21
104905341	cyclin-U2-1	3.13324	6.26967e-10
104905327	protein NRT1/ PTR FAMILY 5.6	2.93289	4.3239e-18
104905300	uncharacterized LOC104905300	2.97188	0.00492672
104905277	hypothetical protein	3.27197	1.0689e-09
104905265	ATPase 7%2C plasma membrane-type%2C transcript variant X1	4.8158	3.08263e-07
104905214	probable polyamine transporter At3g13620	3.75375	2.02741e-06
104905139	kinesin-like protein KIN-6%2C transcript variant X2	2.26959	4.60534e-07
104905115	naringenin%2C2-oxoglutarate 3-dioxygenase%2C transcript variant X2	2.55552	0.00111076
104905111	probable alkaline/neutral invertase B%2C transcript variant X1	2.412	1.12876e-09
104905088	location of vulva defective 1-like	5.70806	2.18898e-08
104905086	hypothetical protein	7.41164	3.10611e-16
104905065	lactosylceramide 4-alpha-galactosyltransferase-like	2.34849	0.000497329
104905053	hypothetical protein	2.8092	1.79492e-06
104905051	uncharacterized LOC104905051	2.6807	0.0302985
104905045	rop guanine nucleotide exchange factor 12	3.61023	6.03149e-07
104905004	uncharacterized LOC104905004	5.16194	1.73236e-06
104905003	clathrin coat assembly protein AP180	3.96388	0.000615345
104904998	rop guanine nucleotide exchange factor 7	2.41551	1.41437e-05
104904995	O-acyltransferase WSD1	3.16964	0.00956923
104904983	scopoletin glucosyltransferase-like	2.3423	0.0113827
104904981	protein IRX15-LIKE	3.56224	1.58668e-14
104904972	basic proline-rich protein-like	5.77057	1.32658e-34
104904969	hypothetical protein	5.11019	9.2856e-12
104904967	hypothetical protein	7.39107	1.1648e-30
104904955	probable carbohydrate esterase At4g34215	2.31242	8.8588e-05
104904901	plasma membrane ATPase%2C transcript variant X1	2.96131	0.0132782
104904874	G2/mitotic-specific cyclin S13-7%2C transcript variant X2	3.64961	7.33852e-06
104904872	probable N-acetyltransferase HLS1	5.68293	1.32027e-14
104904859	cysteine-rich and transmembrane domain-containing protein A%2C transcript variant X2	2.2226	6.43391e-06
104904853	codeine O-demethylase	5.56857	1.20221e-09
104904825	pathogenesis-related protein 1C-like	5.0933	6.37962e-10
104904824	pathogenesis-related protein 1A	5.86797	5.97335e-15
104904812	hypothetical protein	3.46554	4.73261e-07
104904811	amino acid transporter ANT1	2.80113	0.0290681
104904802	transcription factor bHLH25	2.4153	0.000437415
104904795	peptide methionine sulfoxide reductase B5-like	2.16875	1.06517e-10
104904774	MADS-box transcription factor 23	2.09304	0.0183711
104904746	F-box protein CPR30-like	2.35558	7.15801e-08
104904745	root phototropism protein 3	2.04977	0.00109879
104904741	beta carbonic anhydrase 5%2C chloroplastic%2C transcript variant X2	3.38806	6.38702e-09
104904735	hypothetical protein%2C transcript variant X2	2.26992	7.25859e-14
104904708	aquaporin TIP2-1	2.26813	5.26036e-05
104904702	zinc transporter 1	3.33963	0.000143176
104904701	zinc transporter 3	5.3115	7.34021e-09
104904700	probable plastidic glucose transporter 3%2C transcript variant X1	2.71652	9.39907e-09
104904679	cytosolic sulfotransferase 15	2.65385	0.000927552
104904675	uncharacterized LOC104904675	2.42082	0.00899093
104904674	kinesin-like protein KIN-13B	2.59754	2.79813e-06
104904669	IST1-like protein%2C transcript variant X2	2.56348	2.29e-07
104904653	receptor like protein kinase S.2	2.57075	4.58763e-06
104904631	gibberellin 3-beta-dioxygenase 1-like	5.04446	2.04381e-06
104904625	hypothetical protein	3.41441	3.91347e-05
104904621	hypothetical protein	2.12781	0.0161217
104904617	hypothetical protein	3.05834	4.27643e-05
104904614	boron transporter 4	2.29168	0.00204429
104904598	hypothetical protein	5.12768	2.69495e-13
104904590	biotin carboxyl carrier protein of acetyl-CoA carboxylase-like%2C transcript variant X1	2.45223	7.3975e-10
104904557	pseudo histidine-containing phosphotransfer protein 6	3.64891	0.000266369
104904548	ATP-dependent DNA helicase Q-like 4A	2.58167	1.86761e-14
104904547	pyrophosphate-energized vacuolar membrane proton pump 1	2.51843	4.19705e-07
104904546	glycerol kinase	3.06615	9.78579e-22
104904540	hypothetical protein isoform A%2C transcript variant X2	2.8364	3.63953e-08
104904530	hypothetical protein	2.23507	0.0025154
104904519	hypothetical protein	3.58468	0.000476955
104904518	phosphopantothenoylcysteine decarboxylase subunit VHS3-like	2.38679	1.22117e-06
104904514	LOB domain-containing protein 33-like	4.81886	2.14779e-11
104904504	lamin-like protein	2.06469	0.0388919
104904477	B3 domain-containing protein At3g19184	3.54145	7.10894e-11
104904475	sister chromatid cohesion 1 protein 3	2.96798	5.309e-06
104904452	kinesin-like protein KIN-12D%2C transcript variant X2	2.03623	3.65e-07
104904399	cytochrome c biogenesis protein CCS1%2C chloroplastic	2.25183	0.000481567
104904387	laccase-17	5.75806	5.63972e-16
104904385	polyol transporter 5	4.00743	2.50639e-29
104904359	laccase-17	3.82596	3.35496e-21
104904352	protein RADIALIS-like 2%2C transcript variant X2	6.24653	1.55657e-09
104904348	uncharacterized LOC104904348	3.13357	0.0124482
104904347	hypothetical protein	6.27322	2.92009e-10
104904344	protein CHLOROPLAST IMPORT APPARATUS 2%2C transcript variant X1	3.16472	0.00265302
104904343	hypothetical protein	3.23982	0.00921277
104904342	lipase 3-like	4.23049	3.71967e-12
104904335	putative pectinesterase 11	4.79706	6.82813e-11
104904332	isoflavone reductase-like protein	2.17029	7.87696e-05
104904320	phosphatidylinositol/phosphatidylcholine transfer protein SFH3	2.04818	1.56994e-09
104904302	purple acid phosphatase 2%2C transcript variant X1	3.19787	6.43231e-05
104904293	protein FIZZY-RELATED 3%2C transcript variant X1	2.69655	1.26553e-08
104904268	squalene synthase%2C transcript variant X1	2.57566	5.79252e-06
104904256	expansin-A4	3.52307	2.37331e-13
104904246	arginine decarboxylase	2.17697	6.31851e-06
104904222	MDIS1-interacting receptor like kinase 2-like	3.1349	2.3232e-06
104904167	proteoglycan 4	2.32883	0.00499625
104904136	cysteine-rich receptor-like protein kinase 25	2.62687	0.000802579
104904135	putative cysteine-rich repeat secretory protein 7	2.25637	1.95739e-05
104904133	cysteine-rich receptor-like protein kinase 10	2.57262	0.00313415
104904118	serine/threonine-protein phosphatase 6 regulatory ankyrin repeat subunit B	3.12563	0.000196165
104904096	3-hydroxy-3-methylglutaryl-coenzyme A reductase 1	2.08913	1.60184e-19
104904084	cysteine protease XCP2	2.86593	3.26386e-12
104904052	ABC transporter G family member 11-like	3.23563	2.24837e-05
104904022	actin-1	3.05731	1.69969e-09
104903975	peptidyl-prolyl cis-trans isomerase	2.08147	1.35472e-05
104903974	hypothetical protein	2.42333	1.95769e-08
104903973	berberine bridge enzyme-like 15	2.44155	5.05014e-08
104903969	probable L-gulonolactone oxidase 4	2.07165	0.000189888
104903961	dirigent protein 23	2.39364	1.57649e-07
104903945	anti-sigma-I factor RsgI6	2.44177	0.000250144
104903934	uncharacterized LOC104903934	2.01869	0.00196706
104903933	myb-related protein 308	2.23562	0.000671491
104903914	vacuolar iron transporter homolog 2	4.16785	1.84224e-05
104903909	transcription factor ABORTED MICROSPORES%2C transcript variant X2	3.67673	0.0019269
104903902	hypothetical protein	2.08529	3.51221e-07
104903897	proline transporter 3-like	2.56869	2.78844e-06
104903894	hypothetical protein	3.12374	1.38845e-07
104903877	hypothetical protein	2.85468	0.0252349
104903870	(RS)-norcoclaurine 6-O-methyltransferase	5.54365	6.75589e-28
104903859	L-ascorbate oxidase homolog	2.08022	0.00694665
104903857	dehydrin COR410	4.09284	7.97666e-11
104903855	lysine histidine transporter-like 7	2.10325	0.0277678
104903846	proliferating cell nuclear antigen	3.32363	3.49953e-09
104903845	expansin-like A1	2.89881	3.78247e-05
104903843	expansin-like A1	2.08611	0.000527263
104903830	cation transporter HKT8-like	3.0952	4.56629e-08
104903824	periaxin-like	6.67519	4.07789e-25
104903797	uncharacterized LOC104903797%2C transcript variant X1	2.62134	5.28104e-05
104903772	uncharacterized LOC104903772	2.86876	0.00820666
104903732	asparagine synthetase [glutamine-hydrolyzing]%2C transcript variant X2	2.46745	0.00306237
104903715	patellin-4	2.61397	0.00312768
104903714	NAC domain-containing protein 43	2.27272	0.00552838
104903705	hypothetical protein	2.48857	0.018552
104903696	hypothetical protein	3.54212	0.000316695
104903666	inorganic pyrophosphatase 2	2.01059	0.000331107
104903665	inorganic pyrophosphatase 2	4.71164	1.39362e-17
104903639	endonuclease 8-like 3%2C transcript variant X1	2.43466	0.00135953
104903634	kinesin-like protein KIN-12F	3.92473	1.04063e-06
104903627	WUSCHEL-related homeobox 5	3.17467	3.85186e-05
104903619	GABA transporter 1%2C transcript variant X2	3.80408	6.22691e-11
104903583	hypothetical protein%2C transcript variant X1	4.96074	1.22512e-11
104903567	heavy metal-associated isoprenylated plant protein 28	5.41086	3.46031e-09
104903543	nematode resistance protein-like HSPRO2	2.14093	0.00268598
104903521	auxin transporter-like protein 2	2.12328	7.52467e-07
104903505	probable L-gulonolactone oxidase 6	4.0911	2.3868e-17
104903484	hypothetical protein	3.76897	1.38441e-10
104903454	probable serine/threonine-protein kinase clkA	3.72778	2.18764e-06
104903427	ras-related protein RABA1f	2.11234	4.66554e-10
104903368	protein EARLY FLOWERING 4	2.10401	0.0134798
104903351	protein EARLY FLOWERING 4-like	2.04214	0.0145788
104903325	syntaxin-124	2.56365	0.0496743
104903317	transmembrane protein 97%2C transcript variant X2	2.04585	1.14971e-06
104903278	protein CNGC15b-like	2.27254	0.00466634
104903223	hypothetical protein	2.44837	8.44123e-10
104903217	protein ESKIMO 1	2.51889	2.30691e-10
104903177	uncharacterized LOC104903177	4.05749	1.1582e-05
104903169	uncharacterized LOC104903169	2.37836	0.0275143
104903131	uncharacterized LOC104903131	2.86436	0.0244523
104903052	expansin-B3	3.05362	6.07555e-06
104903048	clathrin light chain 2	4.3867	2.63e-06
104903034	germin-like protein	3.42018	2.38275e-07
104902980	zinc finger protein ZAT5	2.2537	3.35335e-06
104902970	probable inorganic phosphate transporter 1-3%2C transcript variant X2	5.64068	1.51326e-09
104902969	acetyl-CoA acetyltransferase%2C cytosolic 1%2C transcript variant X1	2.17204	1.64877e-05
104902918	transcription factor FER-LIKE IRON DEFICIENCY-INDUCED TRANSCRIPTION FACTOR	2.66028	1.38659e-14
104902902	hypothetical protein	2.24624	9.34735e-05
104902897	probable xyloglucan endotransglucosylase/hydrolase protein 32	3.31261	1.93572e-13
104902894	serine carboxypeptidase-like	2.18213	1.72266e-09
104902865	hypothetical protein	2.48202	1.22094e-06
104902836	protein TPX2%2C transcript variant X1	2.97367	0.000511563
104902835	putative E3 ubiquitin-protein ligase RING1a	2.03775	3.82146e-09
104902834	mitotic checkpoint serine/threonine-protein kinase BUB1%2C transcript variant X3	2.53579	2.15775e-07
104902829	leucine-rich repeat extensin-like protein 4	2.62644	1.66476e-06
104902793	cytochrome b561 and DOMON domain-containing protein At2g04850	3.55974	5.39556e-11
104902734	protein STABILIZED1	4.3616	9.52686e-05
104902715	hypothetical protein	2.66278	8.034e-06
104902709	GDSL esterase/lipase At4g10955	2.12785	0.000775635
104902667	organic cation/carnitine transporter 3	4.50432	0.000119122
104902660	endoglucanase 5-like	3.14964	0.00575496
104902624	uncharacterized LOC104902624%2C transcript variant X2	3.76316	0.000112851
104902618	organic cation/carnitine transporter 2-like	2.90659	0.0218876
104902605	uncharacterized LOC104902605%2C transcript variant X2	2.75975	0.000821857
104902599	protein BEARSKIN2	4.19801	1.52539e-15
104902595	endoglucanase 5	4.61474	3.07534e-11
104902589	uncharacterized LOC104902589%2C transcript variant X5	2.52461	1.6198e-05
104902570	serine carboxypeptidase-like 34	3.18892	1.74931e-12
104902569	serine carboxypeptidase-like 34	4.30865	1.39527e-07
104902538	GEM-like protein 7	4.14852	2.00047e-05
104902525	antiviral protein MAP	2.01828	0.00917059
104902516	hypothetical protein	2.50059	0.000978747
104902508	uncharacterized protein At4g06744	2.24559	4.34338e-07
104902500	probable isoaspartyl peptidase/L-asparaginase 2	4.39328	1.52812e-16
104902463	F-box protein CPR30	2.81967	0.00897307
104902462	pre-mRNA-splicing factor ATP-dependent RNA helicase DEAH1-like	2.0051	0.0341532
104902456	F-box protein CPR30-like	4.28447	0.000187241
104902455	microtubule-associated protein RP/EB family member 1C	3.19704	3.96158e-06
104902432	probable receptor-like serine/threonine-protein kinase At5g57670%2C transcript variant X2	2.66756	1.64428e-07
104902411	auxin-responsive protein IAA33	2.28708	0.00983098
104902389	plasma membrane ATPase 4	2.40381	1.84849e-07
104902377	probable cation transporter HKT6	4.74603	4.27113e-18
104902362	cadmium/zinc-transporting ATPase HMA3	2.81267	1.74217e-14
104902361	oxysterol-binding protein-related protein 4C	2.54316	7.48936e-07
104902354	putative clathrin assembly protein At5g57200	2.81184	7.09638e-05
104902343	acyl-CoA-binding domain-containing protein 3	3.24175	1.56007e-11
104902270	hypothetical protein%2C transcript variant X2	3.96651	2.76707e-15
104902260	putative cyclin-A3-1	2.30056	4.7825e-21
104902255	probable xyloglucan endotransglucosylase/hydrolase protein 26	3.83831	2.61893e-07
104902252	protein SPEAR3-like	2.84063	3.5084e-05
104902245	rac-like GTP-binding protein ARAC7	2.47713	0.000663393
104902231	proteinaceous RNase P 1%2C chloroplastic/mitochondrial%2C transcript variant X1	2.21238	0.000803229
104902225	rho guanine nucleotide exchange factor 8	2.57777	1.14206e-07
104902204	probable chlorophyll(ide) b reductase NYC1%2C chloroplastic	3.04224	0.000207818
104902201	polyol transporter 5	2.32566	1.11214e-08
104902198	transcription repressor OFP8-like	3.47302	2.27111e-12
104902190	uncharacterized LOC104902190	4.49169	4.46037e-06
104902187	hypothetical protein	2.8822	7.63092e-05
104902172	probable sulfate transporter 3.5	2.41462	1.67806e-06
104902171	transcription factor PIF3	4.21752	5.1814e-06
104902168	protein SODIUM POTASSIUM ROOT DEFECTIVE 3	2.72594	5.23348e-05
104902157	aldehyde dehydrogenase family 2 member C4	2.42861	8.89569e-06
104902146	hypothetical protein	3.20054	4.569e-05
104902106	hypothetical protein	2.33902	6.39684e-07
104902103	cytochrome P450 734A1-like	2.63824	3.2363e-08
104902076	auxin-binding protein ABP19a	3.42116	0.00112509
104902075	auxin-binding protein ABP19a	3.3437	1.42876e-08
104902051	protein NRT1/ PTR FAMILY 6.2	2.25986	0.0328424
104902048	beta-glucuronosyltransferase GlcAT14B-like	2.10028	2.66541e-05
104902045	2-alkenal reductase (NADP(+)-dependent)	3.79572	1.71411e-11
104902035	peroxidase 25	2.03416	0.00664541
104902032	TBC domain-containing protein C1952.17c%2C transcript variant X2	2.18249	0.010515
104902009	umecyanin	3.40538	0.00235545
104902007	basic blue protein	3.96788	2.10929e-06
104901980	hypothetical protein	2.04854	8.66871e-07
104901970	protein NRT1/ PTR FAMILY 5.6%2C transcript variant X1	2.67074	0.000116881
104901961	uncharacterized LOC104901961%2C transcript variant X1	4.13627	3.11432e-10
104901957	probable 3-beta-hydroxysteroid-Delta(8)%2CDelta(7)-isomerase	2.0378	0.000317695
104901956	probable 3-beta-hydroxysteroid-Delta(8)%2CDelta(7)-isomerase	2.65521	3.8e-08
104901937	heparanase-like protein 3	2.39028	2.84073e-06
104901935	probable anion transporter 6%2C chloroplastic	3.44963	5.92877e-09
104901924	arogenate dehydrogenase 2%2C chloroplastic	2.0171	3.90093e-05
104901915	uncharacterized LOC104901915	3.20742	5.60282e-05
104901874	proteoglycan 4	2.27763	2.76917e-05
104901857	putative invertase inhibitor	2.14081	0.00179903
104901837	berberine bridge enzyme-like 10	4.74677	6.16489e-63
104901833	anthocyanin 3'-O-beta-glucosyltransferase-like	4.4147	5.88995e-78
104901831	hypothetical protein	2.94274	0.00391809
104901795	caffeic acid 3-O-methyltransferase	2.28004	1.09504e-07
104901789	RING-H2 finger protein ATL13	3.15495	5.91562e-06
104901761	kinesin-like protein KIN-7N	3.12874	4.9177e-13
104901756	S-adenosylmethionine decarboxylase proenzyme-like	2.95753	1.8e-08
104901752	hypothetical protein	2.13292	0.0057914
104901747	AP2-like ethylene-responsive transcription factor At1g79700%2C transcript variant X2	3.29481	1.32632e-09
104901746	heptahelical transmembrane protein 2	2.14313	4.17e-07
104901740	serine carboxypeptidase II-2	2.90486	2.38601e-07
104901731	serine/threonine-protein kinase RUNKEL-like%2C transcript variant X2	2.35869	0.000181506
104901716	myosin-M heavy chain	3.80111	9.6677e-08
104901687	hypothetical protein	2.11974	0.018853
104901685	kinesin-like protein KIN-7B	3.03031	4.53847e-09
104901663	sodium-coupled neutral amino acid transporter 2	2.99839	3.26611e-08
104901648	ethylene-responsive transcription factor ERF017	3.09434	0.0148817
104901610	hypothetical protein	3.74985	9.01378e-06
104901609	PXMP2/4 family protein 4	2.41583	6.49756e-10
104901603	alcohol-forming fatty acyl-CoA reductase	2.16965	1.21512e-08
104901601	uncharacterized LOC104901601%2C transcript variant X1	3.12443	0.00289886
104901591	histone H2B.9	2.94785	0.00220595
104901583	sulfate transporter 1.2	3.08143	3.14649e-06
104901567	fatty acid hydroperoxide lyase%2C chloroplastic	3.11529	9.02924e-19
104901555	hypothetical protein	4.33333	3.92377e-19
104901536	transcription factor bHLH84	2.52781	0.0172402
104901489	uncharacterized LOC104901489	3.09185	0.0132396
104901467	transcription factor bHLH84	2.22495	0.021306
104901440	tubby-like protein 8	3.18685	0.000202962
104901428	serine/threonine-protein kinase 24%2C transcript variant X1	2.51684	0.0326503
104901409	beta-glucosidase 24	5.59294	3.07303e-33
104901403	D-3-phosphoglycerate dehydrogenase 1%2C chloroplastic	2.80969	9.5067e-12
104901311	GDSL esterase/lipase At4g18970-like	4.38558	2.1571e-08
104901237	uncharacterized LOC104901237	3.33289	0.000166995
104901226	protein POLLENLESS 3	2.20346	0.0126714
104901186	cationic amino acid transporter 1	3.59366	5.2e-08
104901172	protein kinase PINOID	2.03269	0.00109177
104901169	hypothetical protein	3.35683	0.000462903
104901168	protein BREAST CANCER SUSCEPTIBILITY 1 homolog%2C transcript variant X1	2.0212	3.8663e-07
104901150	cysteine-rich repeat secretory protein 38-like	4.92456	1.603e-10
104901118	NAC domain-containing protein 8	2.14514	7.77782e-05
104901108	cysteine-rich receptor-like protein kinase 10	2.03021	0.0126992
104901088	kinesin-like protein KIN-14C	2.68387	1.70642e-10
104901045	uncharacterized LOC104901045	2.36464	0.0259523
104901020	repetitive proline-rich cell wall protein 2	5.80987	4.78866e-23
104901012	fructan 6-exohydrolase-like	2.60379	1.49156e-08
104901010	fructan 6-exohydrolase-like%2C transcript variant X2	2.81849	0.000621665
104900956	repetitive proline-rich cell wall protein 2	5.86529	1.21197e-27
104900955	repetitive proline-rich cell wall protein 2	5.47402	3.73844e-26
104900946	malonyl-CoA decarboxylase%2C mitochondrial%2C transcript variant X3	2.00974	0.000947224
104900933	probable pectinesterase 8	2.74854	1e-09
104900876	monosaccharide-sensing protein 2	2.12147	1.32527e-13
104900843	polyphenol oxidase%2C chloroplastic	3.96442	5.24986e-11
104900822	PLASMODESMATA CALLOSE-BINDING PROTEIN 5	3.75672	0.000438014
104900818	hypothetical protein	3.20863	2.86117e-07
104900801	hypothetical protein	2.45568	1.28653e-05
104900791	U-box domain-containing protein 51	2.61126	0.000141231
104900778	phosphoethanolamine N-methyltransferase	2.06563	9.68889e-05
104900766	hypothetical protein%2C transcript variant X2	2.32161	0.000220237
104900761	polyphenol oxidase%2C chloroplastic	2.03514	0.000188409
104900759	polyphenol oxidase%2C chloroplastic	3.29836	1.23251e-07
104900756	polyphenol oxidase%2C chloroplastic	4.2914	9.44989e-15
104900729	uncharacterized LOC104900729	4.7788	3.67072e-08
104900728	uncharacterized LOC104900728	5.87519	6.67548e-11
104900727	uncharacterized LOC104900727	5.42138	1.21055e-09
104900715	allantoinase	4.86593	6.29136e-13
104900709	fe(2+) transport protein 1-like	3.01743	0.000130067
104900704	CASP-like protein 1C1	3.19228	2.0547e-05
104900689	proline-rich receptor-like protein kinase PERK3	2.34777	0.00385374
104900685	ethylene-responsive transcription factor 1B	2.4102	0.0172048
104900666	abscisic acid receptor PYL12-like	3.263	0.00802247
104900663	hypothetical protein	2.0135	1.10258e-06
104900660	26.2 kDa heat shock protein%2C mitochondrial	2.572	0.0482808
104900655	bifunctional epoxide hydrolase 2	2.68851	7.25302e-11
104900631	hypothetical protein	2.71339	0.000197648
104900625	hypothetical protein	2.72	0.0355895
104900602	aromatic-L-amino-acid decarboxylase	2.92374	0.00949481
104900601	uncharacterized LOC104900601	2.33846	5.69546e-05
104900599	rac-like GTP-binding protein RAC13%2C transcript variant X1	2.13999	1.59866e-05
104900597	GDSL esterase/lipase At5g45960%2C transcript variant X2	3.6797	3.48739e-08
104900577	23 kDa jasmonate-induced protein	3.20791	8.51056e-09
104900576	23 kDa jasmonate-induced protein-like	3.23353	1.23251e-07
104900572	phospholipase A1-IIgamma	2.18827	5.35422e-05
104900571	protein CHUP1%2C chloroplastic	2.63723	6.06591e-05
104900569	protein trichome birefringence-like 37	2.35279	0.00174713
104900568	uncharacterized LOC104900568	4.78879	1.94832e-07
104900540	probable carboxylesterase 2	2.20011	0.01868
104900538	uncharacterized LOC104900538	3.89588	6.52827e-06
104900532	transcription factor MYB39	3.00646	0.00291514
104900521	hypothetical protein	2.01588	4.48601e-09
104900514	uncharacterized LOC104900514	3.04835	3.61661e-05
104900492	hypothetical protein%2C transcript variant X1	2.71714	0.000266195
104900480	hypothetical protein	2.09025	0.000588032
104900472	peroxidase 58-like	2.82623	0.0114639
104900415	uncharacterized LOC104900415	3.27781	0.000327991
104900402	berberine bridge enzyme-like 8	3.14126	0.0117413
104900396	probable sesquiterpene synthase	2.9757	0.0190243
104900375	beta-glucosidase 44	3.28205	4.31722e-20
104900369	3-epi-6-deoxocathasterone 23-monooxygenase%2C transcript variant X1	2.55209	1e-09
104900365	phospholipase D alpha 4	2.63177	0.000110315
104900352	serine/threonine-protein kinase D6PK	2.19337	1.40514e-06
104900343	hypothetical protein	8.33489	6.65929e-35
104900342	hypothetical protein	8.74518	4.38766e-40
104900339	cytochrome P450 94C1	2.36092	0.00048101
104900331	aldehyde oxidase GLOX-like	4.13641	0.000288193
104900299	peroxidase 57	5.28242	1.18395e-22
104900297	peroxidase 57	7.96534	3.84538e-20
104900296	peroxidase 57	3.85731	4.72632e-18
104900295	peroxidase 57	2.16176	0.000257078
104900292	peroxidase 57	6.57606	8.97216e-15
104900291	peroxidase 57	4.02883	0.00050974
104900280	EPIDERMAL PATTERNING FACTOR-like protein 6	2.72991	1.97921e-06
104900262	sex determination protein tasselseed-2%2C transcript variant X1	2.81656	2.90279e-06
104900232	WD repeat-containing protein WRAP73%2C transcript variant X1	2.36969	3.84617e-18
104900222	UDP-glycosyltransferase 87A2	3.08712	0.000291333
104900219	mitoferrin	2.14506	1.70154e-09
104900213	laccase-3	2.99322	2.15775e-07
104900211	laccase-3	3.19445	5.82786e-07
104900207	PRA1 family protein B1	4.30035	2.43419e-06
104900191	true	3.36311	8.3469e-09
104900122	actin-66	2.40025	2.90499e-07
104900103	factor of DNA methylation 4	2.30447	0.0158871
104900080	laccase-17	4.62404	2.07103e-09
104900066	L-type lectin-domain containing receptor kinase IV.2	2.4114	0.00128119
104900065	L-type lectin-domain containing receptor kinase IV.2-like	2.25046	5.24587e-07
104900063	L-type lectin-domain containing receptor kinase IV.2	2.66488	0.0104904
104900035	hypothetical protein	2.71959	6.16326e-14
104900025	tubulin beta-1 chain	2.19231	4.30341e-16
104900010	hypothetical protein	3.58896	1.03595e-05
104899982	cell division control protein 6 homolog%2C transcript variant X1	2.90248	6.34317e-17
104899935	protein PMR5	2.02488	0.000335016
104899930	probable protein phosphatase 2C 25	2.38553	0.000885646
104899916	geranylgeranyl diphosphate reductase%2C chloroplastic	2.52722	0.000246964
104899913	NADH--cytochrome b5 reductase 1	2.11316	6.81098e-05
104899896	beta-glucosidase BoGH3B	2.24174	0.00188307
104899886	kinesin-like protein KIN-12E%2C transcript variant X2	2.3037	6.16876e-12
104899877	hypothetical protein	2.69389	5.34577e-12
104899857	E3 ubiquitin-protein ligase PUB24	2.08275	7.9343e-06
104899840	transcription factor E2FA	2.39842	0.00109915
104899821	protein HOTHEAD	3.97444	3.96102e-21
104899800	5'-nucleotidase SurE	3.63236	2.52255e-06
104899794	protein IQ-DOMAIN 1	2.68395	0.00128894
104899774	ankyrin-1%2C transcript variant X3	2.68258	5.09924e-11
104899764	hypothetical protein%2C transcript variant X2	3.32541	4.92723e-19
104899760	hypothetical protein%2C transcript variant X3	2.02262	0.0183501
104899744	hypothetical protein	2.40772	6.77283e-05
104899737	subtilisin-like protease SBT1.4	2.88462	1.05187e-48
104899731	probable nucleoside diphosphate kinase 5%2C transcript variant X1	2.34717	3e-09
104899720	zinc finger CCCH domain-containing protein 62	2.60385	4.70676e-07
104899717	hypothetical protein isoform B%2C transcript variant X1	2.10798	0.000621665
104899711	dormancy-associated protein homolog 4	4.1204	1.51994e-09
104899698	GDSL esterase/lipase 4-like	2.3482	0.000718827
104899694	polyamine oxidase	2.3323	2.0029e-06
104899693	GDSL esterase/lipase 5	2.12784	0.000346183
104899679	hypothetical protein	3.29044	3.73e-07
104899672	disease resistance response protein 206	4.48524	2.216e-06
104899661	ATPase 10%2C plasma membrane-type	2.27413	0.0102342
104899621	probable disease resistance protein At4g27220	4.79537	1.49539e-10
104899617	probable disease resistance protein At1g15890%2C transcript variant X1	4.3494	2.03069e-17
104899613	kinesin-like protein KIN-10B	2.93335	5.77893e-05
104899521	phospholipase A1-Igamma3%2C chloroplastic	2.72875	0.00203184
104899507	probable LRR receptor-like serine/threonine-protein kinase At5g48740	2.26593	5.52881e-07
104899497	desumoylating isopeptidase 1	2.19297	3.13882e-08
104899452	probable pectate lyase 8	5.55208	5.09694e-39
104899442	hypothetical protein	3.46454	1.13117e-05
104899440	protein SULFUR DEFICIENCY-INDUCED 1	2.00841	0.0151174
104899400	uncharacterized LOC104899400%2C transcript variant X2	4.17939	0.000427408
104899399	cysteine-rich repeat secretory protein 11	2.41055	6.20016e-11
104899336	probable indole-3-pyruvate monooxygenase YUCCA5	2.22935	1.10898e-05
104899333	FT-interacting protein 1	3.82586	4.55786e-07
104899325	hypothetical protein	2.8068	1.29137e-07
104899317	cell division control protein 2 homolog D	2.89422	6.43775e-07
104899312	protein DETOXIFICATION 18	2.02952	2.67145e-05
104899278	mitotic spindle checkpoint protein BUBR1	3.85195	9.95854e-07
104899266	LRR receptor-like serine/threonine-protein kinase ERL1	2.69408	2.29e-07
104899260	uncharacterized LOC104899260	4.24797	2.72242e-05
104899245	cyclin-A1-4	3.06804	7.85646e-05
104899217	hypothetical protein	2.11224	0.0252236
104899211	phospholipid--sterol O-acyltransferase	2.03511	4.87923e-06
104899208	putative disease resistance protein RGA1	3.67294	0.0029383
104899188	uncharacterized LOC104899188	2.95896	0.015506
104899183	uncharacterized LOC104899183%2C transcript variant X5	3.41124	0.00199032
104899148	cellulose synthase-like protein D5%2C transcript variant X2	2.98958	0.000134051
104899139	uncharacterized LOC104899139	2.86466	0.0254174
104899077	hypothetical protein isoform A%2C transcript variant X1	2.28763	3.92994e-06
104898971	heavy metal-associated isoprenylated plant protein 35	2.38851	1.64809e-14
104898962	serine/threonine-protein kinase-like protein CCR4	2.96658	0.00290627
104898929	poly [ADP-ribose] polymerase 2-A	2.07606	7.44021e-05
104898916	pectinesterase	2.98528	7.70704e-05
104898913	endoglucanase 17	2.39645	9.0651e-05
104898901	proline-rich protein 1	3.12043	3.77968e-06
104898878	adenylate isopentenyltransferase 3%2C chloroplastic-like	3.11606	0.000385696
104898866	peroxidase 7	5.19725	2.90318e-19
104898849	uncharacterized LOC104898849%2C transcript variant X1	2.49854	0.0105004
104898846	hypothetical protein	2.16693	2.323e-06
104898789	kinesin-like protein KIN-5B%2C transcript variant X1	3.35793	3.22606e-06
104898787	DNA replication licensing factor MCM6	2.18607	6.4861e-15
104898773	leucine-rich repeat extensin-like protein 5	2.33117	5.43553e-05
104898765	protein ALUMINUM SENSITIVE 3%2C transcript variant X3	2.56387	0.00120988
104898707	fasciclin-like arabinogalactan protein 11	2.10224	1.47221e-06
104898695	aquaporin PIP2-1	3.08731	8.96189e-21
104898678	cysteine-rich repeat secretory protein 38	2.32201	0.0290367
104898676	hypothetical protein	5.65226	3.07534e-11
104898669	zinc finger protein ZAT5	3.54119	0.00327163
104898665	cytokinin riboside 5'-monophosphate phosphoribohydrolase LOG4	2.72212	0.000192592
104898630	uncharacterized LOC104898630	3.58905	0.00267969
104898598	endochitinase At2g43590	4.03228	6.60785e-14
104898597	probable histone H2B.1	3.53732	1.09334e-34
104898588	purine-uracil permease NCS1	3.12621	3.33627e-09
104898584	uncharacterized LOC104898584	3.37982	0.00523998
104898580	probable pectinesterase 15	4.18715	2.81794e-11
104898565	protein CHUP1%2C chloroplastic	3.05264	1.63126e-07
104898557	auxin-binding protein ABP19a	2.49109	0.0103073
104898554	auxin-binding protein ABP19a	2.6168	0.00303898
104898543	probable glycosyltransferase At5g03795%2C transcript variant X2	2.97943	7.7753e-06
104898478	laccase-17-like	5.57937	1.56473e-18
104898475	laccase-17-like	5.03024	3.4581e-16
104898460	ABC transporter G family member 34-like%2C transcript variant X1	3.14242	2.0129e-23
104898456	protein NRT1/ PTR FAMILY 6.2-like	2.3733	0.0025852
104898426	protein trichome birefringence-like 8	4.61332	2.3791e-05
104898407	putative UPF0481 protein At3g02645	3.10002	0.000974893
104898384	purple acid phosphatase 22%2C transcript variant X1	2.48119	0.00565637
104898383	probable purple acid phosphatase 20	2.83704	0.0198242
104898381	protein LITTLE ZIPPER 4%2C transcript variant X1	2.44112	5.16321e-05
104898358	alpha carbonic anhydrase 1%2C chloroplastic	3.86484	3.13179e-07
104898354	hypothetical protein	3.31496	2.04267e-05
104898341	kinesin-like protein KIN-5C	2.77135	5.79945e-13
104898339	ubiquitin-like	2.83899	0.00114718
104898337	ubiquitin-like	3.52055	0.000204908
104898322	hypothetical protein	2.32868	0.0393817
104898307	casparian strip membrane protein 2	2.69997	5e-08
104898305	protein SRG1	2.75274	7.02265e-12
104898299	protein SRG1	3.26284	0.000282555
104898290	probable F-box protein At1g60180	3.97249	3.01e-07
104898282	lysosomal Pro-X carboxypeptidase-like	3.35924	0.00353273
104898251	hypothetical protein	3.06622	0.0155668
104898217	3-ketoacyl-CoA synthase 11	2.40975	0.000118326
104898212	alanine--glyoxylate aminotransferase 2 homolog 3%2C mitochondrial	3.00996	7.02935e-19
104898208	cationic peroxidase 1	2.68688	0.004167
104898203	uncharacterized LOC104898203	4.0625	3.38064e-06
104898197	probable glycosyltransferase At3g07620%2C transcript variant X1	2.51997	1.21131e-06
104898192	acetylajmalan esterase	3.46122	0.000316578
104898191	acetylajmalan esterase-like	4.16486	1.04786e-13
104898190	probable pectate lyase 5	2.13873	4.76276e-05
104898186	transcription repressor OFP1	2.96063	1.87682e-05
104898144	probable WRKY transcription factor 62	2.24258	0.0186424
104898142	hypothetical protein isoform B%2C transcript variant X2	2.99875	0.00249545
104898135	mannan endo-1%2C4-beta-mannosidase 6	2.04259	1.91509e-07
104898124	acid phosphatase 1	3.46469	2.423e-06
104898123	V-type proton ATPase subunit E2	3.04626	7.35e-07
104898122	BTB/POZ domain-containing protein At3g08570	2.6575	2e-09
104898104	xyloglucan-specific galacturonosyltransferase 1	4.57334	8.68792e-08
104898084	putative NAC domain-containing protein 94	2.53937	0.000143344
104898081	trypsin inhibitor 2-like	3.75961	2.48616e-05
104898071	true	2.68153	0.0377769
104898066	probable rhamnogalacturonate lyase B%2C transcript variant X2	2.34097	6.8043e-07
104898062	disease resistance protein RPM1-like	2.22367	0.00135335
104898058	glutathione S-transferase T3-like	2.85981	0.0104199
104898052	protein STRICTOSIDINE SYNTHASE-LIKE 6-like	2.16472	0.00813166
104898042	transcription factor MYB1R1	2.28415	3.59781e-11
104897997	thioredoxin H7	4.21766	1.21427e-10
104897958	uncharacterized LOC104897958	2.65738	0.0279773
104897931	origin of replication complex subunit 6	2.25897	1.03031e-06
104897920	uncharacterized LOC104897920	2.5029	0.000226787
104897911	ribonuclease 1	3.73889	1.03038e-05
104897910	extracellular ribonuclease LE	5.90021	2.63707e-09
104897909	ribonuclease 1	3.20376	1.37833e-11
104897907	ribonuclease 1	2.40223	0.00421412
104897905	ribonuclease 1	2.12245	0.0295784
104897886	pathogen-related protein	3.39551	2.02853e-06
104897879	casparian strip membrane protein 3	3.16188	5.4805e-20
104897875	hypothetical protein	3.11385	0.000315935
104897858	hypothetical protein	2.09461	0.000358771
104897828	15-cis-phytoene desaturase%2C chloroplastic/chromoplastic-like%2C transcript variant X3	2.28517	0.0436402
104897820	transcription factor bHLH19	2.92486	0.000504556
104897819	transcription factor bHLH18-like%2C transcript variant X2	2.847	5.1863e-12
104897779	protein IQ-DOMAIN 32	4.83202	8.73763e-06
104897773	true	4.36041	3.10986e-12
104897765	cold and drought-regulated protein CORA	2.13403	1.91209e-06
104897764	cold and drought-regulated protein CORA%2C transcript variant X1	2.47183	7.67979e-19
104897731	tropinone reductase-like 1	2.19908	4.78976e-05
104897639	mitotic spindle checkpoint protein MAD2	3.95383	8.1233e-08
104897627	actin-11%2C transcript variant X1	3.00701	4.19249e-05
104897624	hypothetical protein	2.3927	1.17302e-18
104897619	65-kDa microtubule-associated protein 3-like	2.91899	0.00307821
104897615	urease%2C transcript variant X1	2.31385	3.239e-06
104897603	U-box domain-containing protein 45	2.37129	2.15053e-09
104897569	cytochrome P450 78A5	2.82785	2.04484e-07
104897508	exocyst complex component EXO70B1	3.60901	3.31293e-08
104897463	glutamate receptor 2.6	2.49199	3.25885e-08
104897461	glutamate receptor 2.6	2.9842	0.00016439
104897458	histone-lysine N-methyltransferase%2C H3 lysine-9 specific SUVH4%2C transcript variant X1	2.15956	8.12074e-09
104897420	aspartic proteinase CDR1	3.26939	0.00811666
104897419	aspartic proteinase CDR1-like	3.67564	2.39071e-05
104897412	putative potassium transporter 12	2.18208	2.3e-08
104897407	aldehyde dehydrogenase family 2 member B7%2C mitochondrial-like	3.30055	2.34338e-12
104897406	aldehyde dehydrogenase family 2 member B7%2C mitochondrial%2C transcript variant X1	2.68034	2.06332e-36
104897403	U-box domain-containing protein 19	2.50339	0.00141291
104897400	equilibrative nucleotide transporter 1	2.8834	2.83832e-11
104897395	deoxynucleoside triphosphate triphosphohydrolase SAMHD1 homolog%2C transcript variant X1	3.09881	7.44615e-08
104897392	hypothetical protein	3.6232	5.30399e-05
104897387	carbonic anhydrase 2%2C transcript variant X3	3.66598	5.34491e-10
104897364	uncharacterized LOC104897364	4.83891	7.09968e-06
104897360	ATP-citrate synthase alpha chain protein 1	2.8074	1.16187e-14
104897356	protein trichome birefringence-like 2	2.67408	0.000952341
104897332	anthranilate N-benzoyltransferase protein 1-like	3.87939	3.38944e-08
104897319	proline-rich receptor-like protein kinase PERK15	3.4621	0.000179396
104897290	hypothetical protein%2C transcript variant X1	4.69518	2.00714e-15
104897283	protein DETOXIFICATION 30%2C transcript variant X2	2.13172	0.00217969
104897273	protein POOR HOMOLOGOUS SYNAPSIS 1	2.13464	0.00342701
104897270	tryptophan aminotransferase-related protein 1	3.02311	0.000575369
104897265	dammarenediol 12-hydroxylase	2.96707	0.000703652
104897259	shikimate O-hydroxycinnamoyltransferase	4.52339	7.18153e-08
104897248	protein WVD2-like 7%2C transcript variant X1	2.91136	7.02745e-07
104897221	protein terminal ear1	2.34642	8.85259e-05
104897201	hypothetical protein	2.66974	0.0056962
104897147	GDSL esterase/lipase At3g26430-like	4.7598	4.00418e-10
104897146	GDSL esterase/lipase At3g26430	2.01855	0.000178554
104897132	BURP domain protein RD22%2C transcript variant X2	3.19667	0.0104638
104897095	DNA cross-link repair protein SNM1	2.16498	6.70205e-06
104897002	zinc-finger homeodomain protein 3	2.5813	0.000909484
104896964	chloride channel protein CLC-c-like	2.95334	1.48957e-06
104896863	leucine-rich repeat extensin-like protein 5	2.81554	7.12693e-05
104896862	uclacyanin-3-like	3.24856	7.32183e-08
104896730	glutathione S-transferase T2-like	2.62103	0.0125814
104896688	endoglucanase 11	3.52437	3.33088e-08
104896654	putative lipid phosphate phosphatase 3%2C chloroplastic	2.51801	9.11137e-06
104896649	amino-acid permease BAT1 homolog%2C transcript variant X1	2.225	0.00267969
104896643	zinc finger CCCH domain-containing protein 15	2.06284	0.000707248
104896637	protein IQ-DOMAIN 1	2.12425	7.01742e-05
104896623	xyloglucan endotransglucosylase/hydrolase 2	5.19873	2.44293e-10
104896622	xyloglucan endotransglucosylase/hydrolase 2	5.43461	1.95315e-14
104896567	hypothetical protein	2.7175	2.24504e-05
104896560	protein PMR5	2.40594	3.09825e-14
104896531	probable carboxylesterase 6	2.35485	0.000840061
104896510	alpha-xylosidase 1	2.64919	0.000182281
104896448	hypothetical protein	4.85518	6.11068e-06
104896430	adenylate isopentenyltransferase-like	2.04756	0.00134546
104896408	ras-related protein Rab7	2.19651	1.78621e-06
104896380	UPF0544 protein C5orf45	2.50347	1.60174e-05
104896338	hypothetical protein	2.20032	4.07443e-12
104896336	phosphate transporter PHO1 homolog 1%2C transcript variant X2	2.57791	1.82521e-05
104896329	probable LRR receptor-like serine/threonine-protein kinase At1g34110	2.74857	1.94529e-14
104896319	F-box protein At1g10780	2.77941	4.24639e-08
104896311	transcription factor bHLH18-like	3.75078	0.000165347
104896306	S-adenosylmethionine decarboxylase proenzyme-like	2.49707	4.43662e-11
104896295	peroxidase 57-like	3.56742	0.00363807
104896204	uncharacterized LOC104896204	3.76655	0.000360275
104896189	receptor kinase-like protein Xa21%2C transcript variant X2	2.38005	0.00027772
104896146	hypothetical protein	2.27158	2.98553e-05
104896117	protein HOTHEAD-like	2.6812	8.79781e-05
104896116	homeobox-leucine zipper protein ATHB-40	2.5551	3.7275e-07
104896115	uncharacterized LOC104896115%2C transcript variant X2	4.44189	5.27878e-07
104896107	uncharacterized LOC104896107	4.02108	0.000220339
104896099	21 kDa protein	2.8502	0.000484058
104896078	alkane hydroxylase MAH1	4.26996	9.90897e-09
104896072	ras-related protein Rab7	2.94481	7.62485e-05
104896063	mitochondrial uncoupling protein 5	4.04603	7.08179e-15
104896047	putative clathrin assembly protein At4g40080	2.08488	0.0393303
104896041	uncharacterized LOC104896041	2.77357	0.000469925
104896033	hypothetical protein	2.4268	0.000612569
104896025	hypothetical protein isoform C%2C transcript variant X5	2.79977	5.92083e-05
104895987	uncharacterized LOC104895987	2.86276	0.0161319
104895985	probable aquaporin NIP5-1	3.01156	0.000690139
104895979	BEL1-like homeodomain protein 4	2.03222	2.22839e-10
104895962	peptidyl-prolyl cis-trans isomerase FKBP43%2C transcript variant X1	2.03224	7.93884e-09
104895961	calcium uniporter protein 2%2C mitochondrial%2C transcript variant X1	3.52403	1.65104e-18
104895957	hypothetical protein%2C transcript variant X1	3.44747	1.39809e-27
104895945	26S proteasome non-ATPase regulatory subunit 10	2.44678	0.0347269
104895925	thioredoxin Y1%2C chloroplastic	2.08122	7.24161e-10
104895855	lysosomal Pro-X carboxypeptidase%2C transcript variant X2	2.61338	1.9629e-07
104895846	trans-resveratrol di-O-methyltransferase-like	3.68929	4.07795e-17
104895829	nodulin-related protein 1	2.23201	0.000184841
104895808	hypothetical protein	2.58771	0.0143949
104895795	uncharacterized hydrolase YugF-like	2.04486	0.0117836
104895791	ureide permease 2%2C transcript variant X2	2.19625	2.71601e-08
104895790	ureide permease 1%2C transcript variant X3	3.91029	6.36214e-18
104895767	cytochrome b5	2.31565	5.8199e-06
104895760	15-cis-phytoene desaturase%2C chloroplastic/chromoplastic-like%2C transcript variant X4	2.19044	0.0417791
104895754	uncharacterized LOC104895754%2C transcript variant X3	2.70151	0.0108364
104895749	malonyl-coenzyme:anthocyanin 5-O-glucoside-6'''-O-malonyltransferase	4.78711	1.86826e-08
104895741	glutamate receptor 3.6-like%2C transcript variant X2	2.21866	7.02455e-05
104895708	protein NEN4	3.22763	1.3e-08
104895706	major pollen allergen Lol p 11	2.11915	9.30595e-07
104895701	vacuolar iron transporter homolog 2	4.60526	1.80837e-06
104895690	vacuolar iron transporter homolog 3	4.48782	4.8485e-07
104895679	vacuolar iron transporter homolog 4	2.68852	4.8009e-07
104895661	soyasapogenol B glucuronide galactosyltransferase	2.14841	0.00497975
104895658	molybdate transporter 1	3.5813	1.85801e-07
104895654	extensin	3.28557	0.00091407
104895653	extensin	4.69348	1.96556e-17
104895650	galactinol--sucrose galactosyltransferase	3.99451	1.20201e-13
104895640	glutathione S-transferase T2-like	3.14887	0.00582933
104895634	hypothetical protein	2.19625	0.0467932
104895596	L-ascorbate oxidase homolog	3.81241	7.47585e-14
104895593	L-ascorbate oxidase homolog%2C transcript variant X1	2.03607	0.00044428
104895578	phosphoglycerate mutase-like protein 4	2.0278	0.0327984
104895570	uncharacterized LOC104895570	6.43394	8.01039e-11
104895568	patatin-like protein 1	2.48948	0.0187083
104895554	peroxidase 64%2C transcript variant X2	2.63336	0.00020723
104895551	NAC domain-containing protein 76%2C transcript variant X1	2.44328	1.88176e-07
104895538	kinesin-like protein KIN-14R	2.83492	5.39078e-05
104895537	NAC domain-containing protein 76	2.09254	1.04356e-06
104895511	glutamic acid-rich protein-like	3.54361	1.98443e-05
104895510	hypothetical protein%2C transcript variant X2	3.01482	0.00224709
104895459	U-box domain-containing protein 27	2.01436	0.00115707
104895440	UDP-glucuronate:xylan alpha-glucuronosyltransferase 1%2C transcript variant X2	2.91789	2.26979e-17
104895433	proline-rich receptor-like protein kinase PERK2	2.71319	7.49295e-12
104895410	U-box domain-containing protein 26	3.90186	7.14438e-10
104895408	hypothetical protein	2.30731	3.77538e-05
104895371	gamma aminobutyrate transaminase 1%2C mitochondrial	2.69838	1e-09
104895348	dof zinc finger protein DOF3.5	3.04229	0.00269609
104895344	F-box/kelch-repeat protein At3g27150	3.80302	5.28179e-26
104895340	dof zinc finger protein DOF3.5	2.83146	0.00171796
104895329	uncharacterized LOC104895329	3.20834	0.000739307
104895322	glutaredoxin-C3	4.68867	5e-09
104895317	protein WUSCHEL	4.61583	3.61408e-05
104895316	uncharacterized LOC104895316	4.90528	1.76597e-11
104895310	uncharacterized LOC104895310	2.33941	0.000559536
104895291	uncharacterized LOC104895291	2.35899	0.0012148
104895290	hypothetical protein	2.24845	1.83253e-09
104895279	glycolipid transfer protein 3-like	2.95006	1.24533e-05
104895259	nuclear transport factor 2	3.45041	2.78696e-07
104895240	protein LAZY 1	3.09139	3.92281e-05
104895227	serine carboxypeptidase-like 42	2.82412	1.81694e-10
104895222	glycerophosphodiester phosphodiesterase GDPD1%2C chloroplastic-like	3.39008	1.96771e-12
104895207	G2/mitotic-specific cyclin-2	3.26483	3.07623e-05
104895206	G2/mitotic-specific cyclin-2	3.23342	2.0045e-05
104895201	WEB family protein At2g17940	2.27472	0.00208112
104895198	hypothetical protein	3.593	1.1064e-05
104895173	protein POLLENLESS 3-LIKE 2	3.66407	4.08884e-06
104895084	hypothetical protein%2C transcript variant X1	2.4825	3.73573e-08
104895067	AAA-ATPase At3g50940	3.47268	3.37163e-14
104895063	hypothetical protein	3.20343	4.8e-08
104895061	mannan endo-1%2C4-beta-mannosidase 7	3.45165	3.49342e-14
104895043	laccase-11	2.50267	2.99e-06
104895039	protein RADIALIS-like 1%2C transcript variant X2	4.29193	2.30863e-09
104895034	hypothetical protein isoform A%2C transcript variant X1	5.25667	4.33771e-07
104895021	random slug protein 5	2.63629	4.76057e-29
104895019	uncharacterized LOC104895019%2C transcript variant X5	4.33873	3.60708e-07
104895017	hypothetical protein	2.96768	0.00261432
104894995	1-aminocyclopropane-1-carboxylate synthase 3	2.37937	0.012362
104894986	squalene epoxidase 3-like	2.37517	8.54048e-08
104894981	probable leucine-rich repeat receptor-like protein kinase At1g35710	2.4315	0.000310687
104894978	phytosulfokines 3-like	2.41076	0.00146091
104894966	heptahelical transmembrane protein 4	3.18921	3.18564e-06
104894965	hypothetical protein	2.81381	3.88822e-06
104894964	beta-glucosidase BoGH3B%2C transcript variant X1	3.03743	8.09453e-07
104894957	protein SHORT-ROOT	2.28219	9.1e-08
104894948	hypothetical protein	2.13402	1.17104e-07
104894939	probable N-acetyltransferase HLS1	3.0436	9.96324e-17
104894937	UPF0553 protein%2C transcript variant X3	2.21948	3.55053e-06
104894877	cysteine proteinase COT44	2.34018	8.04632e-08
104894873	probable 2-oxoglutarate-dependent dioxygenase At3g49630	2.25022	0.000503763
104894869	soyasapogenol B glucuronide galactosyltransferase	2.29115	0.0143658
104894853	hypothetical protein	2.5108	0.000262362
104894848	hypothetical protein	2.62405	0.0171202
104894843	protein S-acyltransferase 18	3.44376	2.7081e-18
104894817	GDSL esterase/lipase At3g62280	2.27488	1.19534e-05
104894814	polygalacturonase At1g48100	2.84911	2.3e-08
104894793	uncharacterized LOC104894793%2C transcript variant X1	3.44454	3.0696e-10
104894770	hypothetical protein	3.64921	1.35394e-11
104894753	hypothetical protein	2.77648	0.00217969
104894752	probable beta-D-xylosidase 2	3.52648	2.55575e-15
104894735	hypothetical protein	2.79393	0.0301821
104894699	RING-H2 finger protein ATL16-like	2.34235	0.000451149
104894696	vacuolar amino acid transporter 1	4.04183	0.00046271
104894667	hypothetical protein%2C transcript variant X2	2.8091	0.000157278
104894657	inorganic phosphate transporter 1-4%2C transcript variant X2	2.21245	0.00016016
104894652	2'-deoxymugineic-acid 2'-dioxygenase	2.28807	0.00495898
104894650	protein DOWNY MILDEW RESISTANCE 6	2.9189	9.83656e-05
104894646	CDT1-like protein a%2C chloroplastic	2.09374	6.62442e-05
104894628	uncharacterized LOC104894628	4.94569	1.08897e-05
104894547	hypothetical protein	2.69572	1.13586e-13
104894492	CTP synthase%2C transcript variant X1	2.12216	1.40456e-07
104894485	cytochrome b561 and DOMON domain-containing protein At3g07570	3.10029	1.09288e-14
104894465	hypothetical protein isoform B%2C transcript variant X2	2.13957	0.000134272
104894453	calmodulin-like protein 3	4.41848	7.03341e-05
104894447	putative receptor-like protein kinase At4g00960	2.1441	0.0165891
104894425	fimbrin-2	2.48589	2.1e-08
104894415	uncharacterized LOC104894415	2.68397	0.00890841
104894414	uncharacterized LOC104894414%2C transcript variant X2	2.0255	0.0128079
104894365	dCTP pyrophosphatase 1	2.68769	0.000743175
104894356	pachytene checkpoint protein 2 homolog	2.68094	8.99191e-13
104894347	hypothetical protein	3.8062	4.39169e-15
104894302	LRR receptor-like serine/threonine-protein kinase GSO1	2.37287	0.000641533
104894274	uncharacterized LOC104894274	3.34858	4.034e-06
104894151	hypothetical protein	2.56093	6.37962e-10
104894139	hypothetical protein%2C transcript variant X1	2.4185	0.000694285
104894119	protein NRT1/ PTR FAMILY 2.11	3.497	3.60075e-11
104894114	hypothetical protein	2.03587	3.78138e-06
104894100	hypothetical protein	2.42995	0.00878252
104894061	glutathione S-transferase U9	3.11502	3.43119e-06
104894053	mini zinc finger protein 1	3.03417	3.33831e-13
104894052	gibberellin-regulated protein 6	5.16178	7.58356e-11
104894051	gibberellin-regulated protein 6	4.22826	7.2759e-43
104894046	cycloeucalenol cycloisomerase	2.0432	0.00176367
104894036	protein NRT1/ PTR FAMILY 2.8%2C transcript variant X1	3.80758	0.00146649
104894031	expansin-A10	2.42878	0.000237308
104894025	hypothetical protein	2.48843	0.0345806
104894011	basic endochitinase	2.38036	0.000952341
104894002	probable receptor-like protein kinase At5g61350	5.06285	7.5215e-08
104894001	hypothetical protein	2.15676	0.000580709
104893994	hypothetical protein	2.4775	0.0110402
104893990	dCTP pyrophosphatase 1-like	4.08523	7.78123e-05
104893989	hypothetical protein	2.07868	0.000147094
104893981	uncharacterized LOC104893981%2C transcript variant X1	2.52099	5.06783e-05
104893978	heparanase-like protein 2%2C transcript variant X2	2.21215	2.0449e-07
104893967	UDP-glucose 6-dehydrogenase 1%2C transcript variant X2	2.06084	0.000374783
104893942	WD repeat and HMG-box DNA-binding protein 1%2C transcript variant X1	3.06143	2.26423e-12
104893936	dof zinc finger protein DOF5.4	2.7838	4.83594e-06
104893892	pathogenesis-related protein 5	2.7044	0.00664541
104893853	bidirectional sugar transporter SWEET12	4.91168	5.33019e-08
104893847	hypothetical protein%2C transcript variant X2	3.77689	0.00132387
104893776	hypothetical protein%2C transcript variant X1	2.3099	1.67591e-05
104893665	NAC domain-containing protein 30	2.57878	1.84224e-05
104893659	probable WRKY transcription factor 49%2C transcript variant X1	2.407	0.00159812
104893653	uncharacterized LOC104893653	2.1636	0.00405986
104893622	cation/H(+) antiporter 20	4.30698	2e-09
104893591	glutathione S-transferase T2-like	2.9749	0.00648904
104893583	nucleotide pyrophosphatase/phosphodiesterase	2.04173	0.00562704
104893566	kinesin-like protein KIN-14P	3.97663	3.30171e-06
104893499	beta-glucosidase 13	2.66016	0.000414743
104893418	beta-glucosidase BoGH3B%2C transcript variant X1	2.85963	6.41803e-05
104893330	dof zinc finger protein DOF3.5-like	2.26776	0.0489892
104893313	peroxidase 3	4.3374	2.196e-05
104893284	expansin-A7-like	4.39249	8.03983e-05
104893272	albumin-2	2.17867	0.00240003
104893214	tetraspanin-7%2C transcript variant X2	2.71257	0.014221
104893204	1-aminocyclopropane-1-carboxylate oxidase 5	3.8578	6.16097e-12
104893202	calcium-dependent protein kinase 20%2C transcript variant X2	2.99254	2.61221e-15
104893200	putative F-box/FBD/LRR-repeat protein At1g78760	2.14489	0.0302848
104893155	E3 ubiquitin-protein ligase PUB23	2.05909	0.0381369
104893154	E3 ubiquitin-protein ligase PUB22	2.25277	0.00841152
104893125	heat shock 70 kDa protein 18-like	2.04993	0.0214523
104893124	deoxyuridine 5'-triphosphate nucleotidohydrolase	2.99872	8.88714e-14
104893107	heat shock cognate 70 kDa protein-like	2.73018	0.0254462
104893096	metal transporter Nramp5	3.28048	6.93203e-12
104893095	probable aquaporin NIP5-1	4.80237	2.44361e-15
104893078	hypothetical protein	2.40258	1.35598e-08
104893073	mechanosensitive ion channel protein 10	2.65506	6.04846e-08
104893012	phosphoethanolamine N-methyltransferase	3.12859	4.17441e-27
104892971	two-component response regulator-like APRR2%2C transcript variant X2	3.21407	7.88295e-05
104892970	cytosolic sulfotransferase 5-like	2.37617	3.87965e-05
104892966	peroxidase 20	2.20587	0.0195166
104892965	ribose-phosphate pyrophosphokinase 2%2C chloroplastic	3.55713	1.37349e-15
104892943	protein NRT1/ PTR FAMILY 7.3	2.35891	8.01174e-06
104892942	pyruvate kinase isozyme G%2C chloroplastic	2.53385	8.9212e-27
104892941	leucine-rich repeat receptor-like tyrosine-protein kinase PXC3	2.71891	0.00506291
104892927	hypothetical protein	2.04822	0.00038062
104892919	mitochondrial carnitine/acylcarnitine carrier-like protein%2C transcript variant X1	2.88325	7.33652e-08
104892906	glycine-rich cell wall structural protein 1.8	2.31235	1.26088e-05
104892904	glycine-rich cell wall structural protein 1.0%2C transcript variant X1	2.22964	7.66728e-06
104892866	lysine-rich arabinogalactan protein 19	3.66306	5.87409e-06
104892813	uncharacterized LOC104892813	3.49801	7.51695e-05
104892803	phospholipase A1-Ibeta2%2C chloroplastic	4.58231	7.63773e-05
104892794	nudix hydrolase 8	5.72084	7.12916e-19
104892781	2-oxoglutarate-Fe(II) type oxidoreductase	2.37049	1.44721e-05
104892769	endoglucanase 9	2.92269	0.000719073
104892761	probable aquaporin TIP-type	2.81501	4.21601e-10
104892714	14 kDa proline-rich protein DC2.15-like	5.36431	3.6223e-07
104892712	14 kDa proline-rich protein DC2.15	4.75467	1.67224e-09
104892711	14 kDa proline-rich protein DC2.15-like	5.89901	7.35324e-09
104892701	protein TPX2	3.71194	7.83197e-07
104892691	transcription factor bHLH118-like	3.29533	0.000620416
104892688	geraniol 8-hydroxylase-like	2.71512	0.0358116
104892684	cyclic nucleotide-gated ion channel 18-like	2.22898	0.000254984
104892667	extensin-1-like	7.2892	3.25665e-19
104892665	extensin-1-like	7.74709	3.29625e-32
104892664	putative leucine-rich repeat-containing protein DDB_G0290503%2C transcript variant X2	2.17959	0.00171737
104892663	putative uncharacterized protein DDB_G0290989	2.12456	7.95114e-05
104892659	metalloendoproteinase 1-MMP	2.99408	6.4031e-06
104892651	soluble inorganic pyrophosphatase 1%2C transcript variant X2	2.19239	2.10587e-28
104892649	probable beta-D-xylosidase 7	2.83726	1.20762e-06
104892636	hypothetical protein	3.39593	6.5027e-09
104892635	protein IQ-DOMAIN 1	3.83066	2.37073e-15
104892627	probable lysophospholipase BODYGUARD 3	3.04623	1.4077e-07
104892624	homeobox-leucine zipper protein ATHB-12-like	2.62406	7.99e-14
104892622	uncharacterized LOC104892622%2C transcript variant X3	3.40011	0.000810308
104892621	methionine gamma-lyase	4.73778	1.01575e-14
104892580	short-chain dehydrogenase TIC 32%2C chloroplastic	3.34027	7.54819e-11
104892569	TPR repeat-containing thioredoxin TTL1	2.40621	2.24241e-07
104892566	macrophage migration inhibitory factor homolog	4.37617	2.03937e-07
104892563	probably inactive leucine-rich repeat receptor-like protein kinase IMK2	2.22999	0.000102899
104892559	biotin carboxyl carrier protein of acetyl-CoA carboxylase%2C chloroplastic	2.14272	4.38515e-05
104892556	protein BREAST CANCER SUSCEPTIBILITY 2 homolog B	2.14234	2.36567e-06
104892553	protein trichome birefringence-like 34	2.52269	8.83989e-06
104892545	hypothetical protein isoform A%2C transcript variant X1	2.16997	0.00185802
104892543	protein no-on-transient A	2.91679	9.9399e-06
104892541	hypothetical protein	2.05929	1.99701e-05
104892540	gamma-interferon-inducible lysosomal thiol reductase%2C transcript variant X1	2.08073	1.58718e-06
104892508	protein trichome birefringence-like 3	2.94313	1.14363e-07
104892499	uncharacterized LOC104892499	3.26565	3.47211e-05
104892484	cytochrome P450 CYP72A219-like	4.15271	6.85682e-06
104892483	cytochrome P450 CYP72A219-like	5.09007	1.2217e-36
104892481	cytochrome P450 CYP72A219-like	4.1235	9.61226e-07
104892470	suppressor of disruption of TFIIS	3.60933	1.05449e-17
104892466	glucuronoxylan 4-O-methyltransferase 1-like	2.56999	0.000114779
104892455	hypothetical protein	2.52836	0.0462097
104892417	hypothetical protein	2.8442	0.00246125
104892405	probable sodium/metabolite cotransporter BASS6%2C chloroplastic%2C transcript variant X2	2.80371	1.04904e-07
104892394	glutathione S-transferase T2-like	2.473	0.0232017
104892393	geraniol 8-hydroxylase-like	3.7023	1.2078e-12
104892392	nudix hydrolase 14%2C chloroplastic	2.15931	2.63745e-08
104892376	expansin-A7	4.6437	4.5276e-08
104892374	fatty acyl-CoA reductase 3-like	3.59379	0.00277136
104892370	GDSL esterase/lipase 7-like	2.11726	0.0118269
104892367	protein STAY-GREEN 1%2C chloroplastic	3.53922	8.71223e-11
104892360	hydroxymethylglutaryl-CoA synthase	3.20979	8.78232e-43
104892359	molybdenum cofactor sulfurase	4.50289	1.21941e-10
104892352	hypothetical protein	3.21048	1.91642e-07
104892348	uncharacterized LOC104892348	2.59266	0.00148694
104892340	probable transcriptional regulator SLK3	3.09634	7.78123e-05
104892338	scarecrow-like protein 28	2.94417	1.026e-06
104892319	protein P21	2.7729	4.31645e-08
104892315	protein P21-like	3.43783	1.16253e-05
104892314	protein P21-like	3.52844	0.00388992
104892295	protein LURP-one-related 11-like	3.82002	0.00110773
104892290	putative F-box protein At5g55150	2.14012	0.0493947
104892286	glutathione S-transferase T1%2C transcript variant X2	3.1242	0.00315957
104892248	myb-related protein 308	3.592	0.000234486
104892247	hypothetical protein	2.83231	7.69996e-05
104892229	uncharacterized LOC104892229	2.55075	0.0187299
104892217	disease resistance response protein 206	3.03044	0.00439957
104892215	cation/H(+) antiporter 18%2C transcript variant X2	3.50432	5.66993e-13
104892214	tryptophan synthase beta chain 2%2C transcript variant X3	4.78839	2.90788e-20
104892195	probable inactive leucine-rich repeat receptor-like protein kinase At3g03770%2C transcript variant X2	2.61228	1.55532e-10
104892184	high mobility group B protein 13	3.18868	2.52255e-06
104892183	probable GABA transporter 2%2C transcript variant X1	2.26162	3.94328e-09
104892166	hypothetical protein	4.38617	2.26021e-10
104892162	ethylene-responsive transcription factor ERF061	2.17571	0.0170592
104892160	endoglucanase 6	3.15968	2.16624e-06
104892138	phosphatidylinositol 4-kinase gamma 4	2.86449	0.00017449
104892132	SUN domain-containing protein 2	2.10277	0.000100437
104892116	7-deoxyloganetin glucosyltransferase	5.59548	1.19098e-25
104892112	putative lipid-binding protein AIR1B	2.10372	0.0488444
104892110	putative lipid-binding protein AIR1	4.52183	4.63921e-15
104892109	putative lipid-binding protein AIR1	4.69866	1.83822e-17
104892079	lipid transfer-like protein VAS	4.40296	1.45003e-11
104892078	non-specific lipid-transfer protein-like protein At5g64080	2.97932	0.00472942
104892077	uncharacterized LOC104892077	6.06896	1.49529e-16
104892074	hypothetical protein isoform B%2C transcript variant X1	3.97449	5.54304e-05
104892073	DNA-directed RNA polymerase II subunit RPB1%2C transcript variant X3	4.65707	3.54013e-09
104892054	probable trehalose-phosphate phosphatase F%2C transcript variant X1	3.4305	1.92894e-07
104892050	MLP-like protein 31	4.43335	2.63819e-19
104892042	7-deoxyloganetin glucosyltransferase	2.23375	0.0242207
104892040	protein NRT1/ PTR FAMILY 6.3	2.98881	1.90705e-16
104892036	putative lipid-binding protein AIR1B	2.11137	0.00406917
104892034	14 kDa proline-rich protein DC2.15	4.4196	1.59316e-06
104892002	hypothetical protein	2.71355	0.0187193
104891998	probable LRR receptor-like serine/threonine-protein kinase At4g26540	3.03155	7.36466e-11
104891983	hypothetical protein	3.29262	2.1504e-08
104891952	disease resistance RPP13-like protein 4	2.87849	0.00701285
104891944	hypothetical protein	2.90621	0.000140602
104891943	hypothetical protein	3.44508	2.3939e-06
104891942	uncharacterized LOC104891942	3.28629	0.00134247
104891927	hypothetical protein	2.00687	0.0109322
104891914	polygalacturonase inhibitor-like	4.64594	1.64003e-08
104891910	hypothetical protein	2.88311	0.0232594
104891890	farnesyl pyrophosphate synthase 1	2.07065	4.88764e-07
104891880	uncharacterized LOC104891880%2C transcript variant X3	2.08478	2.13165e-05
104891871	probable L-type lectin-domain containing receptor kinase S.7	2.08199	0.00781489
104891869	uncharacterized LOC104891869	2.62654	1.48493e-09
104891858	proline-rich receptor-like protein kinase PERK8	3.36564	0.00022075
104891852	exopolygalacturonase	3.83353	0.00119487
104891829	thylakoid lumenal 29 kDa protein%2C chloroplastic%2C transcript variant X1	2.07918	0.00128534
104891816	probable serine/threonine-protein kinase WNK11	2.17294	4.52e-07
104891815	probable ubiquitin-like-specific protease 2A%2C transcript variant X2	2.81414	0.00202497
104891810	kinesin-like protein KIN-12F	3.22769	0.000277762
104891803	pirin-like protein	3.1326	2.16624e-06
104891782	putative disease resistance protein At4g19050%2C transcript variant X1	2.20961	6.81098e-05
104891781	uncharacterized LOC104891781	3.61525	3.92281e-05
104891779	uncharacterized LOC104891779	2.12751	0.0141129
104891777	hypothetical protein	3.40016	0.000460934
104891774	probable WRKY transcription factor 46	2.76369	2.02064e-05
104891772	uncharacterized LOC104891772	2.03355	0.000140981
104891771	hypothetical protein	3.0587	8.54357e-10
104891754	indole-3-acetate O-methyltransferase 1	2.24359	0.000478741
104891743	mitochondrial pyruvate carrier 4	2.27121	0.00110002
104891740	isoamylase 3%2C chloroplastic%2C transcript variant X4	2.87484	1.2879e-20
104891733	hypothetical protein	3.51707	8.4283e-08
104891728	glucan endo-1%2C3-beta-glucosidase 13	2.29549	4.63328e-05
104891719	uncharacterized LOC104891719%2C transcript variant X3	2.18636	8.39e-07
104891714	blue copper protein	2.83118	1.11268e-11
104891699	hypothetical protein	2.30151	1.4e-06
104891694	CASP-like protein 2D1	3.19207	8.29297e-16
104891682	polygalacturonase inhibitor 1-like	2.74436	0.00463445
104891679	1-acyl-sn-glycerol-3-phosphate acyltransferase	2.07791	1.97063e-05
104891674	hypothetical protein isoform A%2C transcript variant X3	3.06821	6.20552e-14
104891670	hypothetical protein%2C transcript variant X1	2.69925	1.35223e-07
104891651	hypothetical protein%2C transcript variant X1	3.06596	1.87524e-07
104891639	hypothetical protein isoform A%2C transcript variant X1	4.30738	8.12045e-22
104891605	beta-glucosidase 18-like	2.9463	4.71117e-05
104891595	hypothetical protein	3.1634	3.55315e-07
104891588	E3 ubiquitin-protein ligase ATL6	2.22266	0.000165214
104891587	PAP-specific phosphatase HAL2-like	3.45957	1.50612e-07
104891573	lysosomal Pro-X carboxypeptidase	3.32332	0.00344789
104891572	lysosomal Pro-X carboxypeptidase%2C transcript variant X2	3.66154	0.000809549
104891525	adhesive plaque matrix protein-like	5.42077	6.27523e-15
104891524	DNA-directed RNA polymerase II subunit RPB1-like	6.23336	1.40504e-12
104891510	dynamin-related protein 5A-like	2.34014	0.00635396
104891495	serine/threonine-protein kinase-like protein At3g51990	2.96356	1.30074e-05
104891458	histone H3.2	2.83995	2.44744e-10
104891457	histone H3.2	2.2802	1e-09
104891455	DNA-directed RNA polymerase II subunit RPB1-like	7.42677	1.18947e-35
104891453	DNA-directed RNA polymerase II subunit RPB1%2C transcript variant X2	4.3923	4.38741e-11
104891414	protein trichome birefringence-like 31%2C transcript variant X2	2.43718	4.573e-06
104891408	riboflavin synthase	3.34783	7.62374e-08
104891348	lamin-like protein	2.39707	8.87893e-07
104891340	histone-lysine N-methyltransferase ATXR4	2.13086	3.30076e-06
104891334	organic cation/carnitine transporter 7%2C transcript variant X2	3.49328	1.97054e-14
104891330	rho GTPase-activating protein REN1%2C transcript variant X2	2.23997	1.72199e-08
104891309	protein trichome birefringence-like 41%2C transcript variant X1	2.9883	4.63239e-10
104891307	protein trichome birefringence-like 41	3.33076	1.82147e-07
104891305	protein trichome birefringence-like 42	3.64691	1.73996e-05
104891291	bidirectional sugar transporter SWEET2	2.13528	2.57736e-13
104891277	zinc finger BED domain-containing protein RICESLEEPER 1%2C transcript variant X1	2.30092	0.000855163
104891262	ALA-interacting subunit 3	2.38605	1.19461e-06
104891256	protein DJ-1 homolog D-like	4.3375	5.73775e-07
104891239	psbQ-like protein 3%2C chloroplastic	3.52316	3.57008e-05
104891187	peroxygenase	2.38545	0.00143579
104891155	uncharacterized LOC104891155	3.11943	8.13186e-08
104891154	EGF domain-specific O-linked N-acetylglucosamine transferase	2.11349	0.00688696
104891150	hypothetical protein isoform B%2C transcript variant X2	3.14989	2.74997e-05
104891129	mechanosensitive ion channel protein 10	2.0719	0.0111003
104891121	slit homolog 3 protein	4.55737	8.35914e-06
104891070	protein DETOXIFICATION 16-like	2.83028	0.026513
104891031	protein BONZAI 3%2C transcript variant X1	2.22623	0.00248337
104891023	FRIGIDA-like protein 3	3.7675	9.27918e-06
104891022	histone H2B	3.47321	8.37819e-55
104891020	FRIGIDA-like protein 5	3.72222	0.000182701
104891019	trichohyalin	2.69261	0.000905509
104890990	acyltransferase-like protein At1g54570%2C chloroplastic	2.4049	7.54153e-10
104890973	two-component response regulator ORR9	3.52222	6.21702e-14
104890904	putative UDP-glucuronate:xylan alpha-glucuronosyltransferase 4	3.72066	3.94818e-06
104890853	mevalonate kinase%2C transcript variant X1	2.4962	5.11625e-13
104890844	kinesin-like protein KIN-14S%2C transcript variant X1	3.37577	4.37279e-06
104890842	probable microtubule-binding protein TANGLED	2.53043	0.00777144
104890839	cytosolic sulfotransferase 5-like	2.48632	0.0345227
104890795	hypothetical protein	2.98311	3.20463e-06
104890766	nicotianamine synthase	3.8313	2.04323e-44
104890721	putative pectinesterase 11	2.81226	0.00403457
104890693	hypothetical protein	2.37354	0.0446429
104890691	serine/threonine-protein kinase CDL1-like	3.63963	0.000150666
104890674	galactinol synthase 2	2.25382	0.0095369
104890668	WAT1-related protein At1g09380	4.40158	1e-09
104890658	polygalacturonase At1g48100-like	3.21875	1.67126e-05
104890640	serine/threonine-protein kinase haspin homolog	2.85566	9.27113e-10
104890634	hypothetical protein	2.63595	4.36357e-07
104890602	glycine-rich cell wall structural protein 2-like	3.33288	3.893e-06
104890571	small heat shock protein%2C chloroplastic	2.3655	3.73613e-05
104890567	amino-acid permease BAT1 homolog	2.41316	2.34726e-17
104890549	hypothetical protein	2.99054	1.83272e-06
104890505	glutamate receptor 2.8-like%2C transcript variant X1	2.43446	0.0319911
104890467	VQ motif-containing protein 31-like	2.14938	0.00445233
104890453	MDIS1-interacting receptor like kinase 1	2.12769	0.0154969
104890448	hypothetical protein	2.32274	0.000113222
104890440	uncharacterized LOC104890440	2.42417	0.00127889
104890409	uncharacterized LOC104890409	3.2208	0.00934605
104890399	uncharacterized LOC104890399	3.81525	0.00117375
104890380	probable ribose-5-phosphate isomerase 2	2.20576	4.73381e-08
104890373	bidirectional sugar transporter SWEET17	2.85986	0.000443477
104890337	F-box/LRR-repeat protein 3	2.74693	0.000718811
104890336	putative pectinesterase/pectinesterase inhibitor 22	2.74125	3.16972e-08
104890283	AP2-like ethylene-responsive transcription factor BBM	2.91149	5.35986e-08
104890259	ethylene-responsive transcription factor LEP	4.04325	2.03148e-16
104890257	ethylene-responsive transcription factor RAP2-11	3.51303	0.000188409
104890225	photosystem I reaction center subunit XI%2C chloroplastic	4.45639	7.72573e-05
104890209	serine carboxypeptidase-like 20	2.53725	5.95943e-05
104890204	dirigent protein 22-like	4.48628	8.16374e-16
104890176	hypothetical protein	2.93044	0.00127368
104890161	endoglucanase 12	3.58235	1.02569e-06
104890159	endoglucanase 12	2.41735	4.89367e-07
104890156	LOB domain-containing protein 6%2C transcript variant X2	4.04676	3.63984e-05
104890125	G2/mitotic-specific cyclin S13-7	3.34829	3.05159e-06
104890104	dirigent protein 14	4.0678	0.000398059
104890100	endoglucanase 8	2.07547	0.0202705
104890087	hypothetical protein	3.09572	1.71664e-06
104890063	serine--glyoxylate aminotransferase	2.33553	3.42646e-05
104890061	hypothetical protein	2.37217	0.000126292
104890058	amino acid permease 1	2.47872	0.0157383
104890026	transcription initiation factor IIB	2.35071	0.00179908
104890013	cinnamoyl-CoA reductase 1	4.29685	1.18161e-09
104889975	origin of replication complex subunit 1B	2.33413	8.86372e-08
104889970	extensin-2	3.36423	5.78431e-19
104889959	serine/threonine-protein kinase Nek6%2C transcript variant X2	2.12159	4.36034e-05
104889944	histone H3.2	2.17183	1.26727e-07
104889942	histone H3.2	2.71	2.00569e-11
104889937	FT-interacting protein 1%2C transcript variant X2	2.20517	2.8623e-06
104889934	linoleate 13S-lipoxygenase 2-1%2C chloroplastic-like	3.95597	1.10614e-06
104889930	hypothetical protein	4.88348	2.00935e-21
104889926	beta-glucosidase 13%2C transcript variant X1	2.51149	0.000115828
104889921	beta-glucosidase 24%2C transcript variant X2	2.08526	0.000661247
104889901	enoyl-[acyl-carrier-protein] reductase [NADH] 1%2C chloroplastic	2.09214	2.63088e-09
104889897	delta(12)-acyl-lipid-desaturase	3.12192	0.000575657
104889885	DNA (cytosine-5)-methyltransferase CMT3	2.25287	2.14805e-13
104889868	phytoene synthase 2%2C chloroplastic%2C transcript variant X1	2.32014	9.00347e-11
104889866	probable polyamine transporter At3g13620	2.12305	0.00198067
104889865	probable polyamine transporter At3g13620	2.16907	1.03567e-07
104889829	cytosolic sulfotransferase 5-like	4.34268	5.37732e-24
104889792	hypothetical protein	2.67755	1.82266e-07
104889756	salicylate carboxymethyltransferase-like	3.20444	0.000566254
104889753	uncharacterized LOC104889753	2.85854	0.0248228
104889741	exportin-7-like	2.58474	0.000151845
104889736	xyloglucan endotransglucosylase/hydrolase protein 24	3.56243	7.63028e-06
104889735	xyloglucan endotransglucosylase/hydrolase protein 24	6.13327	6.89184e-10
104889733	xyloglucan endotransglucosylase/hydrolase 2-like	2.15367	0.0186367
104889731	xyloglucan endotransglucosylase/hydrolase 2	2.11284	0.00498227
104889730	probable xyloglucan endotransglucosylase/hydrolase protein 16	4.07373	8.30446e-05
104889729	hypothetical protein	2.80607	2.78882e-08
104889725	crocetin glucosyltransferase%2C chloroplastic	2.3205	8.80868e-07
104889720	kinesin-like protein KIN-12B	2.82765	3.50539e-06
104889709	rho GDP-dissociation inhibitor 1	3.16105	1.1343e-07
104889707	salicylate carboxymethyltransferase-like%2C transcript variant X2	2.31729	9.21787e-06
104889706	salicylate carboxymethyltransferase-like	2.24688	0.00206799
104889704	salicylate carboxymethyltransferase-like	2.57747	0.000116379
104889687	CRIB domain-containing protein RIC4	2.27327	0.00356676
104889664	uncharacterized LOC104889664	3.89012	3.8031e-09
104889662	uncharacterized LOC104889662	3.77438	1.77326e-06
104889650	metacaspase-9-like	2.40107	2.50973e-10
104889634	alpha-L-arabinofuranosidase 1%2C transcript variant X1	2.27573	8.90482e-11
104889629	putative disease resistance protein RGA3	6.17546	5.1257e-40
104889627	putative disease resistance protein RGA3	4.67174	1.10088e-62
104889616	Werner Syndrome-like exonuclease	3.38902	0.00558064
104889606	putative F-box/kelch-repeat protein At1g12870	2.37365	0.034451
104889601	transcription factor bHLH101-like	2.77306	2.06469e-08
104889582	zeatin O-glucosyltransferase	2.66696	1.35294e-06
104889574	uncharacterized LOC104889574	4.22066	6.54248e-10
104889573	uncharacterized LOC104889573	7.99619	9.37059e-20
104889556	Werner Syndrome-like exonuclease	2.24443	2.42117e-08
104889545	WAT1-related protein At5g07050	2.97031	1.21191e-06
104889527	G2/mitotic-specific cyclin S13-7%2C transcript variant X1	3.31274	8.03182e-12
104889526	G2/mitotic-specific cyclin S13-7%2C transcript variant X1	3.042	4.60064e-06
104889488	amino acid transporter ANTL1	4.03007	1.28096e-21
104889422	glycosyltransferase-like At2g41451%2C transcript variant X1	4.16005	2.79261e-09
104889420	DNA-(apurinic or apyrimidinic site) lyase%2C chloroplastic%2C transcript variant X3	2.4245	0.000204793
104889417	60S ribosomal protein L26-2-like	4.11524	3.27e-07
104889405	hypothetical protein%2C transcript variant X1	2.02623	0.0270548
104889389	probable sugar phosphate/phosphate translocator At5g04160	2.67144	0.000352794
104889371	kinesin-like protein KIN-14L%2C transcript variant X1	3.02157	0.000458798
104889359	transmembrane protein 136	2.64856	5.60731e-05
104889350	hypothetical protein isoform B%2C transcript variant X1	2.46709	5.53288e-05
104889309	putative pectinesterase 11	3.51948	4.88419e-05
104889300	FT-interacting protein 1%2C transcript variant X1	2.68695	2.53296e-05
104889296	peroxidase 9	2.15017	1.40456e-07
104889281	histone H4	2.28235	5.34782e-15
104889278	casparian strip membrane protein 3	2.32688	2.78959e-20
104889236	polygalacturonase inhibitor	3.06849	0.000216599
104889214	pathogenesis-related protein PRB1-2	5.61397	3.64447e-08
104889213	pathogenesis-related protein PRB1-2	4.52923	4.51528e-05
104889183	hypothetical protein	3.34239	7.72901e-16
104889182	homeobox protein 10%2C transcript variant X1	3.07191	4.10748e-10
104889171	probable protein kinase At2g41970	3.90068	1.41046e-06
104889130	putative germin-like protein 2-1	2.53196	0.0377284
104889127	inactive glucose-1-phosphate adenylyltransferase small subunit 2%2C chloroplastic	2.23231	0.0194336
104889124	polygalacturonase-like	2.48974	0.0105744
104889100	methylenetetrahydrofolate reductase 1	2.6668	1e-09
104889092	cell division cycle 20.1%2C cofactor of APC complex	2.24564	0.0191907
104889077	miraculin	4.06581	1.18092e-10
104889075	hypothetical protein	2.62841	5.53656e-05
104889055	polygalacturonase	4.91181	4.84954e-11
104889053	polygalacturonase-like	4.03127	2.022e-05
104889043	UDP-glycosyltransferase 74E2	3.10961	0.00075404
104889039	UDP-glycosyltransferase 74E2	2.85201	8.96189e-21
104889030	acyl-coenzyme A thioesterase 9%2C mitochondrial	2.61963	2.6029e-07
104889017	hypothetical protein	2.86602	0.00141326
104888991	protein IRX15-LIKE	2.39181	1.026e-06
104888937	cytosolic sulfotransferase 15-like	3.55492	0.00137843
104888936	uncharacterized LOC104888936	2.87175	2.67516e-05
104888934	cytosolic sulfotransferase 8-like	4.86337	1.99177e-05
104888922	uncharacterized LOC104888922%2C transcript variant X1	2.54767	4.65176e-09
104888881	wall-associated receptor kinase 2-like	4.48534	1.89247e-07
104888862	probable peroxidase 61	2.68101	1.26238e-09
104888858	uncharacterized LOC104888858%2C transcript variant X3	2.29385	1.84472e-06
104888840	endochitinase	2.97512	2.94605e-05
104888810	flavonol sulfotransferase-like	2.74863	0.00437879
104888804	calmodulin-like protein 7	2.08278	4.36305e-10
104888803	kirola	2.13643	2.46e-07
104888800	serine/threonine-protein kinase-like protein ACR4	2.65403	7.17364e-07
104888787	actin-depolymerizing factor 10	4.9751	2.30649e-07
104888761	cellulose synthase-like protein G2	2.68481	2.00935e-21
104888742	receptor-like protein kinase 2	2.6715	6.33714e-11
104888740	receptor-like protein kinase 2	2.47627	1.4423e-06
104888738	probable pectate lyase 1	3.21205	8.97709e-05
104888732	glucan endo-1%2C3-beta-glucosidase 8	3.24691	1.08545e-05
104888728	O-acyltransferase WSD1	4.69545	7.26543e-08
104888711	probable serine/threonine-protein kinase MARK-A	2.34573	6.52054e-05
104888710	glutamate dehydrogenase B%2C transcript variant X2	2.38933	5.46756e-15
104888709	adenylyl-sulfate kinase 3%2C transcript variant X1	2.58053	4.84821e-17
104888687	monocopper oxidase-like protein SKS1	2.16908	2.10545e-09
104888682	endoglucanase 8-like	4.68945	9.80352e-07
104888680	probable pectinesterase/pectinesterase inhibitor 59	2.50562	0.000867471
104888678	21 kDa protein	3.60923	1.47221e-06
104888675	probable serine/threonine protein kinase IRE%2C transcript variant X1	2.36899	2.737e-06
104888669	myb-related protein Myb4	3.81717	0.00112401
104888650	65-kDa microtubule-associated protein 3	2.65551	4.71333e-10
104888640	actin-depolymerizing factor 7	4.35866	3.11079e-11
104888605	germin-like protein subfamily 2 member 4	2.22438	0.00130893
104888592	acidic endochitinase-like	2.0919	0.00130326
104888591	acidic endochitinase	2.27401	0.0294429
104888557	caffeic acid 3-O-methyltransferase	2.8227	1.15851e-06
104888547	tripeptidyl-peptidase 2	2.18097	6.62227e-19
104888533	kinesin-like protein KIN-10C%2C transcript variant X2	3.26021	4.47085e-07
104888523	putative transporter arsB%2C transcript variant X4	2.06782	0.00013616
104888505	biotin synthase	2.30343	6.99703e-12
104888498	uncharacterized LOC104888498	2.08049	0.000266369
104888465	calmodulin	2.95223	5.06183e-08
104888451	ATP-citrate synthase beta chain protein 2	2.10649	5.23408e-15
104888433	jasmonate-induced protein homolog%2C transcript variant X2	2.58078	1.38336e-13
104888401	beta-D-xylosidase 1	3.9362	1.94674e-07
104888397	UPF0496 protein At3g49070	2.29697	0.00273166
104888396	hypothetical protein	2.37981	0.000217744
104888389	hypothetical protein	3.51798	3.55773e-08
104888387	ferric reduction oxidase 4-like	4.25998	9.41094e-07
104888377	U-box domain-containing protein 35-like	3.83707	1.67599e-08
104888376	beta-carotene 3-hydroxylase%2C chloroplastic	3.35875	2.41006e-09
104888375	probable polygalacturonase	2.27311	2.0929e-05
104888368	heavy metal-associated isoprenylated plant protein 39-like	3.29271	0.00017505
104888334	S-type anion channel SLAH2	2.49866	1.27888e-08
104888328	hypothetical protein	2.46674	0.0193004
104888322	hevamine-A	5.042	4.85222e-08
104888317	ABC transporter C family member 10-like%2C transcript variant X2	3.76563	6.51745e-07
104888315	ABC transporter C family member 10-like	3.66341	0.00115361
104888301	ethylene-responsive transcription factor CRF4	2.34931	7.79793e-13
104888297	arabinogalactan peptide 16	2.35934	7.57368e-05
104888296	stress-response A/B barrel domain-containing protein HS1-like%2C transcript variant X2	5.82258	3.67484e-09
104888273	probable protein phosphatase 2C 8%2C transcript variant X1	2.06331	3.63984e-05
104888236	protein IQ-DOMAIN 1	2.3456	0.00422224
104888217	protein MITOFERRINLIKE 1%2C chloroplastic	4.01816	1.47801e-09
104888202	histone-lysine N-methyltransferase ATXR6	2.79182	2.22464e-13
104888200	hypothetical protein	2.25435	0.00149969
104888191	disease resistance protein RGA2-like	2.69339	0.000173907
104888184	oligopeptide transporter 6	2.18951	4.53088e-06
104888151	protein DOWNY MILDEW RESISTANCE 6	2.03803	0.000952358
104888149	caffeic acid 3-O-methyltransferase	2.15382	1.3936e-18
104888148	hypothetical protein	2.98477	0.00121305
104888138	probable rhamnogalacturonate lyase B	3.07698	1.23152e-07
104888115	UNC93-like protein 1	2.04928	2.66904e-09
104888104	hypothetical protein	4.48529	8.89407e-13
104888103	protein RESPONSE TO LOW SULFUR 2-like	2.53894	1.62375e-07
104888099	uncharacterized LOC104888099%2C transcript variant X2	2.15668	0.000646314
104888098	delta(7)-sterol-C5(6)-desaturase	2.42217	2.67895e-05
104888081	hypothetical protein	2.95557	0.00541729
104888070	putative protein phosphatase 2C-like protein 44	4.09522	1.25114e-05
104888052	GEM-like protein 4	3.2774	1.75284e-08
104888050	vegetative cell wall protein gp1-like	5.73455	1.33641e-47
104888046	putative GEM-like protein 8	2.80961	0.000225059
104888037	cell division cycle 20.2%2C cofactor of APC complex	3.33745	1.05445e-11
104888032	hypothetical protein	3.53695	2.2639e-07
104888010	4-coumarate--CoA ligase 2	2.34252	1.63154e-14
104887992	inositol-tetrakisphosphate 1-kinase 1-like	2.14415	0.0105156
104887978	MADS-box transcription factor 23-like%2C transcript variant X4	2.37398	2.55957e-09
104887973	1-aminocyclopropane-1-carboxylate oxidase homolog 1	2.93894	0.000508576
104887972	caffeic acid 3-O-methyltransferase	3.30716	2.74025e-06
104887960	ethylene-responsive transcription factor ERF098	5.57115	8.77316e-10
104887958	hypothetical protein	2.35633	0.0208651
104887951	probable inorganic phosphate transporter 1-3	2.21082	1.07804e-09
104887948	probable inorganic phosphate transporter 1-3	3.3477	4.63e-07
104887914	CRIB domain-containing protein RIC10	3.33413	8.4308e-06
104887913	kinesin-like protein KIN-10A	3.06206	2.25641e-09
104887902	hypothetical protein	2.69345	2.67563e-14
104887894	salicylate carboxymethyltransferase-like	2.28623	0.000860283
104887893	protein NRT1/ PTR FAMILY 5.2%2C transcript variant X1	2.17858	0.0348807
104887891	tuberculostearic acid methyltransferase UfaA1	5.01667	2.11814e-12
104887865	hypothetical protein%2C transcript variant X2	3.00759	0.000766774
104887848	hypothetical protein isoform B%2C transcript variant X2	3.09528	0.00123076
104887846	protein trichome birefringence-like 4	2.4345	9.92579e-06
104887843	pentatricopeptide repeat-containing protein At4g14850	2.13721	0.000461634
104887832	putative disease resistance protein RGA3%2C transcript variant X4	4.65676	1.16499e-08
104887797	auxin-binding protein ABP19a-like	2.9765	2.74887e-14
104887795	auxin-binding protein ABP19a	2.54907	1.47258e-07
104887794	aldehyde oxidase GLOX1	3.96895	7.73579e-06
104887783	probable folate-biopterin transporter 2%2C transcript variant X2	2.81623	6.05448e-07
104887781	probable folate-biopterin transporter 6	2.6181	8.71006e-05
104887769	early nodulin-like protein 3	2.68326	0.00236812
104887766	transmembrane 9 superfamily member 9%2C transcript variant X1	4.24698	8.13186e-08
104887764	phospholipase D Z-like	3.21871	6.85908e-10
104887761	hypothetical protein%2C transcript variant X2	2.44244	2.09812e-05
104887754	DDT domain-containing protein DDR4%2C transcript variant X1	2.55972	1.53273e-08
104887696	potassium channel AKT1-like	2.39954	0.00106738
104887689	uncharacterized LOC104887689	3.50821	6.47799e-05
104887683	signal recognition particle 43 kDa protein%2C chloroplastic	2.08461	0.00679095
104887669	uncharacterized LOC104887669	2.46489	0.000317695
104887665	putative UPF0481 protein At3g02645	2.56863	0.0206808
104887636	expansin-A10	3.06976	0.000504556
104887634	expansin-A4	2.14222	0.00208112
104887617	cytosolic sulfotransferase 5	3.97203	1.66116e-06
104887604	cytochrome P450 98A2-like	2.27949	2.76839e-06
104887597	65-kDa microtubule-associated protein 5	2.31262	2.02187e-11
104887596	probable carboxylesterase 17	3.30505	2.73572e-08
104887589	putative RING-H2 finger protein ATL69	3.47308	1.566e-06
104887576	PLAT domain-containing protein 3	3.00404	0.000207442
104887573	protein MIZU-KUSSEI 1	3.16427	0.00496477
104887535	NAD(P)H:quinone oxidoreductase	3.2821	0.000175252
104887534	phosphatidylinositol 4-phosphate 5-kinase 6%2C transcript variant X1	3.35815	2.60237e-05
104887524	two-component response regulator ORR9	3.36928	0.00609315
104887482	protein trichome birefringence-like 38	4.76307	5.47374e-07
104887481	dirigent protein 21	2.07191	4.86267e-06
104887467	AAA-ATPase At3g28580-like	2.62558	0.000118289
104887457	rop guanine nucleotide exchange factor 3	2.9031	0.00641087
104887425	AAA-ATPase At3g28510%2C transcript variant X4	2.81827	0.00301333
104887385	jasmonate-induced protein homolog	2.87129	0.00570464
104887307	vacuolar amino acid transporter 1	4.86759	7.72371e-12
104887257	hypothetical protein%2C transcript variant X2	2.57928	0.00172165
104887246	protein C2-DOMAIN ABA-RELATED 1-like	2.45143	0.0428342
104887245	protein C2-DOMAIN ABA-RELATED 1-like	2.44774	0.0358857
104887216	probable inactive purple acid phosphatase 29%2C transcript variant X3	3.60001	9.94215e-16
104887214	condensin complex subunit 3%2C transcript variant X2	2.44961	8.0623e-16
104887148	probable kinetochore protein NDC80%2C transcript variant X2	2.0413	3.46968e-05
104887119	AAC-rich mRNA clone AAC11 protein%2C transcript variant X2	2.01484	0.00118086
104887089	true	3.36397	3.5672e-05
104887037	60S ribosomal protein L26-1-like	3.04064	0.00107223
104887007	uncharacterized LOC104887007	2.40222	0.00240759
104886969	zinc finger protein ZAT12	2.91194	0.000192105
104886966	E3 ubiquitin-protein ligase TRAIP	2.33758	4.8e-08
104886961	ribulose bisphosphate carboxylase small chain 6%2C chloroplastic	2.36771	0.027526
104886936	probable membrane-associated kinase regulator 4	3.09754	3.8853e-13
104886932	probable WRKY transcription factor 71	2.25753	0.0187396
104886924	desiccation-related protein PCC27-45	2.46281	1.48127e-05
104886910	vinorine synthase-like	3.19665	0.00506036
104886904	myosin-10	3.30756	1.831e-07
104886828	UDP-glycosyltransferase 86A2	2.72377	0.000735779
104886824	general transcription factor IIF subunit 2	2.59934	0.000202187
104886819	serine carboxypeptidase-like 27	2.41226	2.82981e-15
104886818	serine carboxypeptidase-like 28	5.32144	1.05631e-28
104886817	serine/threonine-protein kinase AGC1-7%2C transcript variant X2	2.62002	0.0199491
104886793	lupeol synthase	2.23114	0.0135359
104886788	microtubule-associated protein TORTIFOLIA1%2C transcript variant X2	2.50517	3.86953e-14
104886781	hypothetical protein	2.59944	0.0229193
104886759	hypothetical protein%2C transcript variant X1	2.36607	1.105e-06
104886725	uncharacterized LOC104886725	2.687	0.0268174
104886719	pollen receptor-like kinase 4	4.90933	3.72337e-06
104886704	hypothetical protein	3.26124	8.23854e-06
104886701	calmodulin-like protein 2	5.29187	1.96508e-22
104886687	leucine-rich repeat extensin-like protein 4	2.39563	1.94532e-05
104886662	protein YLS9	2.19186	0.04027
104886661	spermidine hydroxycinnamoyl transferase-like	5.72566	1.01284e-31
104886632	alpha-galactosidase 1-like%2C transcript variant X1	4.58204	9.39091e-16
104886631	alpha-galactosidase 1-like	2.89842	3.21889e-07
104886619	spermidine hydroxycinnamoyl transferase	5.10588	4.96941e-80
104886618	cytochrome P450 81F3	5.1321	5.5514e-37
104886612	protein IQ-DOMAIN 1	3.30952	1.46144e-08
104886604	vegetative cell wall protein gp1	2.64381	1.55775e-13
104886535	plasma membrane ATPase 4%2C transcript variant X1	2.9836	1.03714e-18
104886516	cysteine-rich receptor-like protein kinase 25	3.49462	0.00125186
104886510	uncharacterized LOC104886510%2C transcript variant X2	3.00205	0.00140525
104886420	wall-associated receptor kinase 2-like	3.53147	0.00344744
104886129	uncharacterized LOC104886129%2C transcript variant X2	2.32905	0.000238532
104885955	oleosin 16 kDa	2.67962	0.0298408
104885944	serine/threonine-protein kinase Aurora-2	3.1744	7.57662e-07
104885917	ATP-dependent 6-phosphofructokinase 6	2.20862	0.00152782
104885897	NAC domain-containing protein 40%2C transcript variant X1	3.36243	2.56217e-10
104885796	amino acid permease 8	3.32394	3.77037e-09
104885774	amino acid permease 8%2C transcript variant X2	2.70535	6.45439e-06
104885693	NADP-dependent malic enzyme	3.64322	1.53237e-06
104885597	ankyrin repeat-containing protein ITN1-like	3.66655	4.28596e-09
104885528	GATA transcription factor 12	2.87611	1.66974e-12
104885470	uncharacterized LOC104885470%2C transcript variant X4	2.30171	0.0455786
104885461	hypothetical protein	2.99268	8.12412e-09
104885431	UPF0481 protein At3g47200-like	2.34433	0.00400399
104885430	probable trehalose-phosphate phosphatase C%2C transcript variant X4	4.72221	1.85486e-31
104885395	heavy metal-associated isoprenylated plant protein 47	3.73151	1.6579e-07
104885392	UPF0496 protein At1g20180	3.62744	0.00252729
104885383	omega-amidase%2C chloroplastic-like%2C transcript variant X2	3.92844	0.000331569
104885371	true	3.95338	7.8956e-05
104885330	histone H2A-beta%2C sperm	2.1525	5.74042e-06
104885324	hypothetical protein	2.20856	0.0242437
104885318	hypothetical protein	4.6749	3.06933e-07
104885280	protein LURP-one-related 11-like	2.45061	0.000835466
104885279	probable disease resistance protein RF9	2.8508	8.81612e-24
104885240	dehydrogenase/reductase SDR family member 7-like	2.44158	2.66904e-09
104885238	glycine-rich cell wall structural protein 1.8-like%2C transcript variant X1	2.0588	0.00123948
104885220	uncharacterized LOC104885220%2C transcript variant X1	2.00449	6.78683e-05
104885205	bark storage protein B	2.25296	1.82313e-14
104885198	bark storage protein B-like	3.36084	3.97294e-15
104885162	glycine-rich cell wall structural protein 1.8-like	2.66117	2.3478e-10
104885150	probable truncated L-gulonolactone oxidase 7%2C mitochondrial	3.92022	1.0818e-17
104885125	reticulon-like protein B17%2C transcript variant X2	2.50252	0.00151214
104885120	cysteine-rich repeat secretory protein 1-like	2.38395	0.0249723
104885067	glucan endo-1%2C3-beta-glucosidase 11	2.36419	1.03302e-10
104885066	pentatricopeptide repeat-containing protein At5g13770%2C chloroplastic	3.60701	6.85391e-05
104885061	flavonol sulfotransferase-like	3.20069	1.11543e-05
104885060	cytosolic sulfotransferase 5-like	5.60135	2.19114e-07
104885043	glucan endo-1%2C3-beta-glucosidase	4.08678	3.13882e-08
104884988	probable xyloglucan endotransglucosylase/hydrolase protein 23	2.48321	0.00993201
104884976	23 kDa jasmonate-induced protein	3.28844	0.00613794
104884963	taxadiene 5-alpha hydroxylase	6.74484	4.90285e-16
104884958	MDIS1-interacting receptor like kinase 1	2.00189	2.71272e-06
104884955	equilibrative nucleotide transporter 3%2C transcript variant X1	3.19559	7.64527e-11
104884945	receptor-like protein kinase FERONIA	3.17527	0.000180325
104884944	glutathione S-transferase T2-like	2.32444	0.0289026
104884930	laccase-15-like	2.84328	0.00946081
104884912	myb-related protein 3R-1%2C transcript variant X1	3.28452	2.85341e-06
104884875	hypothetical protein	2.5714	2.81523e-07
104884838	probable beta-1%2C4-xylosyltransferase IRX9	2.12568	0.0032414
104884787	putative disease resistance protein RGA4	2.18976	0.0206393
104884774	hypothetical protein	3.24223	0.000804098
104884773	uncharacterized LOC104884773	3.12974	0.00181424
104884727	BURP domain-containing protein 3	2.43312	0.00109554
104884715	gibberellin 20 oxidase 1-D	4.31097	4.70216e-11
104884699	cytochrome P450 71A3-like	2.13276	1.36307e-09
104884686	probable indole-3-pyruvate monooxygenase YUCCA3	4.80313	4.06456e-07
104884668	mechanosensitive ion channel protein 10	2.38431	3.08755e-09
104884618	probable membrane-associated kinase regulator 1	2.38249	4.00038e-12
104884591	transcription factor MYB46	3.76602	0.000418765
104884584	25.3 kDa vesicle transport protein%2C transcript variant X1	2.06364	0.00157027
104884582	transmembrane ascorbate ferrireductase 1	2.21216	3.94119e-10
104884539	B3 domain-containing protein At5g42700	3.24153	0.000112127
104884532	cytochrome P450 71A26-like	3.07596	0.000147641
104884498	amino acid permease 6	2.31801	1.00735e-10
104884466	hypothetical protein%2C transcript variant X2	3.37322	0.00601814
104884465	transcription factor SPATULA%2C transcript variant X2	2.40102	2.46525e-08
104884461	PI-PLC X domain-containing protein At5g67130	2.46458	9.59537e-09
104884459	mitogen-activated protein kinase kinase kinase A	2.45151	0.00110431
104884457	uncharacterized LOC104884457	3.31462	0.00588425
104884438	auxin-responsive protein SAUR50-like	2.1286	0.000620856
104884437	probable cytokinin riboside 5'-monophosphate phosphoribohydrolase LOGL10	2.89058	3.37548e-06
104884435	uncharacterized LOC104884435%2C transcript variant X3	2.53912	0.00569045
104884420	uncharacterized LOC104884420	2.76162	0.0145692
104884407	L-ascorbate oxidase homolog	2.2065	5.55352e-07
104884403	prolyl endopeptidase	2.55511	1.34072e-13
104884402	prolyl endopeptidase	3.26134	1.20841e-05
104884390	cytidine deaminase 1	2.50031	5.76598e-10
104884384	cytochrome P450 CYP72A219	2.87003	1.4465e-07
104884370	BTB/POZ domain-containing protein At5g48130	3.32448	8.7584e-07
104884369	brassinosteroid-related acyltransferase 1	2.69128	2.76875e-05
104884360	protein SENSITIVE TO PROTON RHIZOTOXICITY 1	3.34427	8.63097e-09
104884355	ABC transporter A family member 2-like%2C transcript variant X1	2.95067	0.0201849
104884348	cytochrome P450 CYP72A219-like	4.70562	7.24322e-37
104884345	hypothetical protein	2.10696	6.42746e-08
104884341	cytochrome P450 CYP72A219-like	4.83872	5.02469e-78
104884265	uncharacterized LOC104884265	3.04011	0.0119541
104884255	alcohol dehydrogenase-like 7	3.29367	3.03324e-13
104884240	uncharacterized LOC104884240	3.4526	0.000729838
104884237	probable polyamine oxidase 5	2.28451	1.96768e-06
104884220	uncharacterized LOC104884220	2.54162	0.000276502
104884219	abscisic acid receptor PYL2	2.37044	0.0165441
104884128	uncharacterized LOC104884128	3.91677	0.000864657
104884049	auxin-induced in root cultures protein 12	3.53064	1.92098e-08
104884038	primary amine oxidase	3.00317	4.41042e-10
104884006	berberine bridge enzyme-like 13	3.17887	1.43715e-09
104883973	protein LURP-one-related 6	2.0054	5.06783e-05
104883971	cation/calcium exchanger 4-like	2.38804	2.28679e-05
104883952	probable metal-nicotianamine transporter YSL7	4.45241	6.636e-06
104883928	hypothetical protein	2.52561	0.0338782
104883914	mitochondrial inner membrane protease subunit 1	2.13827	7.80892e-06
104883898	hypothetical protein	2.91009	1.132e-06
104883896	truncated transcription factor CAULIFLOWER A-like	2.18997	0.000114147
104883884	sugar transport protein 8	4.44673	1.28402e-10
104883880	G-type lectin S-receptor-like serine/threonine-protein kinase LECRK3	3.74274	1.03038e-05
104883871	phospholipase D delta	3.46184	0.000571583
104883866	hypothetical protein	2.47573	0.0288299
104883780	ethylene-responsive transcription factor ERF098	3.32712	0.00432976
104883763	ethylene-responsive transcription factor ERF098	3.30114	0.00892299
104883758	putative DNA (cytosine-5)-methyltransferase CMT1	3.03269	8.16748e-09
104883749	uncharacterized LOC104883749	3.74439	4.18136e-05
104883653	glutathione S-transferase T2-like	3.40798	0.00198759
104883636	glutaredoxin-C11	3.8953	0.000358596
104883627	dirigent protein 18	2.10716	1.87552e-09
104883624	probable transcriptional regulator RABBIT EARS	3.56946	6.0566e-06
104883621	ankyrin-1	2.61571	3.78988e-05
104883614	rabankyrin-5%2C transcript variant X1	2.9813	0.00455086
104883598	alcohol dehydrogenase-like 7	3.24473	7.26811e-42
104883572	uncharacterized LOC104883572	2.15832	0.0237382
104883552	E3 ubiquitin-protein ligase MIEL1%2C transcript variant X2	2.73446	1.20945e-12
104883501	uncharacterized LOC104883501	2.24052	0.00563515
104883466	thiol protease aleurain-like	2.30717	7.52974e-12
104883446	auxin-binding protein ABP19a	3.02237	0.00964947
104883417	probable serine/threonine-protein kinase roco8	4.46071	1.52093e-14
104883409	UDP-glycosyltransferase 79B30-like	3.53898	0.000328356
104883405	stigma-specific STIG1-like protein 3	3.97146	0.000681963
104883402	stigma-specific STIG1-like protein 3	5.62584	2.69191e-19
104883399	myb-like protein A	4.50037	2.1829e-07
104883393	uncharacterized LOC104883393	2.41544	0.036407
104883389	GDSL esterase/lipase At5g55050-like%2C transcript variant X2	2.49484	0.0198242
104883380	WRKY transcription factor 42-like%2C transcript variant X1	2.04563	0.000496802
104883350	syntaxin-related protein KNOLLE	2.95833	7.70873e-05
104883340	hypothetical protein	4.09733	9.09472e-10
104883257	hypothetical protein%2C transcript variant X1	2.21429	3.42146e-06
104883256	7-deoxyloganetic acid glucosyltransferase	2.79376	0.000856166
104883255	probable acyl-activating enzyme 6	2.87429	5.62556e-11
104883222	elongation of fatty acids protein 3-like	3.29935	0.00754733
104883211	protein trichome birefringence-like 42	2.35712	0.0171955
104883209	protein trichome birefringence-like 3	4.8272	1.62936e-10
104883207	protein trichome birefringence-like 40	2.18965	2.793e-06
104883191	protein trichome birefringence-like 39	2.6693	0.000995024
104883182	glucan endo-1%2C3-beta-glucosidase 1%2C transcript variant X2	2.12673	1.18477e-06
104883161	hypothetical protein	2.88156	2.18441e-05
104883144	proline-rich extensin-like protein EPR1	6.55201	6.07994e-21
104883087	G-type lectin S-receptor-like serine/threonine-protein kinase At1g11330	4.75535	1.02131e-08
104882966	ankyrin repeat-containing protein NPR4-like%2C transcript variant X2	2.85442	0.000722324
104882953	ankyrin repeat-containing protein ITN1%2C transcript variant X3	2.38408	0.00165243
104882948	transcription repressor OFP5	2.86996	0.00019245
104882943	carboxy-terminal domain RNA polymerase II polypeptide A small phosphatase 1	3.46412	4.4863e-05
104882942	aquaporin NIP1-1%2C transcript variant X1	2.66649	3.14288e-05
104882922	exonuclease 1-like%2C transcript variant X1	2.91803	3.76224e-12
104882903	uncharacterized LOC104882903	3.78845	0.000559536
104882888	uncharacterized LOC104882888	2.1579	0.0235822
104882848	uncharacterized LOC104882848	2.42687	0.00329029
104882842	abnormal spindle-like microcephaly-associated protein homolog	2.86423	7.83587e-08
104904338	uncharacterized LOC104904338	-2.37873	0.0493947
104890506	PHD finger protein MALE STERILITY 1%2C transcript variant X1	-2.07663	0.0489784
109134590	uncharacterized LOC109134590	-2.22868	0.0482937
104901050	uncharacterized LOC104901050%2C transcript variant X2	-2.01683	0.0462627
104907408	glyceraldehyde-3-phosphate dehydrogenase A%2C chloroplastic	-2.21853	0.0462614
104882800	cytochrome P450 703A2	-2.60255	0.0461544
104895714	photosynthetic NDH subunit of lumenal location 4%2C chloroplastic	-2.27155	0.0451967
104908077	protein DOG1-like 4	-2.63202	0.0429795
109135934	uncharacterized LOC109135934	-2.37144	0.0427775
104900812	uncharacterized LOC104900812	-2.64575	0.0423506
104883188	L-type lectin-domain containing receptor kinase S.6-like	-2.02125	0.0411125
104885412	true	-2.50756	0.0394961
109133778	uncharacterized LOC109133778	-2.68208	0.0392776
109134954	uncharacterized LOC109134954	-2.20592	0.0392196
109135568	uncharacterized LOC109135568	-2.69556	0.0381766
109134542	uncharacterized LOC109134542	-2.50431	0.0381369
104908789	uncharacterized LOC104908789	-2.0768	0.0372936
104883694	uncharacterized LOC104883694%2C transcript variant X1	-2.35115	0.0368389
104888213	hypothetical protein	-2.23806	0.0367993
104908524	endonuclease 8-like 3%2C transcript variant X2	-2.06542	0.0364577
104902286	uncharacterized LOC104902286	-2.17073	0.0348727
104897426	hypothetical protein%2C transcript variant X2	-2.73521	0.0348544
104894084	uncharacterized LOC104894084	-2.72904	0.0338624
109134493	uncharacterized LOC109134493	-2.21768	0.0338121
109134898	uncharacterized LOC109134898	-2.61805	0.0336561
104902280	hypothetical protein	-2.60017	0.0335117
104899106	uncharacterized LOC104899106	-2.32169	0.0331319
109136320	uncharacterized LOC109136320	-2.76383	0.0330379
104906413	protein HOTHEAD	-2.1012	0.0327933
104890273	protein FAR1-RELATED SEQUENCE 5-like	-2.75513	0.0327269
104900037	subtilisin-like protease SBT4.3	-2.02788	0.0319917
109136109	uncharacterized LOC109136109	-2.77555	0.0316655
104901505	uncharacterized LOC104901505	-2.79484	0.0308515
109134901	serine/threonine-protein phosphatase 7 long form homolog	-2.6505	0.030019
104899102	uncharacterized LOC104899102	-2.22456	0.0298251
109135563	uncharacterized LOC109135563	-2.67055	0.0281464
104889863	uncharacterized abhydrolase domain-containing protein DDB_G0269086-like	-2.32242	0.0274061
109135384	uncharacterized LOC109135384	-2.18845	0.0269848
104907139	F-box/LRR-repeat protein At4g14103-like	-2.44828	0.0266489
104906455	potassium channel KAT3%2C transcript variant X2	-2.41942	0.0259577
109135999	uncharacterized LOC109135999	-2.85113	0.0252236
104907682	probable low-specificity L-threonine aldolase 1%2C transcript variant X3	-2.01542	0.0243548
104907578	uncharacterized LOC104907578%2C transcript variant X1	-2.90589	0.0239639
104900414	uncharacterized LOC104900414	-2.59254	0.0239082
104884653	uncharacterized LOC104884653	-2.24093	0.0232594
109136311	uncharacterized LOC109136311%2C transcript variant X1	-2.92658	0.0228125
104889933	linoleate 13S-lipoxygenase 2-1%2C chloroplastic	-2.57809	0.0223775
104895948	glycine-rich cell wall structural protein 1.8	-2.1103	0.0212458
104894642	1-aminocyclopropane-1-carboxylate oxidase homolog 1	-2.79441	0.0208184
104906309	uncharacterized LOC104906309	-2.87011	0.0206239
109133885	uncharacterized LOC109133885	-2.36312	0.0197688
104906002	zinc finger protein CONSTANS-LIKE 4	-2.03558	0.0194688
104890497	uncharacterized LOC104890497	-2.98143	0.0194265
109136397	uncharacterized LOC109136397%2C transcript variant X1	-2.07223	0.0191536
104884193	uncharacterized LOC104884193%2C transcript variant X2	-2.99642	0.0187167
104906876	probable aquaporin NIP7-1%2C transcript variant X2	-2.7896	0.0180917
104907651	hypothetical protein	-2.8141	0.0179246
104890496	serine/threonine-protein phosphatase 7 long form homolog%2C transcript variant X2	-3.03629	0.0169896
104898377	CEN-like protein 4	-2.2605	0.0166611
104894702	uncharacterized LOC104894702	-2.32353	0.0164275
104882962	uncharacterized LOC104882962	-2.70418	0.016245
104908062	uncharacterized LOC104908062	-3.07336	0.0156103
109136110	uncharacterized LOC109136110	-2.17034	0.0155249
104907026	hypothetical protein	-2.27797	0.0147405
104894807	hypothetical protein%2C transcript variant X2	-2.90415	0.0145382
109134317	uncharacterized LOC109134317	-2.74815	0.0143372
104900994	ATP synthase gamma chain%2C chloroplastic	-2.92681	0.0138129
109135208	uncharacterized LOC109135208	-2.68623	0.0136984
104894227	uncharacterized LOC104894227	-3.09494	0.0134891
104886173	uncharacterized LOC104886173	-2.00836	0.0130465
104893174	uncharacterized LOC104893174	-2.19253	0.0130365
104901816	glycerophosphodiester phosphodiesterase GDPDL7%2C transcript variant X3	-2.30379	0.0129221
104883459	uncharacterized LOC104883459	-2.24454	0.0125368
104893315	uncharacterized LOC104893315	-3.17212	0.0125037
104891663	monothiol glutaredoxin-S6	-2.00904	0.012116
104893232	acetyltransferase At1g77540	-2.16373	0.0120953
104909026	cytokinin dehydrogenase 3	-2.08951	0.0118638
104888541	zerumbone synthase	-3.19646	0.0118381
104888434	albumin-2	-2.93209	0.0116145
104908583	cytochrome P450 71A25-like	-2.03586	0.0108694
109136468	uncharacterized LOC109136468%2C transcript variant X2	-2.07774	0.010514
109136010	uncharacterized LOC109136010	-3.21278	0.0100675
104897027	uncharacterized LOC104897027	-3.18439	0.00895897
104889697	auxin-induced protein PCNT115	-2.2146	0.00846407
104896957	uncharacterized LOC104896957%2C transcript variant X1	-3.33233	0.00807721
104889442	hypothetical protein%2C transcript variant X2	-2.89671	0.00790765
104905087	UDP-glycosyltransferase 76C2-like	-3.11724	0.00784475
104891780	hypothetical protein	-2.15521	0.00759745
104892504	transcription factor TGA4	-2.00356	0.00748491
109136123	uncharacterized LOC109136123	-3.10857	0.00737423
104892623	cytochrome P450 78A3	-2.20677	0.00731934
104898513	vacuolar amino acid transporter 1-like%2C transcript variant X2	-2.87317	0.00731886
109133828	uncharacterized LOC109133828	-2.41379	0.00723578
104901089	thioredoxin-like protein CXXS1	-2.24993	0.00722393
104897702	uncharacterized LOC104897702	-2.12789	0.00720386
104898759	E3 ubiquitin-protein ligase SGR9%2C amyloplastic	-2.56798	0.00716026
104892032	uncharacterized LOC104892032%2C transcript variant X1	-3.00019	0.00707002
109135795	uncharacterized LOC109135795	-2.13757	0.0067118
104884472	zinc finger protein 3	-2.17266	0.00660273
104903524	protein trichome birefringence-like 36	-2.15782	0.00626126
104883456	hypothetical protein	-2.05337	0.00623228
104896613	uncharacterized LOC104896613%2C transcript variant X2	-2.87855	0.00618919
104886735	CWF19-like protein 2	-2.10087	0.00616082
104897954	hypothetical protein	-2.79799	0.00599268
109134916	uncharacterized LOC109134916	-3.19573	0.00594754
104897652	probable glutathione S-transferase parA	-2.65828	0.00590002
104902719	4-hydroxyphenylpyruvate dioxygenase	-2.21521	0.00523998
104901778	WAT1-related protein At4g30420	-2.2838	0.00512466
109133539	probable aldo-keto reductase 4	-2.14843	0.00497214
104899976	anthranilate synthase alpha subunit 2%2C chloroplastic%2C transcript variant X2	-2.2746	0.00489798
109134941	uncharacterized LOC109134941	-3.46636	0.00476606
104893512	malate synthase%2C glyoxysomal	-2.29407	0.00473682
104890675	galactinol synthase 2	-2.34583	0.00459393
104884816	uncharacterized LOC104884816	-3.19862	0.0041826
104901699	pectinesterase/pectinesterase inhibitor PPE8B	-2.44056	0.00383091
104899938	putative 12-oxophytodienoate reductase 11	-2.26639	0.00368938
104894157	uncharacterized LOC104894157	-2.24058	0.00359082
104892491	probable xyloglucan endotransglucosylase/hydrolase protein 25	-3.38791	0.00344791
109133541	protein PHOSPHATE STARVATION RESPONSE 1-like	-2.48163	0.00324223
104907025	uncharacterized LOC104907025	-2.01581	0.00322787
104896052	protein DETOXIFICATION 27-like	-2.3089	0.00293923
104895253	wall-associated receptor kinase 2	-3.38751	0.00289559
104905338	serine/threonine-protein phosphatase 7 long form homolog	-3.62972	0.00287836
104888362	alpha-glucosidase%2C transcript variant X1	-2.01666	0.00283399
104887713	6-hydroxynicotinate 3-monooxygenase	-2.75277	0.00282031
104894296	uncharacterized LOC104894296	-2.21234	0.00276977
104907903	uncharacterized LOC104907903	-2.20846	0.00275445
104894039	true	-2.08161	0.00273406
104891462	uncharacterized LOC104891462%2C transcript variant X7	-2.02824	0.00271468
104894765	calvin cycle protein CP12-1%2C chloroplastic	-3.04381	0.00256726
104903692	jacalin-related lectin 19	-2.06608	0.002548
104889939	uncharacterized LOC104889939	-2.40236	0.00253005
104892515	early light-induced protein 2%2C chloroplastic%2C transcript variant X2	-2.90193	0.00252529
104886244	true	-3.01096	0.00252156
104906928	hypothetical protein	-2.78391	0.00236274
104907431	uncharacterized LOC104907431%2C transcript variant X3	-2.95842	0.00219499
104888309	common plant regulatory factor 1%2C transcript variant X3	-2.13438	0.00215115
109134362	uncharacterized LOC109134362	-2.14801	0.00214445
104898951	beta-glucosidase 11-like%2C transcript variant X1	-2.21244	0.0019811
104886378	true	-3.42688	0.00191634
104896617	uncharacterized LOC104896617%2C transcript variant X2	-2.99321	0.00181216
104887571	hypothetical protein%2C transcript variant X2	-2.86221	0.00157159
104905613	probable BOI-related E3 ubiquitin-protein ligase 2	-3.20419	0.00153832
104886862	uncharacterized LOC104886862	-3.28619	0.00149969
109134563	J domain-containing protein DDB_G0295729-like	-3.81334	0.00143767
104892004	protein EXORDIUM	-2.58792	0.00143616
104897518	uncharacterized LOC104897518	-3.41658	0.0013915
104901504	uncharacterized LOC104901504	-3.9084	0.00138693
104890588	hypothetical protein	-2.12089	0.0012862
104899005	serine/threonine-protein phosphatase 7 long form homolog	-3.89063	0.00120732
104903159	transcription factor bHLH51	-2.07703	0.001196
104902085	early nodulin-93	-2.87096	0.0011669
104895169	L-ascorbate peroxidase 5%2C peroxisomal-like	-3.57976	0.00112401
104905511	uncharacterized LOC104905511	-2.10015	0.00110956
104907161	uncharacterized LOC104907161%2C transcript variant X2	-2.10931	0.00110717
104900015	hypothetical protein isoform B%2C transcript variant X1	-2.46062	0.00108928
104892149	hypothetical protein	-2.20215	0.00102852
104887706	chlorophyll a-b binding protein CP29.1%2C chloroplastic	-3.21515	0.00101587
104898949	hypothetical protein%2C transcript variant X3	-2.6529	0.00096074
104907501	uncharacterized LOC104907501	-3.62784	0.000912095
104889553	hypothetical protein	-3.1993	0.000894377
104887937	legumin B	-2.85407	0.000845239
104899802	uncharacterized LOC104899802	-3.3351	0.000839583
109134369	uncharacterized LOC109134369%2C transcript variant X2	-2.03553	0.000839103
104891012	hypothetical protein	-2.88515	0.000812706
104907267	myosin heavy chain%2C clone 203-like	-2.37469	0.000801214
104906499	uncharacterized LOC104906499	-3.96495	0.000767328
104883447	auxin-binding protein ABP19a	-2.83274	0.000757087
104897964	SNF1-related protein kinase regulatory subunit gamma-1-like	-2.06495	0.000749689
104885421	uncharacterized LOC104885421	-3.51046	0.000747363
104888343	ABC transporter G family member 8	-2.47839	0.000740384
104894828	hypothetical protein	-2.03769	0.000740297
104897900	E3 ubiquitin-protein ligase RNF181	-2.13514	0.000723419
104894042	XP_010678510.1	-2.22322	0.000681452
104883799	uncharacterized LOC104883799	-2.75883	0.000668065
104907506	trans-resveratrol di-O-methyltransferase-like	-2.88184	0.000654745
109136230	uncharacterized LOC109136230	-2.24621	0.000654062
104904025	LEAF RUST 10 DISEASE-RESISTANCE LOCUS RECEPTOR-LIKE PROTEIN KINASE-like 1.1%2C transcript variant X2	-2.48421	0.00063482
104904207	factor of DNA methylation 5-like%2C transcript variant X1	-2.05145	0.000594268
104907432	replication factor A protein 1-like%2C transcript variant X1	-3.68325	0.00056627
104905137	18.2 kDa class I heat shock protein	-2.65235	0.000566065
109136231	uncharacterized LOC109136231	-3.77434	0.000560629
104885716	uncharacterized LOC104885716	-2.64847	0.000560355
109135040	uncharacterized LOC109135040	-2.34569	0.000499473
104896051	protein DETOXIFICATION 27	-2.01765	0.000499311
104893570	transcription factor BEE 3	-2.26218	0.000484022
104897929	protein PHYTOCHROME KINASE SUBSTRATE 1	-3.21052	0.000457184
104883106	benzyl alcohol O-benzoyltransferase	-3.76023	0.000440907
104904680	hypothetical protein	-2.2458	0.00043442
104893708	uncharacterized LOC104893708	-3.89461	0.000418788
109134024	uncharacterized LOC109134024	-2.25388	0.000409948
104887227	15.7 kDa heat shock protein%2C peroxisomal	-3.07059	0.00040687
109134995	palmitoyl-protein thioesterase 1-like	-2.76082	0.00040491
104892893	vesicle transport protein GOT1	-2.29455	0.000393745
104897404	probable xyloglucan endotransglucosylase/hydrolase protein 33	-2.16178	0.000374359
104904199	FAD-dependent urate hydroxylase-like	-2.86499	0.000373555
104906819	replication factor A protein 1-like%2C transcript variant X2	-2.0293	0.000370756
104888197	rhodanese-like domain-containing protein 14%2C chloroplastic	-2.13927	0.000363272
109135578	uncharacterized LOC109135578	-3.85169	0.000360961
104895588	hypothetical protein	-2.44792	0.000355454
104891000	organ-specific protein P4-like	-2.15539	0.00034804
104895295	glutamate decarboxylase 4	-3.27232	0.00033854
104895293	glutamate decarboxylase 4	-2.91616	0.000330928
104904878	CBL-interacting serine/threonine-protein kinase 5	-2.52367	0.000322052
109136333	uncharacterized LOC109136333	-3.19981	0.000322049
104883090	uncharacterized LOC104883090%2C transcript variant X2	-2.40249	0.000316105
104904667	ultraviolet-B receptor UVR8%2C transcript variant X5	-2.11266	0.00030464
104903279	flavonol synthase/flavanone 3-hydroxylase	-2.14533	0.000302136
104889728	crocetin glucosyltransferase%2C chloroplastic	-2.02855	0.000296862
104889104	putative receptor protein kinase ZmPK1	-3.11107	0.000290441
104888714	probable LRR receptor-like serine/threonine-protein kinase At1g34110	-2.01085	0.000287116
104892471	probable xyloglucan endotransglucosylase/hydrolase protein 23	-2.1225	0.000284045
104898578	UDP-glycosyltransferase 73C2	-2.97519	0.000273231
104889953	oxygen-evolving enhancer protein 1%2C chloroplastic	-3.16166	0.000266298
104897799	MADS-box transcription factor 23-like%2C transcript variant X1	-3.34217	0.000262077
104908935	hypothetical protein	-4.03861	0.000256188
104889295	berberine bridge enzyme-like 8	-2.92626	0.000241076
104894420	NAD(P)H-quinone oxidoreductase subunit M%2C chloroplastic%2C transcript variant X7	-3.21791	0.000233921
104901793	auxin-binding protein ABP19a	-3.20187	0.0002336
109136121	uncharacterized LOC109136121	-4.07663	0.000231538
104886776	cytochrome P450 CYP73A100-like	-2.58866	0.000219175
104890035	glucan endo-1%2C3-beta-glucosidase	-2.2867	0.000207529
104887768	putative disease resistance protein RGA3	-2.07735	0.000205817
104892823	histone-lysine N-methyltransferase%2C H3 lysine-9 specific SUVH6%2C transcript variant X2	-2.03627	0.000204058
104895363	oxygen-evolving enhancer protein 2%2C chloroplastic	-2.33462	0.000185423
104883738	serine/threonine-protein phosphatase 7 long form homolog	-4.20881	0.000170132
104902086	early nodulin-93-like	-4.19552	0.000151641
104907053	B3 domain-containing protein Os04g0386900-like%2C transcript variant X2	-2.43632	0.000142744
104883613	RING-H2 finger protein ATL52	-3.18235	0.000138866
104891327	disease resistance protein RPP13	-2.36272	0.000128695
104898529	AF4/FMR2 family member 4	-3.0801	0.000126265
104888614	uncharacterized LOC104888614	-4.39773	0.000124246
109135630	uncharacterized LOC109135630	-2.28115	0.000121801
104883214	chaperone protein ClpB4%2C mitochondrial	-2.36089	0.000119777
104885064	salicylic acid-binding protein 2	-4.49939	0.000113308
104895246	hypothetical protein	-2.58324	0.000111972
104889570	putative disease resistance protein RGA3	-2.34494	0.000111571
104897471	protein NEOXANTHIN-DEFICIENT 1%2C transcript variant X2	-3.33064	0.000110315
104897934	uncharacterized LOC104897934	-2.4346	0.000110083
104892895	probable purine permease 11	-3.72514	0.000104061
104895431	peroxisomal nicotinamide adenine dinucleotide carrier%2C transcript variant X3	-2.46241	0.000103372
109134991	uncharacterized LOC109134991	-2.74454	0.000102391
104883698	uncharacterized LOC104883698	-3.5497	0.000101172
104888111	probable ribonuclease P/MRP protein subunit POP5%2C transcript variant X2	-2.05738	9.7942e-05
104893819	uncharacterized LOC104893819%2C transcript variant X2	-3.19983	9.45699e-05
104906733	F-box/kelch-repeat protein At2g44130	-2.19081	9.43632e-05
104894159	uncharacterized LOC104894159	-2.28535	8.87798e-05
104891609	2-succinylbenzoate--CoA ligase%2C chloroplastic/peroxisomal%2C transcript variant X1	-2.72608	8.76653e-05
104908950	zinc finger CCHC domain-containing protein 9	-2.01402	8.7081e-05
104894655	ethylene-responsive transcription factor 1B	-2.58753	8.63936e-05
104895130	histone H1	-2.13849	8.32863e-05
104892530	hypothetical protein	-2.66571	7.99249e-05
104892629	beta-carotene isomerase D27%2C chloroplastic	-2.93954	7.93322e-05
104898586	protein DMR6-LIKE OXYGENASE 1	-2.52008	7.78123e-05
104893120	uncharacterized LOC104893120	-3.81314	6.96789e-05
104894553	BI1-like protein	-2.20304	6.94078e-05
109136326	uncharacterized LOC109136326	-3.85905	6.74557e-05
104902228	aspartate aminotransferase%2C cytoplasmic	-2.01419	6.61053e-05
104904289	kinesin-related protein 4%2C transcript variant X2	-2.20474	5.89731e-05
104906334	uncharacterized LOC104906334	-2.14293	5.87657e-05
104888615	serine/threonine-protein phosphatase 7 long form homolog	-4.52173	5.64142e-05
104888283	probable trehalose-phosphate phosphatase 2	-3.03501	5.63505e-05
104908292	expansin-like B1	-3.29682	5.56425e-05
104886989	chlorophyll a-b binding protein CP26%2C chloroplastic	-2.65789	5.50726e-05
104907817	lipid transfer protein EARLI 1	-4.39434	5.43045e-05
104902400	probable receptor-like serine/threonine-protein kinase At5g57670	-2.00371	5.31731e-05
104904006	hypothetical protein%2C transcript variant X3	-2.56177	5.10182e-05
104897509	haloacid dehalogenase-like hydrolase domain-containing protein 3	-2.39914	5.10078e-05
104905597	uncharacterized LOC104905597	-2.46864	4.66786e-05
104902909	hypothetical protein	-2.39831	4.55842e-05
104895383	36.4 kDa proline-rich protein	-2.12344	4.47699e-05
104890774	kunitz-type trypsin inhibitor alpha chain	-2.39836	4.45847e-05
104884607	berberine bridge enzyme-like 8	-3.17755	4.38515e-05
104908522	putative hydrolase C777.06c%2C transcript variant X2	-3.03975	4.38127e-05
104897806	heat shock 70 kDa protein%2C mitochondrial-like	-2.5785	4.33826e-05
104887785	inositol polyphosphate multikinase beta	-2.18259	4.22004e-05
104905098	uncharacterized LOC104905098%2C transcript variant X2	-2.92183	3.98295e-05
104887412	probable xyloglucan endotransglucosylase/hydrolase protein 23	-2.79118	3.79962e-05
104894320	short-chain dehydrogenase TIC 32%2C chloroplastic	-2.55131	3.63984e-05
104908460	non-functional NADPH-dependent codeinone reductase 2	-2.74683	3.45021e-05
104907396	E3 ubiquitin-protein ligase ATL15-like	-2.25184	3.44175e-05
104899495	transcription factor PIF1	-2.06557	3.32442e-05
104891394	epidermis-specific secreted glycoprotein EP1-like	-2.35938	3.28737e-05
104897564	hypothetical protein	-2.94958	2.88997e-05
104892284	cryptochrome-1%2C transcript variant X2	-2.04553	2.88997e-05
104903450	dnaJ homolog subfamily B member 4	-3.19464	2.88393e-05
104892062	vacuolar-processing enzyme	-2.14855	2.7986e-05
104907120	(-)-germacrene D synthase	-2.70898	2.74773e-05
104890321	serine/arginine-rich splicing factor SR30%2C transcript variant X2	-2.03355	2.71913e-05
104901580	uncharacterized LOC104901580	-4.22253	2.68167e-05
109134342	uncharacterized LOC109134342	-4.03141	2.53403e-05
104904585	citrate synthase%2C mitochondrial%2C transcript variant X1	-2.06763	2.41876e-05
104886174	uncharacterized LOC104886174	-2.42497	2.21723e-05
104900324	CEN-like protein 2	-3.59882	2.21398e-05
109135328	uncharacterized LOC109135328	-3.70532	2.21109e-05
104902833	17.1 kDa class II heat shock protein	-3.73614	2.16892e-05
104901009	glyceraldehyde-3-phosphate dehydrogenase B%2C chloroplastic	-3.7793	2.1606e-05
104899202	pentatricopeptide repeat-containing protein At5g46460%2C mitochondrial%2C transcript variant X4	-2.69298	1.88132e-05
104883115	auxin-responsive protein SAUR21-like	-4.7662	1.87499e-05
104888829	B-box zinc finger protein 24	-3.62629	1.78072e-05
104883012	G-type lectin S-receptor-like serine/threonine-protein kinase At5g24080	-2.09329	1.70524e-05
104889702	protein trichome birefringence-like 15%2C transcript variant X2	-2.70167	1.65919e-05
104908071	protein DETOXIFICATION 48	-2.9032	1.57824e-05
104884069	uncharacterized LOC104884069	-3.11062	1.56162e-05
104883328	ribosome-binding factor PSRP1%2C chloroplastic	-2.27394	1.45639e-05
104897989	protein NRT1/ PTR FAMILY 2.12	-2.08887	1.40125e-05
104897134	uncharacterized LOC104897134	-3.00449	1.30628e-05
104895713	agamous-like MADS-box protein AGL104	-2.52413	1.2982e-05
104889292	anthranilate N-benzoyltransferase protein 2	-2.3449	1.23767e-05
104887607	formin-like protein 20	-2.79778	1.2274e-05
[truncated: 443 more rows]
