# Supplementary material for: Comparative Transcriptome Analysis Provides Molecular Insights into the Interaction of Beet necrotic yellow vein virus and Beet soil-borne mosaic virus with Their Host Sugar Beet
Source: Viruses. 2020 Jan 8;12(1):76. doi: 10.3390/v12010076 (PMC7019549; doi:10.3390/v12010076)
Supplement: Supplementary file 1 [file viruses-12-00076-s001.zip › Supplementary Table S6.xlsx]

## Sheet: S6
Supplementary Table S6. Log2 fold change of differentially expressed genes (log2 fold change > 2 or < -2; p value < 0.05) identified in BSBMV infected plants.
NCBI Gene ID	Gene	BSBMV log2 fold change	BSBMV p value
104901833	anthocyanin 3'-O-beta-glucosyltransferase-like	5.02731	4.87512e-22
109134852	putative lipid-binding protein AIR1	3.59604	6.22145e-22
104884341	cytochrome P450 CYP72A219-like	3.93114	4.03342e-21
104894051	gibberellin-regulated protein 6	3.37265	5.06174e-21
109134851	putative lipid-binding protein AIR1	4.04576	1.67061e-20
104888761	cellulose synthase-like protein G2	3.32505	8.25751e-20
104901837	berberine bridge enzyme-like 10	4.84875	9.59759e-20
104892109	putative lipid-binding protein AIR1	3.80734	6.19555e-19
104898212	alanine--glyoxylate aminotransferase 2 homolog 3%2C mitochondrial	3.09025	7.66235e-17
104906436	probable methyltransferase PMT15	4.27616	2.62375e-16
104894728	protein LIGHT-DEPENDENT SHORT HYPOCOTYLS 4-like	2.47053	1.84882e-15
104892110	putative lipid-binding protein AIR1	3.66011	2.18568e-15
104886619	spermidine hydroxycinnamoyl transferase	3.42084	1.358e-14
104884348	cytochrome P450 CYP72A219-like	3.81941	2.48787e-14
104903824	periaxin-like	5.59097	3.45816e-14
104903870	(RS)-norcoclaurine 6-O-methyltransferase	4.48331	1.09249e-13
104905407	mucin-2-like	3.5075	1.8238e-13
104904096	3-hydroxy-3-methylglutaryl-coenzyme A reductase 1	2.43462	2.04198e-13
104900343	hypothetical protein	5.65378	2.45226e-13
104897819	transcription factor bHLH18-like%2C transcript variant X2	3.54878	4.75492e-13
104908690	beta-amyrin synthase	4.12061	5.26009e-13
104891309	protein trichome birefringence-like 41%2C transcript variant X1	3.56233	6.05561e-13
104900342	hypothetical protein	5.60223	1.03761e-12
104894727	protein LIGHT-DEPENDENT SHORT HYPOCOTYLS 4-like	2.50316	4.20136e-12
104906774	flavonol sulfotransferase-like	4.12962	5.54435e-12
104906534	bidirectional sugar transporter SWEET17	2.55307	7.78902e-12
104901756	S-adenosylmethionine decarboxylase proenzyme-like	2.7582	9.65835e-12
104894547	hypothetical protein	2.84339	1.20318e-11
104892665	extensin-1-like	4.91294	2.24424e-11
104900728	uncharacterized LOC104900728	5.27677	2.78564e-11
104901795	caffeic acid 3-O-methyltransferase	3.23815	2.889e-11
104884006	berberine bridge enzyme-like 13	3.18917	2.889e-11
104903914	vacuolar iron transporter homolog 2	5.20044	4.72834e-11
104885150	probable truncated L-gulonolactone oxidase 7%2C mitochondrial	3.2644	7.28606e-11
104884894	probable inactive purple acid phosphatase 27	2.87608	9.01233e-11
104891914	polygalacturonase inhibitor-like	4.80865	9.50142e-11
104900956	repetitive proline-rich cell wall protein 2	3.92856	9.89655e-11
104894770	hypothetical protein	3.79221	1.25369e-10
104904967	hypothetical protein	4.43467	1.29144e-10
104899452	probable pectate lyase 8	4.09135	1.31361e-10
104893048	phosphomevalonate kinase	2.17732	1.33601e-10
104887535	NAD(P)H:quinone oxidoreductase	3.93837	2.59511e-10
104901603	alcohol-forming fatty acyl-CoA reductase	2.34615	3.47925e-10
104889829	cytosolic sulfotransferase 5-like	3.72939	5.4022e-10
104892569	TPR repeat-containing thioredoxin TTL1	2.37382	7.14621e-10
104883144	proline-rich extensin-like protein EPR1	4.50956	1e-09
104900727	uncharacterized LOC104900727	4.79775	1.30214e-09
104906096	extensin-2	3.66647	1.45393e-09
104891455	DNA-directed RNA polymerase II subunit RPB1-like	4.44265	1.45393e-09
104900955	repetitive proline-rich cell wall protein 2	3.27621	1.64159e-09
104903505	probable L-gulonolactone oxidase 6	3.24067	1.76517e-09
104886819	serine carboxypeptidase-like 27	2.19392	2.06004e-09
104892360	hydroxymethylglutaryl-CoA synthase	3.32846	2.31207e-09
104899877	hypothetical protein	2.678	2.57902e-09
104900297	peroxidase 57	5.34655	3.61081e-09
104892050	MLP-like protein 31	3.70713	3.70798e-09
104908747	beta-amyrin synthase	3.73454	4.31253e-09
104894052	gibberellin-regulated protein 6	4.37565	4.68544e-09
104892483	cytochrome P450 CYP72A219-like	2.87245	4.8498e-09
104901020	repetitive proline-rich cell wall protein 2	3.70025	5.27482e-09
104907974	mediator of RNA polymerase II transcription subunit 33A%2C transcript variant X2	2.56898	6.57057e-09
104896623	xyloglucan endotransglucosylase/hydrolase 2	4.78959	6.59904e-09
104900756	polyphenol oxidase%2C chloroplastic	3.05758	6.79339e-09
104896063	mitochondrial uncoupling protein 5	3.70087	6.79339e-09
104895799	polyphenol oxidase%2C chloroplastic	5.361	8.66177e-09
104904385	polyol transporter 5	2.69334	1.22481e-08
104905053	hypothetical protein	3.35623	1.36821e-08
104888881	wall-associated receptor kinase 2-like	4.46726	1.41162e-08
104901961	uncharacterized LOC104901961%2C transcript variant X1	3.84601	1.6e-08
104903012	fasciclin-like arabinogalactan protein 2	3.28741	1.61489e-08
104889930	hypothetical protein	3.20668	1.92422e-08
104900729	uncharacterized LOC104900729	4.35245	1.95207e-08
104886701	calmodulin-like protein 2	3.87542	1.98406e-08
104886661	spermidine hydroxycinnamoyl transferase-like	3.87818	2.1619e-08
104899982	cell division control protein 6 homolog%2C transcript variant X1	2.38249	2.17702e-08
104899694	polyamine oxidase	2.94403	2.24665e-08
104888433	jasmonate-induced protein homolog%2C transcript variant X2	2.53235	3.19278e-08
104898597	probable histone H2B.1	2.62187	3.4e-08
104885198	bark storage protein B-like	3.99559	3.4e-08
104893942	WD repeat and HMG-box DNA-binding protein 1%2C transcript variant X1	2.55723	4.15154e-08
104892965	ribose-phosphate pyrophosphokinase 2%2C chloroplastic	2.84311	4.21057e-08
104900065	L-type lectin-domain containing receptor kinase IV.2-like	2.5777	4.27105e-08
104889100	methylenetetrahydrofolate reductase 1	2.51332	4.4069e-08
104896622	xyloglucan endotransglucosylase/hydrolase 2	4.10872	4.58873e-08
104896688	endoglucanase 11	3.63643	5.61987e-08
104892215	cation/H(+) antiporter 18%2C transcript variant X2	3.38157	6e-08
104908295	haloacid dehalogenase-like hydrolase domain-containing protein Sgpp%2C transcript variant X1	2.43561	6.77106e-08
104901747	AP2-like ethylene-responsive transcription factor At1g79700%2C transcript variant X2	3.44334	8.41434e-08
104899737	subtilisin-like protease SBT1.4	2.31935	9.89134e-08
104904256	expansin-A4	2.85187	1.0351e-07
104901874	proteoglycan 4	3.15781	1.1214e-07
104900211	laccase-3	3.70329	1.24938e-07
104891890	farnesyl pyrophosphate synthase 1	2.5162	1.24938e-07
104885796	amino acid permease 8	3.14737	1.25e-07
104890766	nicotianamine synthase	2.64319	1.38e-07
104890853	mevalonate kinase%2C transcript variant X1	2.47332	1.41414e-07
104902377	probable cation transporter HKT6	4.33301	1.75189e-07
104896078	alkane hydroxylase MAH1	4.14753	1.75189e-07
104884407	L-ascorbate oxidase homolog	2.4183	1.75189e-07
104893190	fasciclin-like arabinogalactan protein 16	2.40991	1.79826e-07
104903830	cation transporter HKT8-like	3.43667	1.82219e-07
104892116	7-deoxyloganetin glucosyltransferase	3.30827	1.90778e-07
109134983	DNA-directed RNA polymerase II subunit RPB1-like	4.38101	1.97e-07
104900219	mitoferrin	2.02329	2.07674e-07
104889556	Werner Syndrome-like exonuclease	2.23587	2.12641e-07
104897400	equilibrative nucleotide transporter 1	2.44529	2.33e-07
104898341	kinesin-like protein KIN-5C	2.31003	2.42e-07
104887902	hypothetical protein	2.67068	2.53516e-07
104892160	endoglucanase 6	3.35799	2.8e-07
104905341	cyclin-U2-1	2.63688	2.84341e-07
104904972	basic proline-rich protein-like	3.65705	2.89e-07
104884409	L-ascorbate oxidase homolog	2.7394	2.98356e-07
104893204	1-aminocyclopropane-1-carboxylate oxidase 5	2.98715	3.17541e-07
104887596	probable carboxylesterase 17	3.15489	3.17541e-07
104902897	probable xyloglucan endotransglucosylase/hydrolase protein 32	3.26834	3.40503e-07
104892195	probable inactive leucine-rich repeat receptor-like protein kinase At3g03770%2C transcript variant X2	2.25777	3.40503e-07
104901409	beta-glucosidase 24	3.75019	3.68131e-07
104889627	putative disease resistance protein RGA3	3.48342	3.69273e-07
104908688	beta-amyrin 28-oxidase	3.42937	3.83278e-07
104889488	amino acid transporter ANTL1	3.12595	3.96345e-07
104901414	uncharacterized LOC104901414	4.87235	4.16581e-07
104887216	probable inactive purple acid phosphatase 29%2C transcript variant X3	3.09622	4.27e-07
104895067	AAA-ATPase At3g50940	2.50892	4.31744e-07
104885330	histone H2A-beta%2C sperm	2.26583	4.36595e-07
104888505	biotin synthase	2.04521	5.24e-07
104889573	uncharacterized LOC104889573	4.81458	7.19373e-07
104898217	3-ketoacyl-CoA synthase 11	3.17072	7.37466e-07
104903846	proliferating cell nuclear antigen	2.86387	7.52783e-07
104893124	deoxyuridine 5'-triphosphate nucleotidohydrolase	2.08591	7.5939e-07
104886618	cytochrome P450 81F3	3.11361	7.73111e-07
104895316	uncharacterized LOC104895316	3.53658	7.78089e-07
104888104	hypothetical protein	3.16761	9.40096e-07
104891022	histone H2B	2.55955	9.47362e-07
104897773	true	3.45529	9.8264e-07
104889706	salicylate carboxymethyltransferase-like	3.86502	1.07091e-06
104905309	histone-lysine N-methyltransferase ASHR2	2.1056	1.0872e-06
104888803	kirola	2.82902	1.10379e-06
104901166	XP_010687015.1	2.22303	1.19162e-06
104895021	random slug protein 5	2.29121	1.19162e-06
104904140	3-ketoacyl-CoA synthase 1	2.15948	1.234e-06
104887764	phospholipase D Z-like	2.87447	1.234e-06
104889030	acyl-coenzyme A thioesterase 9%2C mitochondrial	2.62504	1.24569e-06
104895410	U-box domain-containing protein 26	2.88242	1.291e-06
104895039	protein RADIALIS-like 1%2C transcript variant X2	3.79019	1.291e-06
104904700	probable plastidic glucose transporter 3%2C transcript variant X1	2.74498	1.48374e-06
104907313	zinc finger BED domain-containing protein RICESLEEPER 2	2.37883	1.54305e-06
104904547	pyrophosphate-energized vacuolar membrane proton pump 1	2.43075	1.54762e-06
104888732	glucan endo-1%2C3-beta-glucosidase 8	3.41215	1.5549e-06
104908689	beta-amyrin 28-oxidase	3.33902	1.60419e-06
104886632	alpha-galactosidase 1-like%2C transcript variant X1	2.89055	1.72607e-06
104905327	protein NRT1/ PTR FAMILY 5.6	2.09333	1.73059e-06
104894618	uncharacterized LOC104894618	2.55288	1.73671e-06
104902409	(DL)-glycerol-3-phosphatase 2	2.01282	1.855e-06
104900597	GDSL esterase/lipase At5g45960%2C transcript variant X2	3.70849	1.86453e-06
104892624	homeobox-leucine zipper protein ATHB-12-like	2.23713	1.88894e-06
104905111	probable alkaline/neutral invertase B%2C transcript variant X1	2.09769	1.98879e-06
104899821	protein HOTHEAD	2.47363	2.08335e-06
104904246	arginine decarboxylase	2.23177	2.12394e-06
104885205	bark storage protein B	2.97035	2.14632e-06
104884237	probable polyamine oxidase 5	2.11148	2.16924e-06
104897603	U-box domain-containing protein 45	2.22486	2.20648e-06
104885240	dehydrogenase/reductase SDR family member 7-like	2.9144	2.253e-06
104888937	cytosolic sulfotransferase 15-like	4.26181	2.26448e-06
104889729	hypothetical protein	2.59766	2.39214e-06
104888334	S-type anion channel SLAH2	2.17575	2.39314e-06
104908742	uncharacterized LOC104908742%2C transcript variant X2	3.37181	2.45076e-06
104894843	protein S-acyltransferase 18	3.03717	2.94754e-06
104905726	hypothetical protein isoform A%2C transcript variant X1	3.49064	2.97655e-06
104885279	probable disease resistance protein RF9	2.64477	2.97655e-06
104896306	S-adenosylmethionine decarboxylase proenzyme-like	2.07896	3.0842e-06
104895846	trans-resveratrol di-O-methyltransferase-like	2.71339	3.12288e-06
104902389	plasma membrane ATPase 4	2.23276	3.17316e-06
104893552	protein ASPARTIC PROTEASE IN GUARD CELL 1	2.47136	3.29063e-06
104898290	probable F-box protein At1g60180	4.14496	3.41977e-06
104904613	boron transporter 4%2C transcript variant X1	2.12317	3.78388e-06
104886828	UDP-glycosyltransferase 86A2	3.52083	3.90952e-06
104900296	peroxidase 57	2.24071	3.95932e-06
104905086	hypothetical protein	4.58156	4.177e-06
104884345	hypothetical protein	2.09005	4.177e-06
104904980	uncharacterized protein At4g06744-like	2.76868	4.41226e-06
104901935	probable anion transporter 6%2C chloroplastic	2.87912	4.561e-06
104906569	probable carboxylesterase 120	2.34458	4.81161e-06
104908658	acylpyruvase FAHD1%2C mitochondrial	2.18064	4.87891e-06
104887797	auxin-binding protein ABP19a-like	2.77585	4.94176e-06
104908845	probable aquaporin TIP1-2	2.20844	5.54846e-06
104892667	extensin-1-like	4.20343	5.748e-06
104900292	peroxidase 57	4.3199	6.17e-06
104885453	true	2.57743	6.61429e-06
104893501	true	2.65919	6.75005e-06
104895061	mannan endo-1%2C4-beta-mannosidase 7	2.70021	7.49819e-06
104892636	hypothetical protein	3.01885	8.06425e-06
104884461	PI-PLC X domain-containing protein At5g67130	2.3239	8.58593e-06
104894873	probable 2-oxoglutarate-dependent dioxygenase At3g49630	3.25007	8.5979e-06
104895063	hypothetical protein	2.99011	9.32727e-06
104900577	23 kDa jasmonate-induced protein	2.53481	9.75249e-06
104888050	vegetative cell wall protein gp1-like	2.82283	9.75249e-06
104900066	L-type lectin-domain containing receptor kinase IV.2	2.84374	1.02105e-05
104884875	hypothetical protein	2.50406	1.03609e-05
104886818	serine carboxypeptidase-like 28	2.91154	1.05823e-05
104902902	hypothetical protein	2.72751	1.08059e-05
104908397	WEB family protein At3g51720	2.26313	1.08206e-05
104908246	hypothetical protein	2.12736	1.08206e-05
104902569	serine carboxypeptidase-like 34	3.74707	1.13342e-05
104891019	trichohyalin	3.22125	1.14828e-05
104904624	root phototropism protein 3	2.36582	1.22897e-05
104891587	PAP-specific phosphatase HAL2-like	2.90856	1.22897e-05
104901555	hypothetical protein	2.55736	1.29079e-05
104899621	probable disease resistance protein At4g27220	3.91642	1.36554e-05
104891728	glucan endo-1%2C3-beta-glucosidase 13	2.72587	1.37607e-05
104895741	glutamate receptor 3.6-like%2C transcript variant X2	2.44577	1.39153e-05
104897360	ATP-citrate synthase alpha chain protein 1	2.72644	1.42175e-05
104904598	hypothetical protein	3.33447	1.45108e-05
104904268	squalene synthase%2C transcript variant X1	2.94087	1.46348e-05
104885528	GATA transcription factor 12	2.02949	1.46624e-05
104903583	hypothetical protein%2C transcript variant X1	3.28602	1.58773e-05
104903052	expansin-B3	3.06034	1.65606e-05
104907586	kinesin-like protein KIN-14Q	2.08404	1.67735e-05
104891740	isoamylase 3%2C chloroplastic%2C transcript variant X4	2.43633	1.76926e-05
104900801	hypothetical protein	2.57796	1.84333e-05
104886918	chalcone--flavonone isomerase	2.98846	1.86905e-05
104888037	cell division cycle 20.2%2C cofactor of APC complex	2.81455	1.872e-05
104887636	expansin-A10	3.6454	1.89638e-05
104892058	monocopper oxidase-like protein SKU5	2.05298	1.92349e-05
104888749	protein WVD2-like 3%2C transcript variant X1	2.31221	2.10915e-05
104892092	diphosphomevalonate decarboxylase MVD2	2.26219	2.1301e-05
104899617	probable disease resistance protein At1g15890%2C transcript variant X1	3.57727	2.13955e-05
104896408	ras-related protein Rab7	2.30351	2.15264e-05
104891639	hypothetical protein isoform A%2C transcript variant X1	2.49406	2.18842e-05
104899208	putative disease resistance protein RGA1	4.41945	2.22723e-05
104883717	ABC transporter C family member 14-like	2.04082	2.32138e-05
104902343	acyl-CoA-binding domain-containing protein 3	2.43019	2.40927e-05
104904022	actin-1	2.32167	2.4498e-05
104882842	abnormal spindle-like microcephaly-associated protein homolog	2.41901	2.50273e-05
104898259	probable aspartyl protease At4g16563	2.73855	2.54016e-05
104900299	peroxidase 57	3.22918	2.54439e-05
104900080	laccase-17	3.47636	2.59495e-05
104885190	bark storage protein A	3.76063	2.59495e-05
104889664	uncharacterized LOC104889664	3.30095	2.62391e-05
104884049	auxin-induced in root cultures protein 12	2.48056	2.84e-05
104894347	hypothetical protein	2.37733	2.99115e-05
104904674	kinesin-like protein KIN-13B	2.41262	3.07984e-05
104900718	tetraspanin-19-like	2.76195	3.09054e-05
104907884	histone deacetylase 5	2.0075	3.1134e-05
104892417	hypothetical protein	3.46213	3.22028e-05
104904981	protein IRX15-LIKE	2.76509	3.26263e-05
104883417	probable serine/threonine-protein kinase roco8	2.97462	3.29777e-05
104907984	hypothetical protein	3.17575	3.45132e-05
104907706	peroxidase 44	3.68971	3.68647e-05
104895749	malonyl-coenzyme:anthocyanin 5-O-glucoside-6'''-O-malonyltransferase	4.05042	3.72743e-05
104894878	UPF0481 protein At3g47200	2.71603	3.74102e-05
104892794	nudix hydrolase 8	3.58068	4.01667e-05
104889091	MLO-like protein 15	2.09099	4.01667e-05
104901740	serine carboxypeptidase II-2	2.71369	4.26545e-05
104906420	stellacyanin-like	2.23062	4.55409e-05
104883898	hypothetical protein	2.55	4.69504e-05
104892054	probable trehalose-phosphate phosphatase F%2C transcript variant X1	2.84367	4.74252e-05
104906827	trypsin inhibitor 1B	2.1641	4.86398e-05
104899950	phosphoinositide phospholipase C 4	2.1006	4.88213e-05
104906767	probable aquaporin NIP-type	2.00913	4.95255e-05
104888297	arabinogalactan peptide 16	2.47165	5.14165e-05
104889709	rho GDP-dissociation inhibitor 1	2.5343	5.16247e-05
104893978	heparanase-like protein 2%2C transcript variant X2	2.03445	5.23659e-05
104895084	hypothetical protein%2C transcript variant X1	2.23414	5.25174e-05
104888557	caffeic acid 3-O-methyltransferase	2.55852	5.26654e-05
104888451	ATP-citrate synthase beta chain protein 2	2.26573	5.38374e-05
104893073	mechanosensitive ion channel protein 10	3.00775	5.63333e-05
104906281	zinc transporter 1-like	3.25369	5.70183e-05
104904477	B3 domain-containing protein At3g19184	2.82312	5.79398e-05
104906570	probable carboxylesterase 120	3.30409	5.86169e-05
104892919	mitochondrial carnitine/acylcarnitine carrier-like protein%2C transcript variant X1	2.35129	6.22091e-05
104892879	poly(U)-specific endoribonuclease-B-like	2.10307	6.4093e-05
104895862	hypothetical protein isoform B%2C transcript variant X2	3.54555	6.44979e-05
104888922	uncharacterized LOC104888922%2C transcript variant X1	3.1022	6.56882e-05
104889545	WAT1-related protein At5g07050	3.03924	6.59203e-05
104894001	hypothetical protein	2.47313	6.62682e-05
104888738	probable pectate lyase 1	3.16664	6.70026e-05
104907798	DNA topoisomerase 2%2C transcript variant X2	2.57336	6.89958e-05
104892649	probable beta-D-xylosidase 7	2.61232	6.91066e-05
104899916	geranylgeranyl diphosphate reductase%2C chloroplastic	2.71627	7.1968e-05
104886612	protein IQ-DOMAIN 1	2.84368	7.1968e-05
104889182	homeobox protein 10%2C transcript variant X1	2.42493	7.50291e-05
104904332	isoflavone reductase-like protein	2.05874	7.51353e-05
104892166	hypothetical protein	3.5288	7.67837e-05
104907347	interactor of constitutive active ROPs 4	2.00694	7.83133e-05
104898588	purine-uracil permease NCS1	2.95471	7.93369e-05
104888202	histone-lysine N-methyltransferase ATXR6	2.02507	8.10756e-05
104884912	myb-related protein 3R-1%2C transcript variant X1	2.94279	8.33221e-05
104890634	hypothetical protein	2.30419	8.45503e-05
104884969	long chain acyl-CoA synthetase 4	2.37736	8.82904e-05
104898191	acetylajmalan esterase-like	2.71257	8.83026e-05
104900759	polyphenol oxidase%2C chloroplastic	2.43041	8.92866e-05
104900492	hypothetical protein%2C transcript variant X1	2.86494	9.14913e-05
104884862	hypersensitive-induced response protein 1	3.89619	9.21038e-05
104898866	peroxidase 7	3.08086	9.8851e-05
104907775	hypothetical protein	2.84342	9.91044e-05
104899800	5'-nucleotidase SurE	3.14836	0.00010279
104894667	hypothetical protein%2C transcript variant X2	2.5438	0.00010279
104888032	hypothetical protein	2.84868	0.000103881
104883191	protein trichome birefringence-like 39	3.03214	0.00010443
104891524	DNA-directed RNA polymerase II subunit RPB1-like	3.78714	0.000104812
104891694	CASP-like protein 2D1	2.09019	0.000107749
104905343	expansin-B15	3.48398	0.000111887
104889223	thaumatin-like protein	2.38042	0.00011331
104901567	fatty acid hydroperoxide lyase%2C chloroplastic	2.4361	0.000113882
104901915	uncharacterized LOC104901915	2.98148	0.000114694
104883758	putative DNA (cytosine-5)-methyltransferase CMT1	2.65188	0.000115489
104900406	subtilisin-like protease SBT1.4	3.22974	0.000118853
104893622	cation/H(+) antiporter 20	3.21041	0.000121134
104895961	calcium uniporter protein 2%2C mitochondrial%2C transcript variant X1	2.41462	0.000121351
104896510	alpha-xylosidase 1	2.7486	0.00012805
104897412	putative potassium transporter 12	2.02201	0.000128843
104904167	proteoglycan 4	3.14721	0.000130272
104886932	probable WRKY transcription factor 71	3.07837	0.000135764
104906716	histone H4	2.10915	0.00013657
104901403	D-3-phosphoglycerate dehydrogenase 1%2C chloroplastic	2.63809	0.000137825
104907410	uncharacterized protein At1g65710%2C transcript variant X2	2.82021	0.000138544
104889236	polygalacturonase inhibitor	2.5842	0.000139508
104900576	23 kDa jasmonate-induced protein-like	2.51774	0.00014753
104891155	uncharacterized LOC104891155	2.62919	0.000149165
104892470	suppressor of disruption of TFIIS	2.49952	0.000149641
104898186	transcription repressor OFP1	2.6772	0.000150906
104885043	glucan endo-1%2C3-beta-glucosidase	3.39625	0.000153618
104894114	hypothetical protein	2.4085	0.000157572
104903454	probable serine/threonine-protein kinase clkA	2.94738	0.000160086
104903969	probable L-gulonolactone oxidase 4	2.19568	0.000161956
104883544	uncharacterized LOC104883544	3.65622	0.00016326
104893012	phosphoethanolamine N-methyltransferase	2.05183	0.000165179
104887467	AAA-ATPase At3g28580-like	2.00286	0.000165898
104903484	hypothetical protein	3.11455	0.000173145
104891307	protein trichome birefringence-like 41	2.75327	0.000173145
104906881	nuclear transcription factor Y subunit C-2	3.3224	0.000175661
104888163	membrane protein of ER body-like protein	2.12353	0.000180891
104886759	hypothetical protein%2C transcript variant X1	2.05229	0.000181889
BIN44	acid beta-fructofuranosidase%2C transcript variant X1	2.86906	0.000193502
104894981	probable leucine-rich repeat receptor-like protein kinase At1g35710	2.77882	0.00021029
104892701	protein TPX2	3.05022	0.00021307
104907897	protein POLYCHOME	2.45958	0.000214471
104906972	hydrophobic protein LTI6A	2.62299	0.000214471
104884403	prolyl endopeptidase	2.02499	0.000214471
104904802	transcription factor bHLH25	2.70845	0.000215148
104895653	extensin	2.3413	0.000215294
104907959	hypothetical protein	2.84881	0.000215341
104882940	hypothetical protein	2.24711	0.000215996
104897911	ribonuclease 1	3.22422	0.000224169
104902270	hypothetical protein%2C transcript variant X2	2.67742	0.000247836
104898945	magnesium/proton exchanger%2C transcript variant X4	3.45953	0.000247836
104899054	hypothetical protein	2.03246	0.000249472
104894041	GDSL esterase/lipase At1g74460	2.37343	0.000249983
104894827	uncharacterized LOC104894827	2.08106	0.000252896
104908145	peroxidase 57	2.57037	0.000261489
104897910	extracellular ribonuclease LE	3.80784	0.00026892
104902605	uncharacterized LOC104902605%2C transcript variant X2	3.03213	0.000270048
104899613	kinesin-like protein KIN-10B	2.76539	0.000270048
104886535	plasma membrane ATPase 4%2C transcript variant X1	2.06922	0.000271551
104905310	hypothetical protein	2.11467	0.000277026
104900818	hypothetical protein	2.88753	0.000278345
104882922	exonuclease 1-like%2C transcript variant X1	2.08281	0.000282206
104905516	kinesin-like protein KIN-4C	2.7506	0.000286638
104892034	14 kDa proline-rich protein DC2.15	3.48765	0.000289489
104883402	stigma-specific STIG1-like protein 3	3.23079	0.000291672
104900843	polyphenol oxidase%2C chloroplastic	2.63306	0.000291951
104889942	histone H3.2	2.03352	0.00029204
104907942	uncharacterized LOC104907942	2.40336	0.000295233
104891525	adhesive plaque matrix protein-like	3.11673	0.000300209
104884131	hypothetical protein	2.2226	0.000305998
104892040	protein NRT1/ PTR FAMILY 6.3	2.19672	0.000307784
104889792	hypothetical protein	2.4115	0.00030895
104898190	probable pectate lyase 5	2.05113	0.000310152
104907093	21.7 kDa class VI heat shock protein	2.58696	0.000312683
104899278	mitotic spindle checkpoint protein BUBR1	3.11541	0.000312913
104903696	hypothetical protein	3.55394	0.000317265
104889705	salicylate carboxymethyltransferase%2C transcript variant X2	3.57127	0.000347372
104884128	uncharacterized LOC104884128	3.80669	0.000348922
104889507	transcription factor bHLH110-like	2.14968	0.000351168
104906766	metal tolerance protein 4	2.37667	0.00035169
104890844	kinesin-like protein KIN-14S%2C transcript variant X1	2.95157	0.000357289
104905088	location of vulva defective 1-like	3.77004	0.000362734
109133558	uncharacterized LOC109133558	2.63039	0.000366149
104908140	hypothetical protein	2.70072	0.000371129
104904741	beta carbonic anhydrase 5%2C chloroplastic%2C transcript variant X2	2.32825	0.000371129
104904118	serine/threonine-protein phosphatase 6 regulatory ankyrin repeat subunit B	2.82715	0.000371129
104893200	putative F-box/FBD/LRR-repeat protein At1g78760	3.08858	0.000371129
104903897	proline transporter 3-like	2.06832	0.000373659
104901834	probable inactive purple acid phosphatase 29	2.73003	0.000374412
104888389	hypothetical protein	2.87164	0.000378672
104909132	pathogenesis-related protein PR-1-like	2.70569	0.000382051
104884955	equilibrative nucleotide transporter 3%2C transcript variant X1	2.24152	0.000383794
104888375	probable polygalacturonase	2.32138	0.00039221
104900961	hypothetical protein	2.97585	0.000395809
104908694	polyamine oxidase-like	3.72874	0.000404619
104889417	60S ribosomal protein L26-2-like	3.2842	0.000411709
104889183	hypothetical protein	2.47667	0.000414241
104898042	transcription factor MYB1R1	2.10142	0.000415031
104903936	subtilisin-like protease SBT1.6	2.05331	0.000418155
104894425	fimbrin-2	2.12654	0.000421299
109134982	repetitive proline-rich cell wall protein 1-like	3.42808	0.000427269
104889527	G2/mitotic-specific cyclin S13-7%2C transcript variant X1	2.48307	0.000430802
104884255	alcohol dehydrogenase-like 7	2.63626	0.000434948
104895032	epoxide hydrolase 4	2.19682	0.000440694
104897907	ribonuclease 1	2.7531	0.000450374
104892079	lipid transfer-like protein VAS	2.87067	0.000464291
104897821	transcription factor bHLH25-like	2.30829	0.000465311
104894031	expansin-A10	2.33506	0.000465311
104902969	acetyl-CoA acetyltransferase%2C cytosolic 1%2C transcript variant X1	2.22229	0.000467817
104891458	histone H3.2	2.10182	0.000469508
104895654	extensin	3.11139	0.000475162
104896448	hypothetical protein	3.69866	0.00049831
104906754	kinesin-like protein NACK1	2.92036	0.000526025
104907833	tubulin beta-3 chain	2.30452	0.000527135
104889629	putative disease resistance protein RGA3	3.66455	0.000531557
104907090	thioredoxin-like protein CXXS1	2.82001	0.000540209
104889077	miraculin	2.60224	0.00055105
104904998	rop guanine nucleotide exchange factor 7	2.47855	0.000551782
104895310	uncharacterized LOC104895310	2.32805	0.000552014
104908895	AP2-like ethylene-responsive transcription factor TOE3	2.58551	0.000552817
104908841	alpha carbonic anhydrase 7	2.53374	0.00055506
104907496	fatty-acid-binding protein 3%2C chloroplastic	2.00974	0.00055506
104901696	AP2-like ethylene-responsive transcription factor ANT	2.21495	0.00055553
104885060	cytosolic sulfotransferase 5-like	3.73117	0.000560867
104900480	hypothetical protein	2.11636	0.000563493
104889214	pathogenesis-related protein PRB1-2	3.65771	0.000564498
104890161	endoglucanase 12	2.96692	0.000583797
109136148	dynein light chain 1%2C cytoplasmic%2C transcript variant X1	3.36766	0.00060863
104895650	galactinol--sucrose galactosyltransferase	2.22334	0.000620849
104898789	kinesin-like protein KIN-5B%2C transcript variant X1	2.90664	0.00063548
104889662	uncharacterized LOC104889662	2.82188	0.000636924
104894011	basic endochitinase	2.82859	0.000637025
104905907	basic blue protein	2.88585	0.000648861
104883209	protein trichome birefringence-like 3	3.16941	0.000669324
104908448	high affinity nitrate transporter 2.5	3.50974	0.000675709
104892621	methionine gamma-lyase	2.29679	0.000682115
104901746	heptahelical transmembrane protein 2	2.12735	0.000687367
109135791	uncharacterized LOC109135791	3.11259	0.000690643
104896336	phosphate transporter PHO1 homolog 1%2C transcript variant X2	2.29419	0.000692395
104884118	random slug protein 5	2.30452	0.000697455
104887089	true	3.04401	0.000716058
104905491	SPX domain-containing membrane protein At4g22990%2C transcript variant X2	2.16857	0.000718617
104899317	cell division control protein 2 homolog D	2.40181	0.000721532
104897387	carbonic anhydrase 2%2C transcript variant X3	2.28305	0.000721654
104897248	protein WVD2-like 7%2C transcript variant X1	2.52972	0.000728757
104896325	uncharacterized LOC104896325	2.03164	0.000729642
104897639	mitotic spindle checkpoint protein MAD2	3.13166	0.000744396
104895957	hypothetical protein%2C transcript variant X1	2.14693	0.000744738
104893989	hypothetical protein	2.00291	0.000752867
104890125	G2/mitotic-specific cyclin S13-7	2.77717	0.000756215
104887783	probable folate-biopterin transporter 2%2C transcript variant X2	2.24797	0.000769445
104902834	mitotic checkpoint serine/threonine-protein kinase BUB1%2C transcript variant X3	2.1297	0.000785584
104889736	xyloglucan endotransglucosylase/hydrolase protein 24	2.68396	0.000799
104900010	hypothetical protein	3.04038	0.000806422
104906165	hypothetical protein	2.66447	0.000814701
104908115	non-specific lipid-transfer protein-like protein At5g64080%2C transcript variant X2	2.02833	0.000817017
104907226	hypothetical protein	2.72198	0.000822748
104889897	delta(12)-acyl-lipid-desaturase	2.91422	0.000834842
104884384	cytochrome P450 CYP72A219	2.20321	0.000836165
104887635	expansin-A2	2.9516	0.000838804
104892214	tryptophan synthase beta chain 2%2C transcript variant X3	2.2956	0.000854565
104905058	uncharacterized isomerase BH0283	2.89536	0.000856754
104895198	hypothetical protein	2.96028	0.000857678
104895173	protein POLLENLESS 3-LIKE 2	2.95276	0.00086024
104897820	transcription factor bHLH19	2.89934	0.00093794
104892481	cytochrome P450 CYP72A219-like	3.00814	0.00093794
104892393	geraniol 8-hydroxylase-like	2.32902	0.000938007
104892359	molybdenum cofactor sulfurase	3.04385	0.00100057
104904874	G2/mitotic-specific cyclin S13-7%2C transcript variant X2	2.91421	0.00101144
104885944	serine/threonine-protein kinase Aurora-2	2.67842	0.00101144
104898913	endoglucanase 17	2.15082	0.00101631
104902715	hypothetical protein	2.3003	0.00103932
104899148	cellulose synthase-like protein D5%2C transcript variant X2	2.80635	0.00107284
104897392	hypothetical protein	3.15784	0.00107461
104895658	molybdate transporter 1	2.69969	0.00107529
104891674	hypothetical protein isoform A%2C transcript variant X3	2.28668	0.00112103
104903634	kinesin-like protein KIN-12F	3.23167	0.0011595
104898354	hypothetical protein	2.89179	0.00116083
104895259	nuclear transport factor 2	2.51646	0.00116083
104889707	salicylate carboxymethyltransferase-like%2C transcript variant X2	2.32719	0.00116477
104887913	kinesin-like protein KIN-10A	2.43354	0.00117321
104892338	scarecrow-like protein 28	2.42518	0.00118628
104892184	high mobility group B protein 13	2.42536	0.00119136
104899497	desumoylating isopeptidase 1	2.00694	0.00121807
104904812	hypothetical protein	2.77888	0.001219
104894149	monosaccharide-sensing protein 2%2C transcript variant X3	2.27468	0.00122606
104891670	hypothetical protein%2C transcript variant X1	2.10462	0.00123837
104904625	hypothetical protein	2.89993	0.00124273
104888296	stress-response A/B barrel domain-containing protein HS1-like%2C transcript variant X2	3.47097	0.00126702
104883624	probable transcriptional regulator RABBIT EARS	2.76981	0.00128858
104884963	taxadiene 5-alpha hydroxylase	3.31331	0.00128948
104908196	probable E3 ubiquitin-protein ligase RHA4A	2.56428	0.00130766
104886904	myosin-10	2.40643	0.00131841
104908556	probable pectate lyase 18	2.47725	0.00132278
104892046	probable inorganic phosphate transporter 1-4	2.07262	0.00132331
104891858	proline-rich receptor-like protein kinase PERK8	3.12622	0.00134628
104890453	MDIS1-interacting receptor like kinase 1	2.43942	0.00134628
104902231	proteinaceous RNase P 1%2C chloroplastic/mitochondrial%2C transcript variant X1	2.29195	0.00137236
104895207	G2/mitotic-specific cyclin-2	2.77608	0.0013822
104895206	G2/mitotic-specific cyclin-2	2.70566	0.00139755
104891495	serine/threonine-protein kinase-like protein At3g51990	2.38799	0.00143262
104895596	L-ascorbate oxidase homolog	2.03726	0.00143893
104894986	squalene epoxidase 3-like	2.28434	0.00145027
104888720	hypothetical protein	2.17665	0.00145846
104890549	hypothetical protein	2.5993	0.00150267
104888730	transcription factor bHLH91%2C transcript variant X2	2.44027	0.00153102
104895538	kinesin-like protein KIN-14R	2.44349	0.00154898
104887704	3-ketoacyl-CoA synthase 11%2C transcript variant X2	2.38031	0.00155167
104902455	microtubule-associated protein RP/EB family member 1C	2.5748	0.00157848
104906773	uncharacterized LOC104906773	3.42315	0.00160439
104896380	UPF0544 protein C5orf45	2.14468	0.00161179
104901685	kinesin-like protein KIN-7B	2.40019	0.00161669
104888533	kinesin-like protein KIN-10C%2C transcript variant X2	2.50983	0.00163481
104902433	protein GLUTAMINE DUMPER 3	2.01618	0.00164773
104899245	cyclin-A1-4	2.63224	0.00165522
104892367	protein STAY-GREEN 1%2C chloroplastic	2.49512	0.00169187
104901440	tubby-like protein 8	2.83436	0.00170382
104898381	protein LITTLE ZIPPER 4%2C transcript variant X1	2.14914	0.00170856
104894002	probable receptor-like protein kinase At5g61350	3.25039	0.00176673
104900569	protein trichome birefringence-like 37	2.22798	0.00178118
104891781	uncharacterized LOC104891781	3.02405	0.0017904
104883350	syntaxin-related protein KNOLLE	2.72801	0.00179442
104884727	BURP domain-containing protein 3	2.13925	0.00179638
104891682	polygalacturonase inhibitor 1-like	2.70801	0.00183339
104897627	actin-11%2C transcript variant X1	2.61344	0.00189676
104888474	uncharacterized LOC104888474	2.6071	0.00190572
104905734	inositol-tetrakisphosphate 1-kinase 3	2.03649	0.0019489
104901716	myosin-M heavy chain	2.70626	0.00199722
104887689	uncharacterized LOC104887689	2.95549	0.00203762
104906423	protein IQ-DOMAIN 14	2.27128	0.00204476
104896358	probable transmembrane ascorbate ferrireductase 4	2.00238	0.00204686
104897420	aspartic proteinase CDR1	3.34586	0.00205781
104908811	ethylene-responsive transcription factor-like protein At4g13040%2C transcript variant X2	2.65198	0.0021194
104894966	heptahelical transmembrane protein 4	2.39102	0.0021223
104897952	uncharacterized LOC104897952	2.56196	0.00218245
104901610	hypothetical protein	2.90723	0.00219113
104894707	hypothetical protein	2.11211	0.00224543
104883971	cation/calcium exchanger 4-like	2.09003	0.0022599
104889720	kinesin-like protein KIN-12B	2.27087	0.00226245
104902146	hypothetical protein	2.65566	0.0022927
104902427	CBL-interacting serine/threonine-protein kinase 21	3.33475	0.00233776
104882943	carboxy-terminal domain RNA polymerase II polypeptide A small phosphatase 1	2.84855	0.00234299
104893096	metal transporter Nramp5	2.08293	0.00234919
104886129	uncharacterized LOC104886129%2C transcript variant X2	2.22279	0.00235119
104889389	probable sugar phosphate/phosphate translocator At5g04160	2.4683	0.00237127
104886510	uncharacterized LOC104886510%2C transcript variant X2	2.88995	0.00238593
104891305	protein trichome birefringence-like 42	2.78197	0.002479
104888678	21 kDa protein	2.60437	0.00247925
104904675	uncharacterized LOC104904675	2.69796	0.00250124
104883565	gibberellin-regulated protein 14	2.02103	0.00254484
104890134	hypothetical protein	2.22166	0.00256806
104886704	hypothetical protein	2.31057	0.00257696
104902709	GDSL esterase/lipase At4g10955	2.15002	0.00259636
104887617	cytosolic sulfotransferase 5	2.66455	0.00266353
104891810	kinesin-like protein KIN-12F	2.73254	0.00267107
104908785	cytochrome P450 82G1	2.5689	0.00271204
104903619	GABA transporter 1%2C transcript variant X2	2.35005	0.0028091
104898580	probable pectinesterase 15	2.33158	0.00282708
104895231	omega-hydroxypalmitate O-feruloyl transferase	2.04762	0.002885
104885461	hypothetical protein	2.22473	0.00294068
104892405	probable sodium/metabolite cotransporter BASS6%2C chloroplastic%2C transcript variant X2	2.10196	0.00298672
104908184	uncharacterized LOC104908184	2.45041	0.00304517
104906829	kunitz-type trypsin inhibitor alpha chain	2.20074	0.00305215
104895019	uncharacterized LOC104895019%2C transcript variant X5	3.10596	0.00306082
104892563	probably inactive leucine-rich repeat receptor-like protein kinase IMK2	2.2242	0.00310757
104897875	hypothetical protein	2.69824	0.00312602
104899896	beta-glucosidase BoGH3B	2.27116	0.00333847
104888650	65-kDa microtubule-associated protein 3	2.26407	0.00334123
104900571	protein CHUP1%2C chloroplastic	2.08875	0.00334705
104904329	glucose-1-phosphate adenylyltransferase large subunit 1	2.01226	0.00341037
104904293	protein FIZZY-RELATED 3%2C transcript variant X1	2.1208	0.00342499
104886919	ABC transporter G family member 6	2.03585	0.00342533
104908396	high affinity nitrate transporter 2.5-like	2.78034	0.00345155
104887589	putative RING-H2 finger protein ATL69	2.65957	0.00347153
104894652	2'-deoxymugineic-acid 2'-dioxygenase	2.22127	0.00356037
104888428	jasmonate-induced protein homolog	2.14638	0.00357754
104890100	endoglucanase 8	2.46819	0.00364855
104903819	proteoglycan 4	2.08464	0.00377467
104898584	uncharacterized LOC104898584	3.19191	0.00383857
104901857	putative invertase inhibitor	2.01723	0.00385614
104884539	B3 domain-containing protein At5g42700	2.70869	0.00412341
104895511	glutamic acid-rich protein-like	2.79878	0.00413231
104891121	slit homolog 3 protein	3.03576	0.00417985
104897127	uncharacterized LOC104897127	2.16633	0.00419741
104882926	subtilisin-like protease SBT5.6	2.14994	0.00422551
104895570	uncharacterized LOC104895570	3.15024	0.00437601
104885275	proteoglycan 4	2.04807	0.00440478
104898305	protein SRG1	2.03034	0.00452529
104894518	non-specific lipid-transfer protein-like protein At2g13820%2C transcript variant X2	2.68368	0.00454533
104889526	G2/mitotic-specific cyclin S13-7%2C transcript variant X1	2.39462	0.00457459
104901150	cysteine-rich repeat secretory protein 38-like	2.83286	0.00474792
104898142	hypothetical protein isoform B%2C transcript variant X2	2.81884	0.00476063
104885693	NADP-dependent malic enzyme	2.38118	0.00476372
104899266	LRR receptor-like serine/threonine-protein kinase ERL1	2.11305	0.00482465
104890259	ethylene-responsive transcription factor LEP	2.09774	0.00486652
104897201	hypothetical protein	2.29321	0.00489754
104899661	ATPase 10%2C plasma membrane-type	2.32194	0.00493905
104889422	glycosyltransferase-like At2g41451%2C transcript variant X1	2.51022	0.00496631
109136433	dirigent protein 1-like	2.78646	0.00500313
104906547	kunitz-type trypsin inhibitor alpha chain-like	2.00201	0.00506265
104891871	probable L-type lectin-domain containing receptor kinase S.7	2.23527	0.00507024
104889420	DNA-(apurinic or apyrimidinic site) lyase%2C chloroplastic%2C transcript variant X3	2.08471	0.00509468
104908944	bidirectional sugar transporter SWEET9	2.59188	0.00511253
104892790	hypothetical protein	2.34677	0.00514996
104901010	fructan 6-exohydrolase-like%2C transcript variant X2	2.49629	0.00525094
104906675	hypothetical protein isoform A%2C transcript variant X1	2.41828	0.00529904
104901648	ethylene-responsive transcription factor ERF017	2.99729	0.00534783
104907119	calcium-binding protein PBP1	2.23676	0.0053598
104896025	hypothetical protein isoform C%2C transcript variant X5	2.08339	0.0053834
104902836	protein TPX2%2C transcript variant X1	2.57454	0.00551974
104902312	protein DETOXIFICATION 51	2.42134	0.00555047
104901789	RING-H2 finger protein ATL13	2.39909	0.00555047
104888401	beta-D-xylosidase 1	2.24797	0.00556136
104887894	salicylate carboxymethyltransferase-like	2.04023	0.00557245
104888640	actin-depolymerizing factor 7	2.6826	0.00574142
104889371	kinesin-like protein KIN-14L%2C transcript variant X1	2.55913	0.00576589
104903639	endonuclease 8-like 3%2C transcript variant X1	2.21476	0.00601817
104907709	peroxidase 60	2.96083	0.00604171
104892319	protein P21	2.10233	0.00619108
104892140	hypothetical protein	2.0718	0.00621976
104887760	ribosome-inactivating protein lychnin-like	2.07181	0.00627936
104907928	COBRA-like protein 4	2.35879	0.00630305
104887634	expansin-A4	2.01626	0.00632157
104906210	hypothetical protein	2.65597	0.00632278
104891983	hypothetical protein	2.09804	0.0063563
104897319	proline-rich receptor-like protein kinase PERK15	2.79768	0.00640835
104884891	cyclic nucleotide-gated ion channel 1-like	3.05722	0.00642071
104899400	uncharacterized LOC104899400%2C transcript variant X2	3.07459	0.00643263
104887766	transmembrane 9 superfamily member 9%2C transcript variant X1	2.51847	0.00648113
104904824	pathogenesis-related protein 1A	2.67494	0.00652012
104892315	protein P21-like	2.72453	0.00653815
104890795	hypothetical protein	2.14025	0.00670161
104886631	alpha-galactosidase 1-like	2.0764	0.0067296
104887886	hypothetical protein	2.20321	0.00674374
104903368	protein EARLY FLOWERING 4	2.0217	0.00674898
104898203	uncharacterized LOC104898203	2.72391	0.00680773
104891129	mechanosensitive ion channel protein 10	2.22846	0.0068437
104890204	dirigent protein 22-like	2.38297	0.00684578
104907200	hypothetical protein	2.69733	0.00686878
104884220	uncharacterized LOC104884220	2.33094	0.00690307
104901311	GDSL esterase/lipase At4g18970-like	2.70917	0.00696731
104883087	G-type lectin S-receptor-like serine/threonine-protein kinase At1g11330	2.59049	0.00697489
104889092	cell division cycle 20.1%2C cofactor of APC complex	2.51039	0.00707252
104893566	kinesin-like protein KIN-14P	2.70177	0.00714654
104900766	hypothetical protein%2C transcript variant X2	2.27797	0.00724073
104890061	hypothetical protein	2.01568	0.00725166
104893171	putative phosphatidylglycerol/phosphatidylinositol transfer protein DDB_G0282179	2.61583	0.00728167
104894100	hypothetical protein	2.5351	0.0073225
104888191	disease resistance protein RGA2-like	2.17641	0.00740577
104899794	protein IQ-DOMAIN 1	2.31407	0.00741661
104908949	protein NETWORKED 3A%2C transcript variant X3	2.21522	0.00744277
104885232	protein NRT1/ PTR FAMILY 1.2	2.09459	0.0074498
104897042	uncharacterized LOC104897042	2.34444	0.00746044
104885125	reticulon-like protein B17%2C transcript variant X2	2.34321	0.00771963
104902734	protein STABILIZED1	2.97724	0.00789153
104893499	beta-glucosidase 13	2.35415	0.00804096
104890462	cysteine-rich repeat secretory protein 3	2.23579	0.00806006
104901169	hypothetical protein	2.73328	0.00811149
104903665	inorganic pyrophosphatase 2	2.82253	0.00813824
104892813	uncharacterized LOC104892813	2.42044	0.00842307
104903857	dehydrin COR410	2.64685	0.00859635
104887308	hypothetical protein	2.23992	0.00884878
104908578	cytochrome P450 71A9-like	2.88833	0.00894065
104892659	metalloendoproteinase 1-MMP	2.14352	0.00918668
104888236	protein IQ-DOMAIN 1	2.22763	0.00934206
104908560	vignain	2.18605	0.00966911
104892566	macrophage migration inhibitory factor homolog	2.50035	0.00967519
104899183	uncharacterized LOC104899183%2C transcript variant X5	2.89126	0.00970285
104899442	hypothetical protein	2.46079	0.0098785
104885430	probable trehalose-phosphate phosphatase C%2C transcript variant X4	2.33105	0.00997202
104897828	15-cis-phytoene desaturase%2C chloroplastic/chromoplastic-like%2C transcript variant X3	2.19587	0.0101014
104895661	soyasapogenol B glucuronide galactosyltransferase	2.06647	0.0101018
104887948	probable inorganic phosphate transporter 1-3	2.0976	0.0101405
104897273	protein POOR HOMOLOGOUS SYNAPSIS 1	2.04304	0.0101905
104892545	hypothetical protein isoform A%2C transcript variant X1	2.13751	0.0102501
104908687	pollen receptor-like kinase 4	2.47573	0.0103417
104887037	60S ribosomal protein L26-1-like	2.3428	0.0104862
104906177	ureide permease 2	2.14889	0.0104988
104888957	putative F-box protein At3g17490	2.86816	0.0105796
104905924	pentatricopeptide repeat-containing protein At2g01860%2C transcript variant X1	2.01482	0.0106683
104898676	hypothetical protein	2.74428	0.0110833
104885869	uncharacterized LOC104885869	2.85055	0.0110838
104884715	gibberellin 20 oxidase 1-D	2.34371	0.0112104
104882942	aquaporin NIP1-1%2C transcript variant X1	2.00503	0.0113593
104898208	cationic peroxidase 1	2.56353	0.0115774
104901056	putative receptor-like protein kinase At4g00960%2C transcript variant X2	2.0995	0.0115923
104902593	germin-like protein subfamily 1 member 17	2.15841	0.0116204
104898104	xyloglucan-specific galacturonosyltransferase 1	2.53585	0.0120054
104898123	V-type proton ATPase subunit E2	2.10348	0.0120272
104902617	organic cation/carnitine transporter 2%2C transcript variant X2	2.35428	0.0120302
104884591	transcription factor MYB46	2.79306	0.012044
104892892	putative invertase inhibitor	2.77246	0.0120828
104902255	probable xyloglucan endotransglucosylase/hydrolase protein 26	2.10473	0.0125299
104902425	pathogenesis-related protein PR-1	2.07887	0.012807
109136369	probable carboxylesterase 120	2.67285	0.0128323
104898557	auxin-binding protein ABP19a	2.43436	0.0128702
104889075	hypothetical protein	2.0247	0.0130351
104901720	uncharacterized LOC104901720	2.82838	0.0130559
104889359	transmembrane protein 136	2.14769	0.0132646
104892138	phosphatidylinositol 4-kinase gamma 4	2.11258	0.0134194
104888934	cytosolic sulfotransferase 8-like	2.81725	0.0139952
104892169	uncharacterized LOC104892169	2.22769	0.0141568
104900415	uncharacterized LOC104900415	2.49156	0.014249
104884930	laccase-15-like	2.70234	0.014249
104888056	mitochondrial metalloendopeptidase OMA1%2C transcript variant X1	2.41387	0.0143089
104905417	65-kDa microtubule-associated protein 3	2.43176	0.0145841
104901703	hypothetical protein	2.58202	0.014867
104893994	hypothetical protein	2.48492	0.0151903
104902204	probable chlorophyll(ide) b reductase NYC1%2C chloroplastic	2.41768	0.0154658
104902198	transcription repressor OFP8-like	2.08884	0.0154766
104892484	cytochrome P450 CYP72A219-like	2.68473	0.0157687
104898678	cysteine-rich repeat secretory protein 38	2.0097	0.0159578
104901663	sodium-coupled neutral amino acid transporter 2	2.01879	0.0161234
104888787	actin-depolymerizing factor 10	2.66765	0.0162466
104889043	UDP-glycosyltransferase 74E2	2.41747	0.0164789
104888148	hypothetical protein	2.48012	0.0164789
104890013	cinnamoyl-CoA reductase 1	2.38911	0.0166891
104897419	aspartic proteinase CDR1-like	2.42903	0.0167415
104891815	probable ubiquitin-like-specific protease 2A%2C transcript variant X2	2.35985	0.0168297
104893583	nucleotide pyrophosphatase/phosphodiesterase	2.15762	0.0168837
104904825	pathogenesis-related protein 1C-like	2.60152	0.0170986
104904399	cytochrome c biogenesis protein CCS1%2C chloroplastic	2.0806	0.017218
104889124	polygalacturonase-like	2.28552	0.0172986
104900647	uncharacterized LOC104900647	2.24473	0.0173259
104902595	endoglucanase 5	2.28239	0.0174937
104903567	heavy metal-associated isoprenylated plant protein 28	2.63755	0.0178176
104908587	cytochrome P450 71A1-like	2.34385	0.0180176
109133626	uncharacterized LOC109133626	2.7157	0.0180342
104893125	heat shock 70 kDa protein 18-like	2.19726	0.0180386
104884219	abscisic acid receptor PYL2	2.34028	0.0180386
104906401	uncharacterized LOC104906401	2.15586	0.0181813
104908236	BTB/POZ domain-containing protein At3g56230	2.12258	0.0183242
104901237	uncharacterized LOC104901237	2.52076	0.0185234
104897147	GDSL esterase/lipase At3g26430-like	2.41034	0.0187233
104901831	hypothetical protein	2.45338	0.0188869
104886719	pollen receptor-like kinase 4	2.69368	0.0191287
104906983	sterol 14-demethylase	2.37853	0.0191322
104893591	glutathione S-transferase T2-like	2.62297	0.0191322
104887865	hypothetical protein%2C transcript variant X2	2.24611	0.0198153
104893313	peroxidase 3	2.62124	0.0199829
104891239	psbQ-like protein 3%2C chloroplastic	2.50872	0.0200778
109134866	uncharacterized LOC109134866	2.67655	0.0203163
104888578	GDSL esterase/lipase At4g10955-like	2.62195	0.0203419
104899069	uncharacterized LOC104899069	2.27742	0.0204498
104904519	hypothetical protein	2.52885	0.0205777
104890087	hypothetical protein	2.11427	0.0205784
104892866	lysine-rich arabinogalactan protein 19	2.12334	0.0206591
104887960	ethylene-responsive transcription factor ERF098	2.58801	0.0206889
104888423	jasmonate-induced protein homolog%2C transcript variant X1	2.03207	0.0216422
104895640	glutathione S-transferase T2-like	2.59134	0.0217412
104891605	beta-glucosidase 18-like	2.04236	0.0221682
104890842	probable microtubule-binding protein TANGLED	2.25526	0.0228019
104898358	alpha carbonic anhydrase 1%2C chloroplastic	2.22878	0.0228464
104890057	protein GAST1%2C transcript variant X2	2.47522	0.0229442
104894735	hypothetical protein	2.62453	0.0234283
104902823	early nodulin-like protein 2	2.23962	0.0234982
104899738	subtilisin-like protease SBT1.4	2.3137	0.0236035
104898916	pectinesterase	2.08352	0.0237465
104887832	putative disease resistance protein RGA3%2C transcript variant X4	2.38642	0.0240331
104905428	uncharacterized LOC104905428	2.30017	0.0241824
104892684	cyclic nucleotide-gated ion channel 18-like	2.01899	0.0243705
104895987	uncharacterized LOC104895987	2.54092	0.025322
104889055	polygalacturonase	2.33	0.0253355
104887257	hypothetical protein%2C transcript variant X2	2.12012	0.0253773
104904387	laccase-17	2.30162	0.0262725
104894628	uncharacterized LOC104894628	2.56953	0.026819
104889756	salicylate carboxymethyltransferase-like	2.19641	0.0275674
104887007	uncharacterized LOC104887007	2.15624	0.0275674
104902190	uncharacterized LOC104902190	2.51957	0.0275728
104895510	hypothetical protein%2C transcript variant X2	2.33251	0.0279199
109134432	repetitive proline-rich cell wall protein 1-like	2.54766	0.0283162
104884532	cytochrome P450 71A26-like	2.14227	0.0289204
104907100	probable sesquiterpene synthase	2.06678	0.0290503
104897270	tryptophan aminotransferase-related protein 1	2.04782	0.0310009
104907923	cytochrome P450 78A5	2.042	0.0325886
104896794	uncharacterized LOC104896794	2.11643	0.0332804
109134979	uncharacterized LOC109134979	2.33842	0.0333509
104884686	probable indole-3-pyruvate monooxygenase YUCCA3	2.43885	0.0333898
104908111	vicilin-like antimicrobial peptides 2-2	2.10959	0.0334974
104883952	probable metal-nicotianamine transporter YSL7	2.43136	0.0336198
104883256	7-deoxyloganetic acid glucosyltransferase	2.04199	0.0339755
104890176	hypothetical protein	2.3633	0.0350398
104885312	vacuolar cation/proton exchanger 3-like	2.36547	0.035827
104884956	calcium-binding protein PBP1	2.07272	0.0365728
104894274	uncharacterized LOC104894274	2.0012	0.0373999
104888387	ferric reduction oxidase 4-like	2.2729	0.0375273
104892966	peroxidase 20	2.01156	0.0388168
104903804	ubiquitin	2.36739	0.0390148
104905660	probable acyl-activating enzyme 1%2C peroxisomal	2.2668	0.0391335
104889017	hypothetical protein	2.31813	0.039333
104890904	putative UDP-glucuronate:xylan alpha-glucuronosyltransferase 4	2.12509	0.0397255
104907154	organic cation/carnitine transporter 4	2.16229	0.0412978
104885066	pentatricopeptide repeat-containing protein At5g13770%2C chloroplastic	2.18837	0.0419728
104884420	uncharacterized LOC104884420	2.32889	0.0432806
104887534	phosphatidylinositol 4-phosphate 5-kinase 6%2C transcript variant X1	2.08832	0.0435091
104896099	21 kDa protein	2.05563	0.0435955
104900532	transcription factor MYB39	2.20492	0.0439298
104897505	LINE-1 reverse transcriptase homolog	2.15211	0.0441941
104902213	MLP-like protein 34	2.03954	0.0442892
104901428	serine/threonine-protein kinase 24%2C transcript variant X1	2.23855	0.0446463
104899188	uncharacterized LOC104899188	2.33353	0.0472588
104883749	uncharacterized LOC104883749	2.22904	0.0477611
109134850	putative lipid-binding protein AIR1	2.3246	0.0483058
104892394	glutathione S-transferase T2-like	2.21361	0.0489984
104887769	early nodulin-like protein 3	2.18835	0.0491653
SBSS1	sucrose synthase	-2.03384	6.692e-06
109136397	uncharacterized LOC109136397%2C transcript variant X1	-2.28853	0.015594
109136333	uncharacterized LOC109136333	-2.66079	0.00213272
109136312	uncharacterized LOC109136312	-3.54934	0.000545774
109136252	uncharacterized LOC109136252	-3.02399	0.000582732
109136251	uncharacterized LOC109136251%2C transcript variant X1	-2.69104	0.00298025
109136231	uncharacterized LOC109136231	-2.13107	0.0352156
109136147	glycine-rich cell wall structural protein 2-like	-3.9029	2.26407e-06
109136121	uncharacterized LOC109136121	-3.34814	0.00161177
109136051	glycine-rich cell wall structural protein 2-like	-4.55698	8.65995e-08
109135934	uncharacterized LOC109135934	-2.32132	0.0457717
109135802	uncharacterized LOC109135802	-2.35982	0.00619734
109135795	uncharacterized LOC109135795	-2.13544	0.01654
109135630	uncharacterized LOC109135630	-2.41034	0.000418739
109135578	uncharacterized LOC109135578	-3.01335	0.00467388
109135384	uncharacterized LOC109135384	-2.33123	0.0132465
109135328	uncharacterized LOC109135328	-2.87643	0.00225388
109135040	uncharacterized LOC109135040	-2.18104	0.0020761
109134991	uncharacterized LOC109134991	-2.08204	0.000111632
109134857	uncharacterized LOC109134857	-3.40916	0.00192716
109134794	extensin-like	-2.06099	0.010973
109134788	uncharacterized LOC109134788	-2.35908	0.0441801
109134765	uncharacterized LOC109134765	-2.3585	1.61604e-05
109134607	uncharacterized LOC109134607%2C transcript variant X4	-2.11897	0.00101631
109134480	WAT1-related protein At2g39510-like	-2.66925	0.0196438
109134472	uncharacterized LOC109134472	-3.47346	8.36449e-07
109134363	uncharacterized LOC109134363	-2.16664	0.035827
109134024	uncharacterized LOC109134024	-2.40287	0.000296186
109133885	uncharacterized LOC109133885	-2.53999	0.0184961
109133884	CBL-interacting serine/threonine-protein kinase 6-like	-2.02007	0.000469367
109133696	uncharacterized LOC109133696	-2.76196	0.000285629
109133639	uncharacterized LOC109133639	-2.36095	0.044023
109133531	UDP-glycosyltransferase 76F1-like	-3.5326	3.42591e-06
104909109	hypothetical protein	-3.02464	1.92363e-08
104909107	F-box/LRR-repeat protein At3g26922%2C transcript variant X2	-3.36507	5.06844e-16
104909096	FAD-dependent urate hydroxylase	-2.0008	2.22723e-05
104909093	PAP-specific phosphatase HAL2-like	-2.47422	1.50411e-12
104909058	U-box domain-containing protein 34%2C transcript variant X1	-2.31401	0.0017779
104908992	14 kDa proline-rich protein DC2.15	-2.11052	0.00349096
104908984	probable ethylene response sensor 1%2C transcript variant X1	-2.09569	1.25e-07
104908972	EID1-like F-box protein 3%2C transcript variant X3	-2.31984	0.00030895
104908830	hypothetical protein%2C transcript variant X2	-2.09793	0.000816509
104908789	uncharacterized LOC104908789	-2.29865	0.0132304
104908776	quinone-oxidoreductase homolog%2C chloroplastic	-4.35382	1.92449e-14
104908775	quinone-oxidoreductase homolog%2C chloroplastic	-3.92702	0.000134607
104908703	uncharacterized LOC104908703	-2.55398	1.6821e-09
104908648	B-box zinc finger protein 32	-2.48763	9.67934e-09
104908645	kelch repeat-containing protein At3g27220	-3.29932	3.45519e-11
104908522	putative hydrolase C777.06c%2C transcript variant X2	-2.62394	0.00107284
104908380	inactive cytochrome P450 76AD1	-3.71972	2.63034e-06
104908332	histone deacetylase 15	-2.13134	3.84799e-07
104908241	hypothetical protein	-4.74382	3.17734e-11
104908232	hypothetical protein isoform A%2C transcript variant X5	-2.49525	3.88769e-12
104908174	transcription factor bHLH71	-3.43437	1.68667e-07
104908168	hypothetical protein	-2.15048	7.8663e-05
104908091	chaperone protein dnaJ 8%2C chloroplastic	-3.44237	3.66798e-13
104908033	probable WRKY transcription factor 75	-2.63281	7.13505e-05
104907853	small heat shock protein%2C chloroplastic%2C transcript variant X1	-3.21677	2.36397e-05
104907848	probable aspartyl protease At4g16563	-2.93269	5.83787e-05
104907817	lipid transfer protein EARLI 1	-2.18711	0.0417987
104907816	lipid transfer protein EARLI 1	-3.65326	1.48803e-05
104907803	uricase-2 isozyme 2	-2.24004	3.67055e-07
104907628	uncharacterized LOC104907628%2C transcript variant X1	-2.04311	1.35711e-05
104907583	endoplasmic reticulum oxidoreductin-1-like	-2.94428	9.72254e-51
104907580	probable glutathione S-transferase	-2.77028	1.11888e-31
104907546	hypothetical protein	-6.32835	1.01058e-20
104907515	uncharacterized LOC104907515	-2.43933	0.000521928
104907506	trans-resveratrol di-O-methyltransferase-like	-2.84822	0.00158664
104907501	uncharacterized LOC104907501	-2.64882	0.0116665
104907475	basic 7S globulin-like	-3.88615	2.21674e-15
104907435	hypothetical protein isoform B%2C transcript variant X2	-3.3397	4.06139e-05
104907408	glyceraldehyde-3-phosphate dehydrogenase A%2C chloroplastic	-2.67002	0.0152767
104907396	E3 ubiquitin-protein ligase ATL15-like	-3.46253	3.61081e-09
104907336	persulfide dioxygenase ETHE1 homolog%2C mitochondrial%2C transcript variant X1	-4.24775	8.26806e-17
104907267	myosin heavy chain%2C clone 203-like	-2.84278	8.82904e-05
104907249	uncharacterized LOC104907249	-3.68996	2.91161e-12
104907243	hypothetical protein	-2.63741	1.96222e-13
104907139	F-box/LRR-repeat protein At4g14103-like	-2.03901	0.0180804
104907058	SNF1-related protein kinase regulatory subunit gamma-1	-2.7881	1.08059e-05
104907028	hypothetical protein isoform B%2C transcript variant X2	-3.17584	0.00342499
104907026	hypothetical protein	-3.50643	1.39153e-05
104907025	uncharacterized LOC104907025	-3.32355	4.68145e-12
104906928	hypothetical protein	-4.06438	1.72475e-09
104906921	protein COBRA-like%2C transcript variant X3	-2.50691	1.42656e-05
104906879	stem-specific protein TSJT1	-2.09204	1.26214e-06
104906867	uncharacterized LOC104906867%2C transcript variant X1	-2.36923	0.000390826
104906738	uncharacterized LOC104906738	-2.61143	0.0238553
104906733	F-box/kelch-repeat protein At2g44130	-3.31805	1.92449e-14
104906732	F-box/kelch-repeat protein At2g44130	-6.07569	5.08577e-30
104906730	serine/arginine-rich SC35-like splicing factor SCL33	-2.74602	0.000356889
104906615	putative glycerol-3-phosphate transporter 1	-2.03023	0.00025619
104906529	probable splicing factor 3B subunit 3	-3.77896	9.09064e-07
104906499	uncharacterized LOC104906499	-2.67894	0.0200086
104906465	uncharacterized LOC104906465%2C transcript variant X20	-2.24411	1e-09
104906437	oxygen-dependent coproporphyrinogen-III oxidase%2C chloroplastic	-2.70753	5.36634e-15
104906414	uncharacterized LOC104906414	-2.79714	5.48886e-05
104906389	kirola-like	-5.04042	3.19921e-09
104906301	LEAF RUST 10 DISEASE-RESISTANCE LOCUS RECEPTOR-LIKE PROTEIN KINASE-like 1.4%2C transcript variant X4	-2.85665	4.18704e-44
104906269	potassium channel SKOR	-3.43487	1.07587e-22
104906217	vacuolar amino acid transporter 1	-2.94888	0.000315573
104906092	LOB domain-containing protein 41	-2.42367	4.86398e-05
104906047	ribulose bisphosphate carboxylase small chain	-2.3426	0.046244
104906002	zinc finger protein CONSTANS-LIKE 4	-2.63742	0.00146675
104905927	transport and Golgi organization 2 homolog	-3.96659	1.26514e-06
104905773	protein PLANT CADMIUM RESISTANCE 2	-3.38525	1.87292e-12
104905713	thioredoxin M-type%2C chloroplastic	-2.93305	0.0100215
104905637	hypothetical protein	-2.05125	0.00844419
104905597	uncharacterized LOC104905597	-2.54781	0.000766061
104905587	hypothetical protein%2C transcript variant X1	-2.16801	0.000766061
104905511	uncharacterized LOC104905511	-4.20732	1.80872e-06
104905499	hypothetical protein%2C transcript variant X1	-2.43854	1.11444e-10
104905423	probable calcium-binding protein CML23	-3.37812	3.12934e-12
104905419	uncharacterized LOC104905419	-2.147	4.14679e-07
104905405	transducin beta-like protein 2	-2.02519	6.66317e-07
104905330	hypothetical protein	-4.02531	1.497e-16
104905235	hypothetical protein	-2.35986	4.84362e-09
104905234	uncharacterized LOC104905234%2C transcript variant X3	-2.0976	4.61468e-06
104905122	hypothetical protein	-2.16755	4.16994e-08
104905105	gibberellin-regulated protein 1%2C transcript variant X1	-5.02037	4.83269e-17
104905087	UDP-glycosyltransferase 76C2-like	-2.40956	0.0358988
104905080	UDP-glycosyltransferase 76C2-like	-2.47201	6.64284e-11
104905062	vacuolar amino acid transporter 1-like	-2.23137	0.0267332
104905039	F-box/kelch-repeat protein At1g80440	-3.64355	3.99871e-16
104905038	glycine-rich cell wall structural protein 2-like	-3.60404	0.000119289
104905037	glycine-rich cell wall structural protein 2-like	-4.60785	2.69067e-08
104905019	F-box/LRR-repeat protein 20-like	-2.34642	0.00906491
104904878	CBL-interacting serine/threonine-protein kinase 5	-3.02854	4.33645e-19
104904876	probable WRKY transcription factor 40%2C transcript variant X1	-2.31379	1.37739e-08
104904772	MADS-box transcription factor 23	-3.43128	6.40311e-17
104904680	hypothetical protein	-2.81375	1.18618e-05
104904667	ultraviolet-B receptor UVR8%2C transcript variant X5	-2.23585	3.62425e-06
104904641	glycine-rich cell wall structural protein 2-like	-2.93408	0.00782842
104904638	glycine-rich cell wall structural protein 2	-4.40096	2.058e-08
104904565	hypothetical protein	-2.89486	1.22668e-07
104904509	hypothetical protein%2C transcript variant X1	-2.16472	4.08276e-05
104904460	pentatricopeptide repeat-containing protein At2g15820%2C chloroplastic	-2.40461	7.4121e-09
104904459	serine/threonine-protein kinase SRK2E%2C transcript variant X1	-2.13926	1.40191e-06
104904440	hypothetical protein	-3.12804	1.16483e-13
104904413		-2.44208	0.0265674
104904412		-2.13889	0.00113003
104904376	BURP domain protein USPL1-like	-2.63571	2.48836e-09
104904337	transcription factor HBI1	-2.19742	1.35236e-07
104904323	AAA-ATPase At3g50940-like	-3.69892	2.75998e-14
104904199	FAD-dependent urate hydroxylase-like	-2.65584	0.00219929
104904173	uncharacterized LOC104904173	-4.19698	7.74263e-08
104904163	glycine-rich cell wall structural protein 2-like	-3.32596	5.89505e-06
104904025	LEAF RUST 10 DISEASE-RESISTANCE LOCUS RECEPTOR-LIKE PROTEIN KINASE-like 1.1%2C transcript variant X2	-3.09185	0.000127787
104904006	hypothetical protein%2C transcript variant X3	-2.97534	3.2583e-07
104903994	18.2 kDa class I heat shock protein	-2.51161	0.00104933
104903993	gibberellin-regulated protein 1	-3.30146	0.000150963
104903983	transcription factor bHLH121	-3.17354	6.59904e-09
104903944	protein NUCLEAR FUSION DEFECTIVE 4	-2.34248	8.139e-10
104903903	FAD-dependent urate hydroxylase	-2.0589	3.70658e-05
104903858	hypothetical protein%2C transcript variant X2	-5.15793	2.77818e-21
104903729	ATP-dependent 6-phosphofructokinase 3	-2.36881	3.7022e-09
104903720	uncharacterized LOC104903720	-3.10489	7.68758e-05
104903717	basic 7S globulin	-3.77577	3.52109e-06
104903524	protein trichome birefringence-like 36	-2.40373	0.00298396
104903474	glutaredoxin-C9	-4.1994	7.28739e-27
104903450	dnaJ homolog subfamily B member 4	-2.30151	0.00590455
104903357	uncharacterized LOC104903357	-2.53092	1.60489e-06
104903279	flavonol synthase/flavanone 3-hydroxylase	-2.25339	0.001397
104903251	probable pyridoxal 5'-phosphate synthase subunit PDX2	-2.19006	0.000112961
104903246	ABC transporter A family member 7	-2.03609	3.07388e-06
104903245	ABC transporter A family member 2	-2.26804	1.89638e-05
104903125	transcription factor LHW%2C transcript variant X9	-3.29757	4.93601e-28
104903105	LOB domain-containing protein 21	-2.32326	0.0316047
104903038	cytochrome b6-f complex iron-sulfur subunit%2C chloroplastic	-2.14367	0.000529694
104903027	hypothetical protein%2C transcript variant X1	-2.56843	4.97652e-15
104902917	E3 ubiquitin-protein ligase MIEL1%2C transcript variant X2	-4.78905	7.30874e-33
104902833	17.1 kDa class II heat shock protein	-4.28495	2.41992e-09
104902811	hypothetical protein	-2.9326	3.2362e-08
104902773	two-component response regulator-like APRR9	-3.92059	4e-09
104902750	hypothetical protein	-3.20865	0.00221216
104902718	4-hydroxyphenylpyruvate dioxygenase	-2.23717	1.11661e-06
104902712	hypothetical protein	-2.69071	3.11922e-06
104902672	protein ACCELERATED CELL DEATH 6-like	-2.87337	0.00451583
104902641	protein ACCELERATED CELL DEATH 6-like	-2.43313	0.0241226
104902529	antiviral protein I	-2.72979	0.000922478
104902404	AP2-like ethylene-responsive transcription factor AIL5	-2.38528	5.089e-05
104902379	RING-H2 finger protein ATL43	-2.29345	0.00577923
104902179	cytochrome P450 71AV8-like	-2.38601	0.00030895
104902161	multiprotein-bridging factor 1c	-4.21491	1.30741e-07
104902111	EG45-like domain containing protein%2C transcript variant X2	-2.07428	0.00361292
104902086	early nodulin-93-like	-4.94611	3.19921e-09
104902085	early nodulin-93	-3.92972	8.47936e-08
104902084	early nodulin-93	-3.29691	5.41241e-06
104902024	EIN3-binding F-box protein 2	-4.25007	5.40972e-30
104902001	glu S.griseus protease inhibitor	-5.43346	8.36059e-13
104901923	pyrophosphate-energized vacuolar membrane proton pump	-3.21585	4.79887e-18
104901907	F-box/LRR-repeat protein 14	-2.34995	1.13342e-05
104901900	hypothetical protein	-2.94219	1.30657e-19
104901852	protein NUCLEAR FUSION DEFECTIVE 4-like	-3.06043	2.19312e-07
104901816	glycerophosphodiester phosphodiesterase GDPDL7%2C transcript variant X3	-2.65817	0.0105209
104901815	temperature-induced lipocalin-1	-2.623	0.000287701
104901793	auxin-binding protein ABP19a	-3.13615	0.000501626
104901779	WAT1-related protein At4g30420	-5.04821	2.00789e-22
104901580	uncharacterized LOC104901580	-2.70445	0.0045374
104901504	uncharacterized LOC104901504	-3.15437	0.00502653
104901496	uncharacterized protein DDB_G0290685-like	-2.41583	0.0391228
104901457	hypothetical protein	-2.88821	1.05916e-13
104901416	uncharacterized LOC104901416	-3.7984	8.56726e-05
104901415	serine/threonine-protein phosphatase 7 long form homolog%2C transcript variant X1	-3.65886	0.000166739
104901314	(R)-specific enoyl-CoA hydratase%2C transcript variant X2	-2.00988	1.44293e-12
104901290	uncharacterized LOC104901290%2C transcript variant X2	-3.0256	0.000615683
104901225	dihydroceramide fatty acyl 2-hydroxylase FAH1%2C transcript variant X2	-2.65123	5.18099e-16
104901124	gibberellin 2-beta-dioxygenase 8%2C transcript variant X1	-2.47524	7.0449e-05
104901089	thioredoxin-like protein CXXS1	-3.55039	5.62116e-06
104901025	mitogen-activated protein kinase kinase kinase A-like	-2.06177	0.0103106
104901009	glyceraldehyde-3-phosphate dehydrogenase B%2C chloroplastic	-2.77646	0.00133497
104900951	lysine-specific demethylase JMJ25%2C transcript variant X3	-2.59731	3.14949e-09
104900924	ubiquinol oxidase 4%2C chloroplastic/chromoplastic	-2.36112	4.72834e-11
104900868	uncharacterized LOC104900868	-2.379	0.0275056
104900722	hypothetical protein%2C transcript variant X2	-2.14931	3.83278e-07
104900698	hypothetical protein	-2.39058	0.000178582
104900643	auxin-repressed 12.5 kDa protein%2C transcript variant X2	-2.0449	7.69544e-12
104900607	anthocyanidin 3-O-glucoside 2''-O-glucosyltransferase	-4.40795	7.35223e-06
104900590	hypothetical protein	-2.11361	8.24236e-16
104900580	pyruvate decarboxylase 1	-2.8754	2e-09
104900567	50S ribosomal protein L34%2C chloroplastic	-3.04439	3.49984e-31
104900400	hypothetical protein	-3.18859	1.06286e-06
104900399	hypothetical protein	-2.79503	2.3789e-12
104900300	glycine-rich cell wall structural protein 1	-2.59543	5.46131e-09
104900274	peroxidase 4	-3.18007	2.64143e-12
104900012	serine/arginine-rich splicing factor SR45a%2C transcript variant X1	-2.18387	0.000341154
104899938	putative 12-oxophytodienoate reductase 11	-2.20352	0.00137032
104899806	cell wall / vacuolar inhibitor of fructosidase 1	-2.25417	3.90053e-05
104899775	ankyrin repeat-containing protein At5g02620	-2.0179	0.00110353
104899724	protein FLUORESCENT IN BLUE LIGHT%2C chloroplastic	-2.31744	1.49807e-09
104899709	17.4 kDa class III heat shock protein	-2.04913	0.000555158
104899579	DEAD-box ATP-dependent RNA helicase 41%2C transcript variant X1	-2.18174	2.91054e-13
104899578	hypothetical protein isoform A	-3.70915	1.81824e-20
104899432	inositol polyphosphate multikinase beta%2C transcript variant X2	-2.43865	1.22897e-05
104899396	hypothetical protein	-2.41049	0.000474069
104899125	pyrophosphate--fructose 6-phosphate 1-phosphotransferase subunit alpha	-2.15179	3.59009e-06
104899006	uncharacterized LOC104899006	-3.33974	0.00216311
104899005	serine/threonine-protein phosphatase 7 long form homolog	-2.69488	0.0172894
104898950	beta-glucosidase 11%2C transcript variant X1	-2.03567	1.20922e-07
104898899	ethylene-responsive transcription factor ERF073	-3.01963	3.98296e-13
104898762	G-type lectin S-receptor-like serine/threonine-protein kinase At1g11330	-2.25332	7.21242e-06
104898759	E3 ubiquitin-protein ligase SGR9%2C amyloplastic	-2.40648	0.0110379
104898586	protein DMR6-LIKE OXYGENASE 1	-2.17977	0.000316505
104898579	UDP-glycosyltransferase 73D1	-2.6518	0.0180804
104898578	UDP-glycosyltransferase 73C2	-3.19353	0.000149165
104898529	AF4/FMR2 family member 4	-2.86	5.72912e-05
104898501	hypothetical protein	-3.65921	5.41241e-06
104898496	hypothetical protein	-4.51514	5.22726e-25
104898482	phytosulfokines 5	-2.51116	0.00146459
104898450	F-box protein CPR30	-5.37739	6.63833e-17
104898434	uncharacterized LOC104898434	-2.32012	0.0416267
104898355	uncharacterized LOC104898355	-2.23285	1.6e-08
104898244	protein PAIR1	-2.16587	0.000670495
104898224	alpha-soluble NSF attachment protein 2	-3.36269	3.83278e-07
104898219	lysM domain receptor-like kinase 3%2C transcript variant X1	-2.47565	0.00144171
104897924	miraculin	-2.2486	5.2663e-07
104897923	kunitz trypsin inhibitor 2	-2.43226	2.11366e-10
104897900	E3 ubiquitin-protein ligase RNF181	-2.36156	0.000159376
104897871	hypothetical protein	-2.47416	6.12225e-05
104897806	heat shock 70 kDa protein%2C mitochondrial-like	-2.46013	0.000522356
104897762	cold and drought-regulated protein CORA-like	-2.49853	0.00167604
104897760	cold and drought-regulated protein CORA	-3.48723	1.84685e-05
104897652	probable glutathione S-transferase parA	-2.63034	0.00406104
104897637	glyceraldehyde-3-phosphate dehydrogenase%2C cytosolic	-2.84157	9.29e-07
104897597	defensin-like protein AX1	-2.48508	0.00674898
104897564	hypothetical protein	-4.05257	2.2877e-08
104897528	hypothetical protein	-2.57413	9.40096e-07
104897518	uncharacterized LOC104897518	-3.9069	3.09193e-08
104897483	GEM-like protein 5	-2.84116	1.92349e-05
104897471	protein NEOXANTHIN-DEFICIENT 1%2C transcript variant X2	-3.08967	3.82055e-05
104897425	hypothetical protein	-2.82757	2.26475e-07
104897268	hypothetical protein	-2.01129	5.094e-07
104897150	uncharacterized LOC104897150	-2.59169	5.52146e-07
104897134	uncharacterized LOC104897134	-2.08502	0.00129199
104897008	uncharacterized LOC104897008	-2.30642	0.00179922
104896957	uncharacterized LOC104896957%2C transcript variant X1	-2.59558	0.0252365
104896902	uncharacterized LOC104896902	-3.17877	0.00291575
104896868	dnaJ homolog subfamily B member 8%2C transcript variant X2	-3.97702	2.75111e-06
104896814	uncharacterized LOC104896814%2C transcript variant X1	-2.56303	0.0274254
104896633	protein DETOXIFICATION 12	-2.38704	0.000130722
104896617	uncharacterized LOC104896617%2C transcript variant X2	-2.6893	0.00379274
104896613	uncharacterized LOC104896613%2C transcript variant X2	-2.42839	0.0267125
104896598	AP2/ERF and B3 domain-containing transcription factor RAV1	-2.68603	9.22831e-11
104896526	homologous-pairing protein 2 homolog	-3.31994	1.40844e-10
104896516	protein NRT1/ PTR FAMILY 3.1	-3.14945	0.00444972
104896441	transcription factor MYB108	-2.0605	0.00372241
104896434	universal stress protein Sll1388%2C transcript variant X2	-3.34291	3e-09
104896317	hypothetical protein	-2.6199	4.0221e-12
104896300	3-ketoacyl-CoA synthase 17-like	-3.27467	6.22145e-22
104896270	uncharacterized LOC104896270	-2.08171	0.0020006
104896210	light-harvesting complex-like protein OHP2%2C chloroplastic	-2.0687	0.000372822
104896142	phosphatidylinositol 4-kinase gamma 7	-2.12379	7.57859e-08
104896133	D-aminoacyl-tRNA deacylase%2C transcript variant X1	-2.87213	3.38434e-08
104896121	ethylene-responsive transcription factor ABR1	-2.7889	0.00246455
104896071	probable leucine-rich repeat receptor-like protein kinase At1g35710	-2.07981	0.00404173
104896052	protein DETOXIFICATION 27-like	-2.26867	0.00340417
104896051	protein DETOXIFICATION 27	-2.2167	0.00031177
104896007	anthocyanidin 3-O-glucosyltransferase 2	-2.18237	5.96358e-05
104895973	lysM domain receptor-like kinase 4	-2.95214	4.8822e-10
104895967	uncharacterized LOC104895967	-3.09686	6.58831e-06
104895886	17.8 kDa class I heat shock protein	-2.98612	6.5492e-05
104895849	EPIDERMAL PATTERNING FACTOR-like protein 2	-2.49865	0.0215063
104895845	uncharacterized LOC104895845	-2.91355	6.13051e-05
104895714	photosynthetic NDH subunit of lumenal location 4%2C chloroplastic	-2.42223	0.0365869
104895655	7-deoxyloganetin glucosyltransferase-like	-3.20828	3.85081e-05
104895567	uncharacterized LOC104895567%2C transcript variant X2	-2.56507	0.00041192
104895525	putative UDP-rhamnose:rhamnosyltransferase 1	-2.3983	0.0406799
104895475	ethylene-responsive transcription factor ERF115	-3.5541	9.16793e-06
104895442	hypothetical protein	-3.0699	5.8119e-10
104895432	probable cysteine desulfurase	-2.61041	0.0242847
104895431	peroxisomal nicotinamide adenine dinucleotide carrier%2C transcript variant X3	-2.41522	0.000221111
104895363	oxygen-evolving enhancer protein 2%2C chloroplastic	-3.71481	3e-09
104895305	DNA-damage-repair/toleration protein DRT100-like	-6.35086	4.98974e-17
104895295	glutamate decarboxylase 4	-3.91752	7.19047e-12
104895246	hypothetical protein	-2.11508	3.09876e-09
104895181	thiosulfate sulfurtransferase 18%2C transcript variant X2	-4.18651	3.91773e-09
104895152	alcohol dehydrogenase 2	-5.85025	1.37122e-20
104895130	histone H1	-2.21864	0.000884675
104895110	probable leucine-rich repeat receptor-like protein kinase At1g35710	-3.65741	8.44167e-11
104895022	protein AE7-like 1	-2.93382	1.49167e-23
104894972	AP2/ERF and B3 domain-containing transcription factor RAV1-like	-4.01604	1.82137e-05
104894971	hypothetical protein	-2.16236	0.000104785
104894915	hypothetical protein	-2.44413	0.00230035
104894906	hypothetical protein	-2.44549	8.97204e-05
104894898	probable indole-3-acetic acid-amido synthetase GH3.1	-5.00146	5.72988e-23
104894842	probable polygalacturonase%2C transcript variant X1	-2.98411	6.50698e-07
104894807	hypothetical protein%2C transcript variant X2	-2.2522	0.0398721
104894765	calvin cycle protein CP12-1%2C chloroplastic	-3.10084	0.00305092
104894755	universal stress protein PHOS32	-7.30912	7.98362e-23
104894685	hevamine-A	-3.21956	0.0036967
104894655	ethylene-responsive transcription factor 1B	-5.28196	5.65169e-42
104894553	BI1-like protein	-2.03562	0.000541481
104894384	hypothetical protein	-4.92306	7e-08
104894346	ferric reduction oxidase 8%2C mitochondrial%2C transcript variant X1	-2.2214	9.36677e-13
104894277	probable inactive poly [ADP-ribose] polymerase SRO5	-4.3124	2.86319e-34
104894266	protein EXECUTER 2%2C chloroplastic	-3.1926	4.02979e-23
104894227	uncharacterized LOC104894227	-2.346	0.0433631
104894219	putative uncharacterized protein DDB_G0286901	-2.73096	1.11444e-10
104894191	GDSL esterase/lipase At5g14450	-4.64339	4.69446e-19
104894159	uncharacterized LOC104894159	-2.56351	3.58545e-05
104894143	uncharacterized LOC104894143	-6.37882	1.55403e-23
104894116	lysine-specific demethylase JMJ25	-2.00892	5.51148e-09
104894070	loricrin	-2.97946	0.00843021
104894044	malate dehydrogenase%2C chloroplastic%2C transcript variant X1	-3.29879	4.75492e-13
104894039	true	-2.30317	1.02105e-05
104894032	chlorophyll a-b binding protein 4%2C chloroplastic	-3.31544	0.00238593
104894016	18.5 kDa class I heat shock protein	-2.18337	0.00120595
104893923	heat shock 70 kDa protein-like	-2.9494	0.00670109
104893819	uncharacterized LOC104893819%2C transcript variant X2	-2.66635	0.000324785
104893570	transcription factor BEE 3	-3.74199	8.08491e-08
104893512	malate synthase%2C glyoxysomal	-2.17697	0.0168392
104893482	SNF1-related protein kinase regulatory subunit gamma-1	-2.34057	2.44391e-05
104893440	uncharacterized LOC104893440	-3.27012	0.00131731
104893404	serine/threonine-protein phosphatase 7 long form homolog	-3.08622	0.00273918
104893391	plant cysteine oxidase 1	-3.33851	2.00293e-14
104893389	LOB domain-containing protein 20	-2.72253	0.00153561
104893315	uncharacterized LOC104893315	-2.45676	0.0355172
104893235	chlorophyllide a oxygenase%2C chloroplastic	-2.31579	0.00430238
104893220	universal stress protein A-like protein%2C transcript variant X3	-4.72623	5.31217e-13
104893170	aldo-keto reductase family 4 member C9	-2.29913	1.80764e-11
104893121	uncharacterized LOC104893121	-4.68661	1.98693e-11
104893120	uncharacterized LOC104893120	-3.60622	0.000105871
104893111	uncharacterized LOC104893111	-2.7706	0.0113903
104892974	putative late blight resistance protein homolog R1B-17	-2.13875	0.00440478
104892968	uncharacterized LOC104892968	-2.22076	0.0211335
104892921	hypothetical protein isoform A	-3.0421	7.07344e-09
104892895	probable purine permease 11	-4.17482	4.69309e-06
104892824	expansin-like B1	-2.09416	2.05555e-06
104892796	ethylene-responsive transcription factor 2	-2.28159	1.66293e-09
104892791	palmitoyl-protein thioesterase 1%2C transcript variant X3	-2.20335	0.00197608
104892674	basic 7S globulin 2	-2.06705	0.000389623
104892639	uncharacterized WD repeat-containing protein C2A9.03-like%2C transcript variant X1	-3.48499	1.2697e-17
104892626	transcription factor bHLH14-like%2C transcript variant X2	-3.41914	0.000197411
104892530	hypothetical protein	-2.47529	0.000444869
104892526	pyruvate decarboxylase 2	-2.68648	2e-09
104892524	protein SODIUM POTASSIUM ROOT DEFECTIVE 1-like	-2.77592	1.10121e-10
104892515	early light-induced protein 2%2C chloroplastic%2C transcript variant X2	-2.39128	0.0228275
104892504	transcription factor TGA4	-2.81001	0.00030895
104892441	7-deoxyloganetic acid glucosyltransferase-like	-2.08239	0.000387168
104892381	glyoxylate/hydroxypyruvate reductase HPR3	-2.62684	5.57363e-07
104892325	heat stress transcription factor B-2b	-2.26064	0.0109197
104892238	endoglucanase%2C transcript variant X1	-2.48985	0.00274308
104892149	hypothetical protein	-2.06159	0.00378307
104892122	probable receptor-like protein kinase At1g11050	-2.03099	0.0311428
104892075	tripartite motif-containing protein 66-like%2C transcript variant X1	-2.91413	3.77008e-06
104892069	21 kDa protein	-2.8969	3.43159e-07
104892031	protein EXORDIUM	-2.29417	9.44921e-05
104892004	protein EXORDIUM	-3.41025	1.144e-12
104891980	protein EXORDIUM-like 2	-2.12506	5.49263e-05
104891780	hypothetical protein	-2.01128	0.0325886
104891737	dihydroxy-acid dehydratase%2C chloroplastic	-2.69268	6.8547e-23
104891688	28 kDa ribonucleoprotein%2C chloroplastic%2C transcript variant X1	-2.00308	4.65608e-06
104891626	uncharacterized LOC104891626	-2.18324	6.40231e-05
104891618	stem-specific protein TSJT1	-2.93128	4.5369e-08
104891609	2-succinylbenzoate--CoA ligase%2C chloroplastic/peroxisomal%2C transcript variant X1	-2.50724	0.000718009
104891300	NADH kinase%2C transcript variant X1	-2.67096	1.64164e-06
104891270	universal stress protein PHOS34	-2.1431	6.59203e-05
104891240	microsomal glutathione S-transferase 3	-3.33974	1.34273e-12
104891226	basic endochitinase	-2.51573	1.98168e-08
104891137	flowering-promoting factor 1-like protein 3	-2.51203	9.60369e-07
104890675	galactinol synthase 2	-2.3706	0.0192583
104890662	pyrrolidone-carboxylate peptidase%2C transcript variant X1	-2.1153	4e-09
104890639	PLASMODESMATA CALLOSE-BINDING PROTEIN 4	-2.15519	2.17476e-08
104890618	transcription factor PIF3%2C transcript variant X4	-2.23973	1.36182e-05
104890537	protein DELAY OF GERMINATION 1	-2.52385	4.45855e-05
104890529	NAC domain-containing protein 2	-2.53745	1.38465e-13
104890432	sufE-like protein 1%2C chloroplastic/mitochondrial%2C transcript variant X3	-2.07886	8.17293e-08
104890422	uncharacterized LOC104890422	-2.14656	7.10208e-05
104890404	universal stress protein A-like protein	-2.56942	5.32e-07
104890396	pentatricopeptide repeat-containing protein At1g09190%2C transcript variant X6	-2.36948	3.45182e-06
104890306	respiratory burst oxidase homolog protein B	-2.38985	1.00947e-15
104890301	luminal-binding protein 5	-2.44169	1.08841e-05
104890280	cysteine proteinase inhibitor A	-4.79651	4.53279e-24
104890247	wall-associated receptor kinase-like 8	-2.46966	0.0048498
104890177	stearoyl-[acyl-carrier-protein] 9-desaturase%2C chloroplastic	-2.86015	3.49984e-31
104890147	transcription factor GAMYB-like%2C transcript variant X2	-2.07234	2.61865e-09
104890035	glucan endo-1%2C3-beta-glucosidase	-3.18375	3.09876e-09
104889963	probable copper-transporting ATPase HMA5%2C transcript variant X1	-2.86915	1.23547e-06
104889953	oxygen-evolving enhancer protein 1%2C chloroplastic	-5.32506	8.44072e-10
104889892	peroxidase N	-2.03927	0.00729663
104889888	metal tolerance protein 4	-2.20771	1.70863e-05
104889768	cysteine proteinase inhibitor B	-5.69964	1.92449e-14
104889728	crocetin glucosyltransferase%2C chloroplastic	-2.45761	8.52788e-07
104889700	probable aldo-keto reductase 5	-2.89457	7.76303e-08
104889699	probable aldo-keto reductase 2	-2.45946	9.62532e-09
104889676	uncharacterized LOC104889676%2C transcript variant X3	-5.17784	2.09157e-37
104889670	dihydroflavonol 4-reductase	-3.2135	0.000320354
104889661	abscisic stress-ripening protein 1	-3.32371	3.61649e-18
104889652	abscisic stress-ripening protein 1	-3.51274	1.11154e-12
104889604	uncharacterized LOC104889604	-6.46072	4.75366e-24
104889583	zeatin O-glucosyltransferase-like	-2.19987	8.72384e-08
104889570	putative disease resistance protein RGA3	-2.44064	0.00674898
104889537	7-deoxyloganetin glucosyltransferase-like%2C transcript variant X1	-6.60964	3.16541e-61
104889535	hypothetical protein	-2.28415	2.93022e-11
104889531	hypothetical protein	-2.18132	5.56179e-05
104889453	putative methyltransferase DDB_G0268948	-2.34793	1.68968e-09
104889406	hypothetical protein%2C transcript variant X2	-2.11097	1.02068e-05
104889382	zeatin O-glucosyltransferase-like	-2.3971	6.0274e-14
104889372	hypothetical protein	-2.43311	6.72646e-18
104889268	1-aminocyclopropane-1-carboxylate oxidase homolog 1	-3.6246	4.21057e-08
104889243	polygalacturonase inhibitor 1	-4.26793	9.6e-08
104889241	polygalacturonase inhibitor 1	-2.46707	1.61054e-09
104889240	polygalacturonase inhibitor 1	-2.59289	4.62329e-06
104889234	polygalacturonase inhibitor	-3.86363	5.88861e-07
104889104	putative receptor protein kinase ZmPK1	-2.7795	0.0018545
104889087	uncharacterized LOC104889087	-2.78161	6.09769e-16
104889067	probable thiol methyltransferase 2%2C transcript variant X3	-2.92811	0.0099095
104889044	LETM1 and EF-hand domain-containing protein 1%2C mitochondrial%2C transcript variant X1	-2.82472	1.234e-06
104889038	UDP-glycosyltransferase 74E2-like%2C transcript variant X2	-2.23654	0.000352157
104888829	B-box zinc finger protein 24	-3.8822	2.13675e-06
104888802	putative ripening-related protein 1	-2.20764	0.00706569
104888724	short-chain type dehydrogenase/reductase	-2.62412	4.75991e-06
104888645	major allergen Mal d 1	-2.44925	2.333e-05
104888614	uncharacterized LOC104888614	-3.33973	0.00162573
104888493	probable LRR receptor-like serine/threonine-protein kinase At3g47570%2C transcript variant X2	-2.84515	6.73544e-05
104888361	probable WRKY transcription factor 27	-2.04991	9.40437e-07
104888323	hevamine-A	-2.30527	8.68785e-06
104888314	ABC transporter C family member 10%2C transcript variant X1	-2.20348	6.94438e-09
104888309	common plant regulatory factor 1%2C transcript variant X3	-2.02383	0.00201487
104888283	probable trehalose-phosphate phosphatase 2	-3.78491	1.61054e-09
104888263	glutamate synthase 1 [NADH]%2C chloroplastic%2C transcript variant X1	-2.3553	4.3644e-11
104888221	hypothetical protein	-2.20965	9.64554e-07
104888214	protein phosphatase 2C 57	-2.31546	1.76719e-06
104888197	rhodanese-like domain-containing protein 14%2C chloroplastic	-2.03421	0.000899921
104888159	two-component response regulator-like APRR5%2C transcript variant X2	-2.08966	6.62651e-05
104888131	heavy metal-associated isoprenylated plant protein 9%2C transcript variant X1	-2.3579	5.611e-06
104888130	bifunctional aspartokinase/homoserine dehydrogenase 2%2C chloroplastic	-3.17822	2.93022e-11
104888111	probable ribonuclease P/MRP protein subunit POP5%2C transcript variant X2	-2.04211	0.000261408
104888082	ethylene-responsive transcription factor 1B	-2.74025	1.64435e-05
104887944	phosphoenolpyruvate carboxylase kinase 1	-3.37465	1.71728e-09
104887937	legumin B	-2.31446	0.0111911
104887841	nitrate reductase [NADH]	-2.256	1.00237e-05
104887716	pleiotropic drug resistance protein TUR2	-2.7688	4.4029e-10
104887713	6-hydroxynicotinate 3-monooxygenase	-2.9996	0.00177596
104887706	chlorophyll a-b binding protein CP29.1%2C chloroplastic	-4.63959	1.04e-07
104887661	transcription factor HY5	-2.26148	1.32441e-05
104887632	chalcone synthase 2-like	-4.44684	1.50297e-11
104887630	chalcone synthase 2-like	-4.64311	2.75451e-09
104887607	formin-like protein 20	-2.90887	5.49263e-05
104887571	hypothetical protein%2C transcript variant X2	-2.45222	0.00727972
104887528	protein NRT1/ PTR FAMILY 5.4	-2.08262	2.59175e-08
104887412	probable xyloglucan endotransglucosylase/hydrolase protein 23	-3.33122	9.01281e-10
104887405	hypersensitive-induced response protein 1	-2.42422	7.13445e-10
104887333	uncharacterized LOC104887333	-2.4758	0.00147118
104887226	uncharacterized LOC104887226%2C transcript variant X2	-3.61759	0.000625566
104887169	exosome complex component RRP42%2C transcript variant X13	-4.15881	1.04515e-12
104887113	hypothetical protein isoform B%2C transcript variant X1	-2.35891	0.0417617
104887095	calcium-binding protein CML39	-4.56949	2.25131e-15
104887081	cell wall protein IFF6-like	-4.3552	6.51636e-08
104887066	uncharacterized LOC104887066	-3.22672	7.82365e-11
104886989	chlorophyll a-b binding protein CP26%2C chloroplastic	-5.16349	1.37292e-10
104886867	delta(8)-fatty-acid desaturase	-2.68211	3.21853e-10
104886862	uncharacterized LOC104886862	-2.11255	0.0379616
104886797	BAG family molecular chaperone regulator 6	-3.0983	9.1377e-07
104886776	cytochrome P450 CYP73A100-like	-3.24221	3.94973e-10
104886735	CWF19-like protein 2	-2.28819	0.0130255
104886630	pyruvate kinase%2C cytosolic isozyme%2C transcript variant X2	-2.00424	2.711e-10
104886590	17.1 kDa class II heat shock protein	-3.85572	1.52855e-07
104886587	solute carrier family 25 member 44	-2.66396	3.67218e-07
104886469	probable protein phosphatase 2C 12	-2.54794	2.52883e-06
104886304	uncharacterized LOC104886304	-3.46372	0.00134151
104886049	zinc finger CCCH domain-containing protein 23	-3.09588	1.19206e-14
104886042	RNA polymerase sigma factor sigC	-2.20396	6.08105e-06
104885476	true	-2.24686	0.0426196
104885468	true	-2.17796	0.0130294
104885449	uncharacterized LOC104885449	-2.70114	0.0191872
104885424	L-type lectin-domain containing receptor kinase IX.1-like	-2.15554	1.11737e-05
104885358	splicing factor 3B subunit 3	-3.32606	4.09185e-06
104885194	ankyrin repeat-containing protein NPR4	-3.06459	3.83278e-07
104885074	hypothetical protein isoform A	-2.17885	7.13859e-18
104885064	salicylic acid-binding protein 2	-3.62844	0.000835857
104885030	receptor-like protein kinase HAIKU2	-4.83449	2.21364e-24
104884998	probable peptide/nitrate transporter At3g43790%2C transcript variant X3	-3.03384	2.96473e-07
104884986	probable xyloglucan endotransglucosylase/hydrolase protein 23	-3.99002	7.17541e-05
104884691	protein ZINC INDUCED FACILITATOR 1-like	-2.90098	4.09281e-06
104884672	zinc finger protein CONSTANS-LIKE 16	-2.3071	9.6096e-09
104884658	putative disease resistance protein RGA3%2C transcript variant X1	-3.01973	2.07351e-07
104884553	hypothetical protein	-3.87578	8.26742e-07
104884417	ammonium transporter 3 member 3	-2.5369	6.81904e-15
104884400	basic 7S globulin	-3.89803	2.08049e-11
104884391	1-aminocyclopropane-1-carboxylate oxidase 1	-2.81387	3.97565e-05
104884389	probable phosphatidylglycerophosphatase%2C mitochondrial	-2.32844	7.69234e-08
104884321	zinc transporter 4%2C chloroplastic	-2.14272	1.82137e-05
104884228	protein REVERSION-TO-ETHYLENE SENSITIVITY1	-3.06482	2.11623e-17
104884223	calcineurin B-like protein 10%2C transcript variant X1	-3.54679	2.29044e-19
104884214	protein FAR1-RELATED SEQUENCE 5-like	-2.92105	0.00806006
104883852	hypothetical protein%2C transcript variant X1	-2.381	0.00146016
104883850	peroxisomal (S)-2-hydroxy-acid oxidase GLO1%2C transcript variant X2	-2.12383	1.09038e-12
104883789	uncharacterized LOC104883789%2C transcript variant X2	-2.23056	0.00117237
104883783	uncharacterized LOC104883783%2C transcript variant X2	-2.15348	0.0286581
104883767	cell number regulator 1-like	-2.08233	0.00424495
104883738	serine/threonine-protein phosphatase 7 long form homolog	-3.24439	0.00225453
104883698	uncharacterized LOC104883698	-3.21365	3.74976e-05
104883613	RING-H2 finger protein ATL52	-2.51272	0.0031956
104883459	uncharacterized LOC104883459	-2.70979	0.000106144
104883375	uncharacterized LOC104883375	-2.45553	0.000660445
104883332	granule-bound starch synthase 1%2C chloroplastic/amyloplastic%2C transcript variant X2	-2.95129	0.000552014
104883328	ribosome-binding factor PSRP1%2C chloroplastic	-2.98659	4.05918e-08
104883240	NADP-dependent glyceraldehyde-3-phosphate dehydrogenase	-2.22971	1.93458e-07
104883214	chaperone protein ClpB4%2C mitochondrial	-2.38799	0.000221323
104883177	hypothetical protein%2C transcript variant X1	-2.71076	6.57144e-07
104883176	F-box/kelch-repeat protein At3g23880%2C transcript variant X1	-2.16806	6.81e-07
104883135	uncharacterized LOC104883135	-2.83843	4.43775e-13
104883129	hexokinase-1	-2.90679	7.65221e-11
104883115	auxin-responsive protein SAUR21-like	-3.86754	0.000238457
104883012	G-type lectin S-receptor-like serine/threonine-protein kinase At5g24080	-2.70282	7.97423e-08
104883006	tropinone reductase-like 3%2C transcript variant X1	-3.21353	0.00388995
104882962	uncharacterized LOC104882962	-2.18641	0.0422705
104882957	uncharacterized LOC104882957	-2.87579	3.49047e-13
104882908	probable WRKY transcription factor 14	-2.07207	0.000860767
104882871	uncharacterized LOC104882871	-6.34524	3.27778e-14
104882843	15.4 kDa class V heat shock protein	-2.47784	0.000369665
104882836	serine/threonine-protein kinase CDL1	-2.1605	0.035827
104882829	uncharacterized LOC104882829%2C transcript variant X1	-4.16513	2.97603e-05
