# Supplementary material for: Comparative Transcriptome Analysis Provides Molecular Insights into the Interaction of Beet necrotic yellow vein virus and Beet soil-borne mosaic virus with Their Host Sugar Beet
Source: Viruses. 2020 Jan 8;12(1):76. doi: 10.3390/v12010076 (PMC7019549; doi:10.3390/v12010076)
Supplement: Supplementary file 1 [file viruses-12-00076-s001.zip › Supplementary Table S7.xlsx]

## Sheet: S7
Supplementary Table S7. Log2 fold change of auxin-responsive genes differentially expressed in BNYVV infected plants.
NCBI Gene ID	Gene	BNYVV log2 fold change	BNYVV p value	BSBMVlog2 fold change	BSBMV p value
104904872	probable N-acetyltransferase HLS1	5.6829	0	1.636	0.13
104897259	shikimate O-hydroxycinnamoyltransferase	4.5234	0	1.5978	0.2001
104902171	transcription factor PIF3	4.2175	0	-0.1296	1
104897332	anthranilate N-benzoyltransferase protein 1-like	3.8794	0	1.6574	0.1701
104903627	WUSCHEL-related homeobox 5	3.1747	0	0.0068	0.9962
104894053	mini zinc finger protein 1	3.0342	0	1.0356	0.0801
104890283	AP2-like ethylene-responsive transcription factor BBM	2.9115	0	0.6377	0.388
104884369	brassinosteroid-related acyltransferase 1	2.6913	0	0.4876	0.5536
104893665	NAC domain-containing protein 30	2.5788	0	0.917	0.2743
104896116	homeobox-leucine zipper protein ATHB-40	2.5551	0	0.8692	0.1426
104892455	hypothetical protein	2.5284	0.0462	0.7463	1
104884988	probable xyloglucan endotransglucosylase/hydrolase protein 23	2.4832	0.0099	-0.3892	0.803
104902411	auxin-responsive protein IAA33	2.2871	0.0098	0.9821	0.3966
104899336	probable indole-3-pyruvate monooxygenase YUCCA5	2.2293	0	0.2847	0.7364
104901172	protein kinase PINOID	2.0327	0.0011	0.2727	0.8204
104892284	cryptochrome-1 transcript variant X2	-2.0455	0	-1.1216	0.0536
104889292	anthranilate N-benzoyltransferase protein 2	-2.3449	0	-0.171	0.7573
104896113	protein PIN-LIKES 3-like transcript variant X3	-3.362	0	-0.7322	0.4965
