# Supplementary material for: Comparative Transcriptome Analysis Provides Molecular Insights into the Interaction of Beet necrotic yellow vein virus and Beet soil-borne mosaic virus with Their Host Sugar Beet
Source: Viruses. 2020 Jan 8;12(1):76. doi: 10.3390/v12010076 (PMC7019549; doi:10.3390/v12010076)
Supplement: Supplementary file 1 [file viruses-12-00076-s001.zip › Supplementary Table S8.xlsx]

## Sheet: S8
Supplementary Table S8. Transcription factor (TF) enrichment analysis using differentially expressed TF (log2 fold change > 2 or < -2) identified in BNYVV and BSBMV infected plants.
			BNYVV		BSBMV
Virus	NCBI Gene ID	Gene	Targets	log2 fold change	Targets	log2 fold change
BNYVV	104890283	AP2-like ethylene-responsive transcription factor BBM	828	2.9115	470	0.6377
BNYVV	104888917	floral homeotic protein DEFICIENS transcript variant X1	116	-2.6122	65	-1.7165
BNYVV	104888669	myb-related protein Myb4	90	3.8172	49	2.019
BNYVV	104884912	myb-related protein 3R-1 transcript variant X1	89	3.2845	66	2.9428
BNYVV	104906407	transcription factor TCP19	86	2.5433	53	1.4255
BNYVV	104898669	zinc finger protein ZAT5	82	3.5412	50	1.2127
BNYVV	104903933	myb-related protein 308	76	2.2356	45	1.6534
BNYVV	104904774	MADS-box transcription factor 23	70	2.093	no targets	1.1879
BNYVV	104895317	protein wuschel	57	4.6158	25	no expression
BNYVV	104896895	homeobox-leucine zipper protein ATHB-13-like	35	-2.0981	18	-1.8841
BNYVV	104897949	homeobox-leucine zipper protein ATHB-13 transcript variant X2	35	-2.0912	18	-1.8783
BNYVV	104886932	probable WRKY transcription factor 71	35	2.2575	17	3.0784
BNYVV	104903714	NAC domain-containing protein 43	25	2.2727	no targets	0.5679
BNYVV	104895537	NAC domain-containing protein 76	23	2.0925	no targets	0.1914
BSBMV	104884912	myb-related protein 3R-1 transcript variant X1	89	3.2845	66	2.9428
BSBMV	104892325	heat stress transcription factor B-2b	49	-0.6878	32	-2.2606
BSBMV	104898042	transcription factor MYB1R1	21	2.2842	16	2.1014
