# Supplementary material for: Comparative Transcriptome Analysis Provides Molecular Insights into the Interaction of Beet necrotic yellow vein virus and Beet soil-borne mosaic virus with Their Host Sugar Beet
Source: Viruses. 2020 Jan 8;12(1):76. doi: 10.3390/v12010076 (PMC7019549; doi:10.3390/v12010076)
Supplement: Supplementary file 1 [file viruses-12-00076-s001.zip › Supplementary Table S9.xlsx]

## Sheet: S9
Supplementary Table S9. Log2 fold change of plant defense related transcription factors (TFs) differentially expressed in BNYVV and BSBMV infected plants.
Transcription factor family	NCBI GENE ID	Gene name	BNYVV log2 fold change	BNYVV p value	BSBMV log2 fold change	BSBMV p value
bHLH	104897819	transcription factor bHLH18-like%2C transcript variant X2	2.847	1.36651e-13	3.54878	2.46995e-15
AP2	104901747	AP2-like ethylene-responsive transcription factor At1g79700%2C transcript variant X2	3.29481	5.53758e-11	3.44334	1.47442e-09
WRKY	104886932	probable WRKY transcription factor 71	2.25753	0.00613763	3.07837	7.55381e-06
ERF	104887960	ethylene-responsive transcription factor ERF098	5.57115	3.48041e-11	2.58801	0.00411008
MYB	104884912	myb-related protein 3R-1%2C transcript variant X1	3.28452	2.67379e-07	2.94279	4.23192e-06
MYB	104884591	transcription factor MYB46	3.76602	7.45718e-05	2.79306	0.00205059
bHLH	104904802	transcription factor bHLH25	2.4153	7.84664e-05	2.70845	1.30093e-05
ERF	104890259	ethylene-responsive transcription factor LEP	4.04325	2.74674e-18	2.09774	0.000650888
ERF	104890257	ethylene-responsive transcription factor RAP2-11	3.51303	3.00382e-05	0.423044	0.648507
ERF	104906769	ethylene-responsive transcription factor RAP2-11-like	3.37134	0.0015585	0.921779	0.254219
AP2	104908895	AP2-like ethylene-responsive transcription factor TOE3	2.12837	0.00119562	2.58551	4.21532e-05
bHLH	104888730	transcription factor bHLH91%2C transcript variant X2	1.92744	0.00188952	2.44027	0.000152317
bHLH	104897821	transcription factor bHLH25-like	1.4171	0.00805112	2.30829	3.39261e-05
AP2	104901696	AP2-like ethylene-responsive transcription factor ANT	1.53623	0.00596985	2.21495	4.25408e-05
MYB	104900532	transcription factor MYB39	3.00646	0.000701231	2.20492	0.0111123
bHLH	104889507	transcription factor bHLH110-like	1.3182	0.00791495	2.14968	2.35778e-05
ERF	104883780	ethylene-responsive transcription factor ERF098	3.32712	0.00110801	0.684409	0.415852
MYB	104888669	myb-related protein Myb4	3.81717	0.000231364	2.01898	0.0295641
bHLH	104894793	uncharacterized LOC104894793%2C transcript variant X1	3.44454	1.11741e-11	1.98536	0.00197012
ERF	104883763	ethylene-responsive transcription factor ERF098	3.30114	0.00256717	2.69645	Not a Number
WRKY	104893659	probable WRKY transcription factor 49%2C transcript variant X1	2.407	0.000348418	1.90532	0.0134425
MYB	104892248	myb-related protein 308	3.592	3.8568e-05	1.77746	0.0509508
NAC	104902599	protein BEARSKIN2	4.19801	2.32687e-17	1.76637	0.00725809
NAC	104885897	NAC domain-containing protein 40%2C transcript variant X1	3.36243	9.16195e-12	1.75759	Not a Number
bHLH	104892691	transcription factor bHLH118-like	3.29533	0.000116549	1.73414	0.0252813
bHLH	104896311	transcription factor bHLH18-like	3.75078	2.59924e-05	1.70685	0.0646061
MYB	104903933	myb-related protein 308	2.23562	0.000127873	1.65343	0.00376075
NAC	104901118	NAC domain-containing protein 8	2.14514	1.10554e-05	1.56147	0.000870974
bHLH	104906196	transcription factor PRE6	3.41672	0.00010466	1.51934	0.0994565
bHLH	104901467	transcription factor bHLH84	2.22495	0.00715759	1.48932	0.0753546
bHLH	104884465	transcription factor SPATULA%2C transcript variant X2	2.40102	1.35283e-09	1.41025	0.000947463
bHLH	104901536	transcription factor bHLH84	2.52781	0.00556884	1.31785	0.149335
ERF	104901648	ethylene-responsive transcription factor ERF017	3.09434	0.00468872	2.99729	0.000733445
bZIP	104907325	basic leucine zipper 43	2.55379	1.19612e-05	1.19858	0.0401707
bHLH	104908099	transcription factor PRE3	3.15135	1.16497e-17	1.1715	0.00944517
ERF	104906454	dehydration-responsive element-binding protein 1D	3.03232	0.0010643	1.26345	0.157337
MYB	104883399	myb-like protein A	4.50037	1.52871e-08	1.12657	0.218509
NAC	104898084	putative NAC domain-containing protein 94	2.53937	2.21928e-05	1.03144	0.13447
bHLH	104902918	transcription factor FER-LIKE IRON DEFICIENCY-INDUCED TRANSCRIPTION FACTOR	2.66028	2.43105e-16	0.977244	0.10619
ERF	104900685	ethylene-responsive transcription factor 1B	2.4102	0.00555144	-0.646921	0.461148
NAC	104893665	NAC domain-containing protein 30	2.57878	2.16149e-06	0.916955	0.13529
MYB	104907949	transcription factor MYB26	2.15458	0.000205818	0.877399	0.143814
ERF	104888301	ethylene-responsive transcription factor CRF4	2.34931	1.82677e-14	1.13023	0.00291469
AP2	104890283	AP2-like ethylene-responsive transcription factor BBM	2.91149	3.22796e-09	0.637697	0.223616
bHLH	104906575	transcription factor bHLH118	2.12453	0.000953758	0.617448	0.374897
WRKY	104891774	probable WRKY transcription factor 46	2.76369	2.40483e-06	0.591973	0.362692
NAC	104903714	NAC domain-containing protein 43	2.27272	0.00147225	0.56793	0.474141
bHLH	104906781	putative transcription factor bHLH086	2.35884	6.63862e-08	0.539384	0.266163
NAC	104895551	NAC domain-containing protein 76%2C transcript variant X1	2.44328	1.3e-08	0.518289	0.365226
bHLH	104903909	transcription factor ABORTED MICROSPORES%2C transcript variant X2	3.67673	0.000433746	0.488873	0.464044
WRKY	104898144	probable WRKY transcription factor 62	2.24258	0.00609195	0.433577	0.568067
ERF	104892162	ethylene-responsive transcription factor ERF061	2.17571	0.00549517	1.97787	0.00910654
NAC	104895537	NAC domain-containing protein 76	2.09254	8.68301e-08	0.191369	0.709592
WRKY	104883380	WRKY transcription factor 42-like%2C transcript variant X1	2.04563	9.08913e-05	-0.0308378	0.967218
bHLH	104902171	transcription factor PIF3	4.21752	5.24159e-07	-0.129616	0.868141
bHLH	104889601	transcription factor bHLH101-like	2.77306	1.10848e-09	-0.275537	0.650135
WRKY	104889681	disease resistance protein At4g27190%2C transcript variant X1	-8.08609	1.58633e-23	-0.350668	0.684326
ERF	104908811	ethylene-responsive transcription factor-like protein At4g13040%2C transcript variant X2	1.757	0.00735558	2.65198	0.000229589
ERF	104888082	ethylene-responsive transcription factor 1B	-1.00232	0.0348915	-2.74025	6.17555e-07
bHLH	104899495	transcription factor PIF1	-2.06557	4.23806e-06	-1.30732	0.0278609
bHLH	104903159	transcription factor bHLH51	-2.07703	0.000248369	-1.41329	0.00201272
bHLH	104907404	transcription factor bHLH94	-2.85568	6.64777e-10	-1.7823	7.99869e-07
bHLH	104894588	transcription factor UNE12	-2.01614	4.32872e-10	-1.92174	9e-09
bZIP	104888309	common plant regulatory factor 1%2C transcript variant X3	-2.13438	0.000493068	-2.02383	0.000214414
WRKY	104888361	probable WRKY transcription factor 27	-1.72155	2.16191e-07	-2.04991	2.27755e-08
MYB	104896441	transcription factor MYB108	0.525975	0.31978	-2.0605	0.000463014
WRKY	104882908	probable WRKY transcription factor 14	-0.316326	0.518321	-2.07207	7.41094e-05
MYB	104890147	transcription factor GAMYB-like%2C transcript variant X2	-2.17787	7.05479e-18	-2.07234	3.0134e-11
bZIP	104889531	hypothetical protein	-2.38305	6.47e-07	-2.18132	2.61245e-06
bHLH	104904337	transcription factor HBI1	-3.2189	3.76888e-25	-2.19742	2.56777e-09
bHLH	104890618	transcription factor PIF3%2C transcript variant X4	-2.41559	6.15e-07	-2.23973	4.96489e-07
bZIP	104887661	transcription factor HY5	-2.25238	4.07425e-07	-2.26148	4.80772e-07
ERF	104892796	ethylene-responsive transcription factor 2	-1.72151	0.00134976	-2.28159	1.75704e-11
WRKY	104904876	probable WRKY transcription factor 40%2C transcript variant X1	-1.39113	0.00457188	-2.31379	1.93086e-10
AP2	104902404	AP2-like ethylene-responsive transcription factor AIL5	-2.61312	7.97052e-07	-2.38528	2.34246e-06
NAC	104890529	NAC domain-containing protein 2	-1.23348	0.000137863	-2.53745	6.44596e-16
WRKY	104908033	probable WRKY transcription factor 75	-2.83883	1.112e-06	-2.63281	3.52311e-06
ERF	104884212	ethylene-responsive transcription factor RAP2-3	-2.43413	4.16641e-08	-0.959804	0.0372844
ERF	104894655	ethylene-responsive transcription factor 1B	-2.58753	1.24958e-05	-5.28196	1.18249e-45
ERF	104898899	ethylene-responsive transcription factor ERF073	-3.0231	2.91508e-08	-3.01963	2.02086e-15
bHLH	104903983	transcription factor bHLH121	-3.59074	2.12287e-16	-3.17354	8.59483e-11
bHLH	104892626	transcription factor bHLH14-like%2C transcript variant X2	-1.67261	0.00554715	-3.41914	1.17303e-05
bHLH	104908174	transcription factor bHLH71	-3.57075	2.14734e-08	-3.43437	3.2643e-09
ERF	104896121	ethylene-responsive transcription factor ABR1	-3.71584	1.75665e-17	-2.7889	0.000277274
bHLH	104893570	transcription factor BEE 3	-2.26218	8.80978e-05	-3.74199	1.40824e-09
ERF	104895475	ethylene-responsive transcription factor ERF115	-4.58087	2.71149e-31	-3.5541	3.12663e-07
